# Supplementary material for: RPL19 Is a Prognostic Biomarker and Promotes Tumor Progression in Hepatocellular Carcinoma
Source: Front Cell Dev Biol. 2021 Jul 19;9:686547. doi: 10.3389/fcell.2021.686547 (PMC8327752; doi:10.3389/fcell.2021.686547)
Supplement: Supplementary Table 1 — All 31,334 genes identified. [file Table_1.XLSX]

## Sheet: Supplementary table 1
Genes	CV
SPINK1	30.7935
AKR1B10	27.7424
CYP1A2	27.5284
HAMP	27.2339
GPC3	25.9887
CYP3A4	24.0661
AKR1B15	23.6467
MT1G	22.6879
MT1F	22.2569
S100P	22.0494
SAA2	22.0476
MT1H	21.3838
LCN2	20.9481
C9	20.7408
HLA-DRB5	20.6205
CYP2A6	20.3185
DLK1	20.0904
CRP	20.0903
CYP2E1	20.0554
MT1X	20.0496
THRSP	19.9224
AFP	19.8957
SPP1	19.8848
H19	19.8067
SAA1	19.5167
IGF2	19.4119
HSD17B13	19.3656
NNMT	19.1368
MT1M	19.1359
GAGE2B	19.1069
LOC652493	19.057
MIR1974	18.9952
LOC649923	18.972
MTE	18.9076
ADH4	18.8836
CCL20	18.8649
FOSB	18.7818
XAGE1A	18.677
SDS	18.6494
FCN3	18.6398
C7	18.557
GAGE12C	18.5436
C20orf127	18.3799
LOC642113	18.2266
HGFAC	18.2164
PLA2G2A	18.1899
CYP2A7	18.1829
APOF	18.1273
GSTT1	18.0562
HSD11B1	18.0549
SLC22A1	17.9957
SLCO1B3	17.9767
GSTM1	17.8249
GAGE12B	17.8241
NAT2	17.8235
LOC647450	17.8153
LOC647506	17.7194
TAT	17.6865
FIS	17.6237
UBD	17.5955
FOS	17.5323
PGC	17.5175
GAGE4	17.3681
NPW	17.3512
GPR88	17.2867
MT1A	17.2618
CYP3A7	17.2612
CES1	17.1371
EEF1A2	17.0186
GAGE12G	16.9267
GAGE12J	16.9031
PCK1	16.899
LOC645037	16.8861
MT2A	16.8393
GAGE12I	16.8217
BBOX1	16.7025
GAGE12F	16.6613
GAGE5	16.5437
HPD	16.4949
GAGE12H	16.4791
PZP	16.441
LCAT	16.3047
LOC652694	16.2702
GBA3	16.2607
IFI27	16.2204
CLRN3	16.186
LY6E	16.1528
LGALS4	16.1318
ADH1C	16.1197
TACSTD1	16.0815
GCGR	16.0142
GAGE2E	15.9899
PEG3	15.8911
GAGE2A	15.8897
ADH1B	15.8571
LOC100133511	15.8349
CYP8B1	15.7274
RPS4Y1	15.6983
FNDC5	15.6975
UGT2B15	15.6641
LOC100133432	15.545
LOC388503	15.5162
GSTA2	15.461
LYZ	15.4325
XPNPEP2	15.4284
ALDH3A1	15.4249
HLA-A29.1	15.3475
IGFALS	15.3419
PTGDS	15.3264
EPCAM	15.2827
GAGE8	15.2586
TTC36	15.2278
COL1A1	15.0727
CFHR1	15.0697
CYP2C8	15.058
HBB	15.0535
AOX1	15.0505
C14orf68	14.9819
CXCL10	14.8749
FLNC	14.8393
RDH16	14.7753
COL1A2	14.7426
CYP2C9	14.7182
SNORD3C	14.7094
DEFB1	14.6902
GAGE7	14.6869
SLC10A1	14.6822
GSTA5	14.5416
MEG3	14.5275
PAGE4	14.505
CCL19	14.4583
C10orf116	14.3743
SHBG	14.372
MT1E	14.3699
PAGE2B	14.3697
CAP2	14.3007
BCHE	14.2871
HBA2	14.2858
RN5S9	14.1784
WDR72	14.099
MGP	14.0612
UGT1A4	14.0601
FGL1	14.0375
ATF5	14.0295
TDO2	13.98
GNMT	13.9311
CDC20	13.9232
GPX2	13.8866
LOC100131726	13.8696
CFHR3	13.8437
RBP1	13.8401
APOA5	13.8162
PHGDH	13.8132
HLA-DRB1	13.8042
INMT	13.7783
IGFBP1	13.7474
GSTA1	13.7125
TOP2A	13.7001
LOC100133662	13.6375
ADAMTSL2	13.6265
HBA1	13.622
DNASE1L3	13.606
RDH5	13.6056
CLEC1B	13.5713
GADD45G	13.569
SPP2	13.5678
EFHD1	13.5554
SNORD3A	13.5521
IGFBP2	13.5452
CXCL9	13.507
ALPK2	13.4808
HSPA1B	13.4693
LOXL4	13.4567
CXCL2	13.4438
FADS1	13.4229
RN7SK	13.3759
COL3A1	13.363
LOC143941	13.3508
PEG10	13.3045
TMEM45B	13.2557
KBTBD11	13.2539
GSTM2	13.2498
LECT2	13.2343
SNORD13	13.2258
GAGE12D	13.225
CYP7A1	13.204
MEP1A	13.2011
TIMP1	13.1972
THBS2	13.1886
RASD1	13.1884
LUM	13.1667
UGT1A1	13.1438
HRG	13.1419
BHMT	13.1147
GATM	13.113
SLC27A5	13.0869
SNORD3D	13.0145
HPGD	12.9989
F9	12.9806
COL4A1	12.9719
LOC284422	12.9444
MFAP4	12.9217
TMEM106A	12.8978
MYH4	12.8963
EHHADH	12.8825
JCLN	12.8764
LOC392871	12.8731
BEX2	12.8666
LOC55908	12.8569
RPL15	12.8532
CA2	12.8393
CRYAA	12.8087
ANXA10	12.8076
VIPR1	12.8029
PCOLCE2	12.7781
LOC554235	12.7487
COX7B2	12.7415
SLC16A9	12.724
SLC39A5	12.7087
AEBP1	12.6947
HSD17B6	12.636
MUC13	12.6291
SERPINA11	12.6284
PAGE5	12.6045
PAGE2	12.6036
TACSTD2	12.5856
SPARCL1	12.5807
CD24	12.5805
NQO1	12.5623
LAPTM4B	12.5401
NPC1L1	12.5088
SLC5A8	12.5054
IGJ	12.4955
AQP9	12.4542
ALDH1L1	12.4476
PRODH	12.4417
IGFBP3	12.4414
ASPM	12.4053
FETUB	12.3804
IGFBP7	12.3646
PHYH	12.3356
PROZ	12.3245
OSTalpha	12.3179
C2orf82	12.2799
THBS1	12.2767
ENO3	12.2659
BGN	12.2614
LOC389765	12.2583
HKDC1	12.257
MYOM1	12.2468
SNORA22	12.2062
CYR61	12.2052
APOA4	12.196
HPR	12.1947
PPP1R1A	12.189
EGR1	12.1846
DBH	12.1802
LOC388654	12.172
C6	12.1546
NEU4	12.1321
GDF15	12.1164
UGT1A6	12.1114
AXUD1	12.0882
VCAM1	12.0774
GLDN	12.0639
XAGE1C	12.0269
MBL2	12.026
UGT2B10	12.023
SAA4	12.0172
EVC2	11.9902
FLJ10986	11.9886
APOC4	11.9871
ASPG	11.9851
FLJ37644	11.983
ACTG2	11.9807
VCAN	11.9738
MMP7	11.9716
CFHR5	11.9498
CP	11.9414
FLJ21986	11.9398
LOC100133372	11.9321
FGGY	11.9294
CLEC4G	11.9143
GLYAT	11.8853
TGM3	11.8823
LOC100131989	11.8778
AKR7A3	11.8541
LOC653879	11.853
INHBE	11.8376
GPT2	11.8204
KLKB1	11.8201
LOC730167	11.8043
PPARGC1A	11.801
F13B	11.7911
TSPAN8	11.782
UGT2B28	11.7765
G6PC	11.7721
DIO1	11.7686
GHR	11.7683
FST	11.7559
RGS1	11.7527
LOC651751	11.7508
AFM	11.7476
PRG4	11.7263
SGCE	11.7197
CCL16	11.7013
FBP1	11.6827
LOC100134266	11.6784
TESC	11.6753
PDK4	11.6735
RGS2	11.6472
LOC100131718	11.6427
CPS1	11.6233
SPINT2	11.6143
BIRC3	11.6072
SLPI	11.5892
AGXT2L1	11.5867
CCL2	11.5832
PNPLA7	11.5598
CYP2D6	11.5556
DHRS2	11.5211
IGF2BP2	11.5208
SLC13A5	11.5153
SERPINE2	11.5137
LOC652102	11.4995
LOC100134868	11.4938
TMED3	11.4766
LOC653829	11.4668
THY1	11.4584
LOC648852	11.4438
CTGF	11.4279
RNASE4	11.417
CCL25	11.4166
TSKU	11.4142
PON1	11.4028
VCX-C	11.401
ACSM2A	11.3997
SLC46A3	11.3872
DKK1	11.3861
IL8	11.377
FTCD	11.3586
LOC653458	11.3165
VCX	11.3132
DNAJC12	11.2988
VIM	11.2961
IFITM1	11.2839
CYBA	11.2763
LOC653498	11.2749
SORD	11.2516
SQLE	11.2101
SEC14L2	11.2071
CCL21	11.2065
RELN	11.2055
HIST1H2AC	11.2003
IRX3	11.1999
H2AFY2	11.1971
DCN	11.1916
BAAT	11.1902
LOC727908	11.1848
GPT	11.1682
XIST	11.1598
PRO1853	11.1375
ENPP2	11.1146
AZGP1	11.1137
SSTR2	11.1026
HLA-DQA1	11.0978
SRD5A2	11.0958
C8A	11.0746
MX1	11.0355
SOCS2	11.0293
COL5A2	11.0068
CHST4	11.005
HFE2	11.0024
PRDX3	10.9969
PRSS8	10.9912
RPS4Y2	10.9832
CPE	10.9796
SLC25A18	10.9757
HLA-DPA1	10.973
SERPINA6	10.9726
DPT	10.9484
LOC100127975	10.9462
CFHR4	10.9378
KMO	10.9256
LOC643882	10.9253
ARPC3	10.9249
CCL4L1	10.9224
LOC100130276	10.9201
GPR37	10.9139
LOC100133678	10.9096
LOC728105	10.9088
SLC22A7	10.9069
SC4MOL	10.8952
MLLT11	10.8922
CTHRC1	10.8905
IFI6	10.8868
C5orf13	10.8744
DUSP1	10.8567
ACSM2B	10.8543
GSTO2	10.8372
SERPINA7	10.8316
HAO2	10.8306
SMCR5	10.8256
FOXQ1	10.8255
USP49	10.821
LOC100129094	10.818
LOC729120	10.8067
LOC648921	10.8031
ZNF786	10.8015
OGDHL	10.7827
PCDH24	10.7817
LOC100132585	10.7758
ADH6	10.7658
PANX2	10.7599
CLOCK	10.7598
ME1	10.7542
DCXR	10.7523
C10orf65	10.7503
PLIN5	10.7489
UGT1A10	10.7451
C13orf15	10.7375
UPP2	10.7279
UGT2B11	10.7102
ZCCHC6	10.7086
COL5A1	10.705
ALPL	10.6912
DAK	10.6901
C9orf130	10.685
UGT2B17	10.6729
ECHDC3	10.6436
ELOVL5	10.642
FXYD1	10.6372
FGG	10.6306
ZNF860	10.6219
IGFBP5	10.6063
LOC401098	10.605
PPP1R3C	10.5901
HSD17B11	10.5891
GADD45B	10.556
LOC100130053	10.5534
SLC6A12	10.5412
PLA2G16	10.5317
XAGE1B	10.5223
DNMT3L	10.5158
LOC100132717	10.512
FAM153B	10.5022
LOC644936	10.4921
ASS1	10.4884
COLEC11	10.4789
GAGE12E	10.4756
HLA-DRB6	10.4457
SERPINE1	10.4443
IER3	10.4402
LOC100129502	10.4304
RTP3	10.4279
HIST1H1C	10.4218
SEZ6	10.4171
LMTK3	10.3819
SIK1	10.3752
OAT	10.3664
RAXL1	10.3579
VWF	10.356
ZNF223	10.3507
DPYSL3	10.3502
TFF3	10.3475
PIGX	10.3458
LOC644642	10.3394
TMEM191A	10.3371
PTGR1	10.3313
PITX1	10.3189
AURKA	10.3145
FASN	10.3142
SCGN	10.3135
PRC1	10.3097
ALS2CR14	10.3094
NUBPL	10.3011
CYP4A11	10.2929
FLJ25363	10.2895
LOC100133516	10.269
OTC	10.2657
ALDOC	10.2618
EIF2AK4	10.2462
LOC441019	10.2387
SNRNP70	10.2302
LOC100130598	10.2298
GLS2	10.2197
SRXN1	10.2153
CNTNAP2	10.214
CYP4F22	10.2133
SPARC	10.2043
LOC100129681	10.1993
TMEM14A	10.1976
LOC100132564	10.1961
AGMAT	10.1959
MMP11	10.1929
AGPAT9	10.1904
PRODH2	10.1803
LOC100129211	10.1783
TMCO3	10.1776
PDGFRA	10.1758
RPLP0	10.1706
GBP2	10.1692
RAC2	10.1674
SLC22A10	10.1663
TAGLN	10.1649
LOC100130707	10.153
LMOD3	10.15
C3	10.1476
MYC	10.1373
GNE	10.1279
HLA-DRA	10.1238
CEP27	10.1012
PCOLCE	10.1003
GCNT3	10.0961
LOC145837	10.0763
SVEP1	10.0633
CCRN4L	10.0627
CRISPLD2	10.061
LGALS3	10.0559
SLC17A2	10.0542
RGN	10.0478
LOC341230	10.0432
ISG15	10.0431
LOC728811	10.0323
C8orf4	10.0322
LOC100134053	10.0312
AKR1C3	10.0195
REG3A	10.0193
HIST2H2AA4	10.0173
LRRFIP1	10.0138
MBD4	10.0122
LAMC1	10.0064
SH3YL1	10.0057
PTH2R	10.001
AGXT2	9.99501
AMACR	9.99363
SIPA1L2	9.9759
CYP4V2	9.97495
MMP9	9.97422
INSIG1	9.9707
LGALS3BP	9.96036
GPAM	9.96024
FMO3	9.95937
LOC645436	9.9589
NR4A2	9.95842
HSD17B14	9.9475
PABPC1L	9.94571
LOC728290	9.92866
LIPC	9.92248
TDRD1	9.91423
EEF1G	9.91338
TNFRSF12A	9.91069
PLIN2	9.90974
RND3	9.90596
HIST1H2BD	9.89991
LOC100129086	9.8968
PALLD	9.89619
SGK1	9.89433
TMEM16A	9.88929
MAL2	9.88685
EMP1	9.88631
EPSTI1	9.87772
EEF1A1	9.86634
HRASLS3	9.85922
BST2	9.85917
APP	9.85665
APCS	9.8532
RAX2	9.84817
UGT2B4	9.84506
RCL1	9.84158
CENTA1	9.82769
ALDH8A1	9.82189
ACACB	9.81289
LBP	9.80736
ACTA2	9.80406
CYP4F12	9.7968
PTTG3P	9.79223
AQP12A	9.78831
C1QB	9.78778
LOC641844	9.77775
LIN28B	9.77676
NAT8B	9.77501
OKL38	9.76937
CIDEB	9.76517
SLC3A1	9.75013
LOC100128460	9.74929
MORF4L2	9.73462
LOC643357	9.73185
S100A6	9.72951
NCAPG	9.72737
SHROOM4	9.72388
PIP5K2B	9.72161
MARCKS	9.72052
LOC647389	9.7177
HSPC268	9.71573
CXCL12	9.71512
LOC100130516	9.71347
UPB1	9.70785
CMBL	9.70634
UGT1A3	9.70398
WDR23	9.69828
ABCB4	9.69636
MXRA5	9.68753
SRPX	9.68645
DKFZp434K191	9.68512
ERAP2	9.6775
PCK2	9.67385
TMEM123	9.66833
ABAT	9.66774
INS-IGF2	9.66535
TPM2	9.65659
LOC644250	9.65523
VNN1	9.65335
FAM175A	9.65309
PIGR	9.65182
PEX11G	9.65085
TSPAN13	9.64666
CYP39A1	9.64003
HIST2H2AA3	9.63962
FAM171A1	9.63602
LOC100133583	9.63145
ADAMTS1	9.62705
GMNN	9.6176
CRYAB	9.61279
LOC645385	9.61129
PTPLAD1	9.59978
LOC100128274	9.59836
FAT1	9.58288
SH3GL3	9.57929
BASP1	9.57824
SRGN	9.56825
LOC730060	9.56419
IL32	9.56013
RHBDL2	9.5577
HSPA1A	9.55515
PTPLAD2	9.55179
RBP5	9.54929
BAIAP2L2	9.53935
TNFSF14	9.53581
LY96	9.53053
HULC	9.52623
CISH	9.52448
NAT5	9.52277
SGK	9.52112
HABP2	9.51728
ACOT12	9.50964
UGP2	9.49316
CYP2C18	9.49255
CSRP2	9.48973
REEP6	9.48942
LOC653219	9.48835
LEPR	9.48824
KIAA0408	9.48399
CSDA	9.48379
CCND1	9.48272
HLA-B	9.47113
RND2	9.46366
LOC100130835	9.4563
DDIT4	9.45275
TXNRD1	9.45126
LOC100132391	9.44895
LOC642073	9.44657
CBS	9.44613
PNCK	9.44148
CCNB2	9.43937
SLC2A3	9.43654
RAMP1	9.43511
CHURC1	9.43445
TMED10	9.43341
LOC286444	9.42274
HPX	9.41367
HRSP12	9.40704
CUX2	9.39812
ANXA1	9.39718
NR2F1	9.38756
MCM6	9.38039
KLF6	9.37956
COX19	9.37906
TMEM47	9.37734
UNC93A	9.37269
TRPM8	9.36904
CCL5	9.36868
ACMSD	9.36831
TUBB2A	9.35541
ECM1	9.34198
GALNT3	9.34007
RNU4-2	9.3348
HAL	9.33242
ATP5C1	9.32928
CA5A	9.32817
HSD17B2	9.32453
LOC729978	9.32173
SLC38A2	9.32126
LOC100133298	9.31523
BAMBI	9.31173
MTTP	9.3042
PCDHB19P	9.30181
ALDH2	9.29508
TRIM55	9.28734
TUBA1C	9.28605
BRSK2	9.2795
CITED2	9.27548
FAM46C	9.27488
ARID3A	9.27449
ABCA8	9.27075
CD74	9.27022
GABARAPL1	9.27015
TMEM86B	9.26757
RPS2	9.26678
LOC100133019	9.2642
LRRC37B2	9.26243
LOC646996	9.2583
ACSM5	9.25762
ELOVL2	9.2537
S100A10	9.24988
CFHR2	9.24935
PDZK1P1	9.23372
UGT1A9	9.23056
PRKAR1A	9.22284
S100A4	9.22017
NUPR1	9.21299
AVPI1	9.21249
MYH11	9.21249
PTH1R	9.21143
SLC22A11	9.18895
LOC651149	9.18893
LOC387867	9.18739
LOC728160	9.1872
DPYS	9.18601
CCND2	9.18283
CHI3L1	9.18282
NYNRIN	9.17406
HEPACAM	9.1729
LOC391169	9.17102
ADI1	9.16983
SC5DL	9.16955
DNMT1	9.16443
LOC100131835	9.16266
SCG5	9.15873
LOC401115	9.15638
CYP3A5	9.15264
TKT	9.15261
ACCS	9.15215
SLCO2A1	9.1514
LOC647307	9.14303
ATOH8	9.1373
CRIP1	9.13673
MARCO	9.13495
SCD	9.13468
GCAT	9.13459
PNPT1	9.13134
C1R	9.12872
IGLL3	9.12624
LOC729708	9.12407
TNFSF10	9.12176
ALDH1B1	9.11184
RRAGD	9.11158
CHST7	9.1091
ZNF600	9.09973
LIPA	9.09784
OXT	9.09517
A2M	9.09514
CYBRD1	9.09247
BCYRN1	9.08765
RNU4-1	9.08586
RAB26	9.08381
SLC1A2	9.08075
SDCBP	9.07715
H2AFZ	9.07687
DUSP5	9.07591
LOC650128	9.07545
SERPINA4	9.06939
LOC389156	9.05933
MAT1A	9.05243
ANG	9.04849
MFSD11	9.04405
LOC341457	9.04259
NDRG2	9.04232
MTHFD1	9.03728
CLDN2	9.02683
CFH	9.01737
CLDN11	9.01473
CYP4F2	9.00778
ANXA4	9.00608
LOC649841	9.00079
LOC100134018	8.99987
ATHL1	8.99882
LOC401152	8.99035
NRBP2	8.98687
ITIH3	8.98592
RNU1G2	8.97598
LOC100130353	8.97522
SLC19A3	8.97435
P8	8.9741
LOC647169	8.97396
CYP1A1	8.96374
MID1IP1	8.95912
LAMC3	8.95729
LOC100131096	8.95256
SMYD3	8.9491
ECT2	8.94642
LOC402251	8.93865
LOC648682	8.93748
JUN	8.93718
SLC27A2	8.93698
CYP4F3	8.93327
GOLSYN	8.93238
EIF2C2	8.92902
C1QC	8.91813
HLF	8.90566
HMGCS1	8.90461
PAGE1	8.90047
SEC14L4	8.90037
ZFP36	8.89757
RAB25	8.8974
IGF1	8.8922
LOC389286	8.88008
RUNDC3B	8.879
NDRG1	8.87731
LOC147710	8.87329
CRKRS	8.87194
LOC653505	8.86687
ZNF738	8.86071
TMEM119	8.8559
C10orf33	8.85281
TMEM137	8.8489
HMGCL	8.84793
SULT2A1	8.84553
GPER	8.83195
CSTB	8.8317
ACP1	8.83124
GTF2IP1	8.8311
VWCE	8.83017
NPTX2	8.82821
JMJD5	8.8248
TRIB3	8.81831
AMDHD1	8.81706
SERPINA5	8.81518
SOX18	8.81296
RGS5	8.81074
PECI	8.80244
CXCL13	8.79304
S100A8	8.7888
ETNK2	8.77782
TP53INP1	8.77645
C10orf10	8.77616
BMP8B	8.76902
LRG1	8.76672
TRNP1	8.76067
GADD45A	8.75872
ALDOB	8.75573
RARRES3	8.75546
ORAOV1	8.75321
TMEM14D	8.75291
HGD	8.74927
PODN	8.7447
LOC648210	8.7404
DMGDH	8.73918
LOC728310	8.73762
LOC728403	8.73281
ST3GAL6	8.72846
AFAR3	8.72825
ALG1L	8.728
KANK4	8.72369
F10	8.72334
MGC87042	8.72271
RDH10	8.71752
GRHPR	8.71707
HLA-DMA	8.71622
IGF2BP3	8.71547
IRS2	8.71498
C8B	8.71025
XAF1	8.71013
METTL7B	8.70938
RAP1GAP	8.70896
CPEB3	8.70799
GAL3ST1	8.70778
ID2	8.70517
SNX10	8.70393
PPP2R1B	8.70233
HSD17B7	8.70073
TXNIP	8.6968
IL7R	8.68814
IDI1	8.68341
PGAM1	8.6799
HSP90AA1	8.67786
NOTUM	8.65933
UGT1A7	8.65862
LTB	8.65799
LOC647673	8.64976
MGAT4B	8.64948
GLYATL1	8.64785
CDCA5	8.64387
RNU1-3	8.63868
ACADS	8.6379
LOC440157	8.63203
HDAC6	8.63037
LEAP2	8.62924
TFRC	8.61946
ANO1	8.6135
ALDH6A1	8.6071
PLGLB1	8.60686
ACSL1	8.60098
RAP2A	8.59894
PIPSL	8.59801
ADM	8.5954
LOC400304	8.59519
CPD	8.59499
CAT	8.59473
KLF2	8.59265
C2orf69	8.59211
IYD	8.59126
CDKN3	8.58833
TYMS	8.58348
D2HGDH	8.58049
MBTD1	8.57665
RPL21	8.57502
ISG20	8.57483
LOC391019	8.57434
CFD	8.5719
FLJ35390	8.57044
LOC730278	8.56798
ILF2	8.56384
NT5E	8.54947
HP	8.54685
GBP1	8.5451
TXN	8.54466
THOP1	8.54205
APLNR	8.54196
HIATL2	8.53719
NTHL1	8.5334
LOC441282	8.53004
MFGE8	8.52052
PRAMEF9	8.51772
HIST2H2AC	8.51762
ITPKA	8.50981
CNDP1	8.50898
ZNF533	8.50586
TCP10L	8.50005
LOC440731	8.49902
HERC5	8.49769
LOC649150	8.49714
TM4SF5	8.49604
PMPCA	8.49366
LOC728779	8.49246
LITAF	8.4825
SLC16A3	8.47805
SFN	8.47409
ELOVL6	8.47108
FLJ44124	8.47098
LOC402644	8.46786
PXMP2	8.46349
PDZK1IP1	8.46119
ANGPTL4	8.46062
SPOCK2	8.45967
C4BPA	8.4594
WBP5	8.45422
ITGAV	8.45103
LOC100128288	8.44596
GABBR2	8.44433
SLC16A10	8.4428
LOC100133576	8.43571
CT47A7	8.43046
CYP2B7P1	8.42628
DHRS1	8.41019
NDN	8.40999
CTSO	8.40927
TMEM56	8.40702
ALPP	8.4061
SOX9	8.40497
CYP21A2	8.40355
OCIAD2	8.40162
NCOA7	8.40052
KCNJ8	8.40038
QRFPR	8.39586
NAMPT	8.39289
MGST1	8.3894
MCM4	8.38873
IDO2	8.38695
LOC440055	8.37897
TMEM45A	8.37386
NR0B2	8.36958
AMBP	8.36717
FLJ34047	8.36373
PRAP1	8.3632
MRPS35	8.36246
CD14	8.35993
PGLYRP2	8.35951
SELM	8.35785
LOC728835	8.35193
C6orf173	8.34992
MMD	8.34434
GAGE2C	8.34378
GPX3	8.34108
SEPP1	8.33927
ANKRD38	8.33541
KHK	8.33507
PPP1R15A	8.33293
LOC649495	8.33258
SDSL	8.32857
C1RL	8.32791
FABP4	8.32691
C8orf47	8.3264
HLA-DRB4	8.32538
ACAA1	8.32458
SEL1L3	8.32398
LOC440063	8.32021
EPHX2	8.32008
SLC38A4	8.31521
SORL1	8.31405
CD48	8.31008
SOX4	8.30969
LOC100132727	8.30812
LOC644774	8.30645
CNIH	8.29838
TBX15	8.29832
GSTA4	8.29469
RHEB	8.29437
CFI	8.29361
GRAMD4	8.28948
ANXA13	8.28173
LOC648024	8.27989
SPIRE1	8.27966
CD93	8.27948
HLA-DMB	8.27099
ERGIC1	8.27094
TYROBP	8.26922
ASCL1	8.2691
LOC100134073	8.26574
LOC653506	8.26062
BEX1	8.2585
TM4SF1	8.25571
LOC286157	8.24931
ANKRD30B	8.2459
LOC339766	8.24547
HAO1	8.24061
CADM1	8.23917
GPX7	8.23803
LOC728499	8.23799
RAB33B	8.23498
ERRFI1	8.23312
LIME1	8.22944
VSIG2	8.22638
FBLN2	8.2254
PLG	8.22307
BAIAP2L1	8.22249
LOC727962	8.21869
NR1I3	8.21751
BLVRB	8.21665
UGT2B7	8.21119
CKAP4	8.2111
CHPT1	8.21026
C1orf106	8.20591
GGH	8.2035
PPA1	8.20262
MS4A6A	8.20178
FGF21	8.19868
BHLHB2	8.19493
LOC100134134	8.19473
COL15A1	8.18984
GLDC	8.18907
PRDX2	8.18401
CROT	8.1707
MACROD1	8.169
KIAA1199	8.16624
ALOX5AP	8.16441
LOC100133923	8.16358
TM4SF20	8.16191
TNFRSF21	8.16108
LOC100128266	8.16091
STAT1	8.16001
LOC728208	8.15934
SLC17A3	8.15874
CREB3L3	8.15281
ABLIM3	8.15195
GPR128	8.15017
MSL3L1	8.14655
CDH11	8.14561
PTTG1	8.14211
GPAA1	8.14003
C9orf103	8.12802
LCP1	8.12756
TFDP1	8.12681
COL6A3	8.12604
SCNN1A	8.12543
DRD4	8.12047
ABCB11	8.11778
AUTS2	8.11535
KAT2A	8.11331
LOC648399	8.10977
PLVAP	8.10891
LOC641746	8.10826
TM7SF2	8.10575
ST6GAL1	8.10466
CCDC125	8.10244
LOC100128510	8.09942
PPAP2A	8.0983
CSF1R	8.09581
VCY1B	8.09444
RPL17	8.09382
COX7A2	8.09056
CYP4F11	8.08985
CXCL14	8.08671
LRRC31	8.08631
ANXA5	8.08324
DGAT2	8.08271
UGT3A1	8.0822
C20orf56	8.07999
LOC399748	8.07974
LOC100131609	8.0791
LOC649049	8.07707
DHCR7	8.07692
LOC285053	8.07648
SNORD104	8.07278
MGC12760	8.06304
THBS4	8.06294
LOC647349	8.06233
LOC100133950	8.06186
ZNF773	8.06032
MSRA	8.05748
SERTAD1	8.05027
HIST1H2BK	8.04993
VIL2	8.04785
NDUFA4L2	8.04463
ARHGEF3	8.04096
BRP44	8.03709
HCLS1	8.0364
C1orf53	8.03489
SAR1B	8.03443
LOC646527	8.02921
LOC440589	8.0288
LOC731049	8.02699
SLC35C1	8.02161
SULT1A1	8.02087
PNMA3	8.01765
DGCR5	8.01346
SKAP1	8.01233
CKS2	8.0118
C18orf56	8.01162
LOC100133772	8.008
GPNMB	8.00532
LOC100129887	8.00457
LOC440704	8.00065
CTH	7.99864
LOC653156	7.99713
MIR1978	7.98953
CD302	7.98829
NUSAP1	7.98822
LOC100134364	7.98807
SOD2	7.98283
C20orf100	7.98259
HMGN1	7.98211
TCEAL8	7.98043
MOCOS	7.97952
SDHD	7.97642
ACAA2	7.97629
IDH1	7.97601
RFTN1	7.97566
PROM1	7.97313
FAM162A	7.97242
SEMA6A	7.96968
KLHL3	7.96961
JUNB	7.96653
LOC730202	7.96417
SULF1	7.96398
EVI5	7.96108
LOC647786	7.96016
LOC391833	7.96016
IVD	7.95986
SNHG6	7.95914
SERPINF2	7.95604
CXCL6	7.95418
STAG3L3	7.95342
ENTPD5	7.95333
C19orf66	7.94662
CCL3L3	7.94346
LOC642817	7.9422
IFI44	7.94209
CES4	7.93834
TMEM82	7.93003
FSTL1	7.92915
PDGFRB	7.92883
QDPR	7.92597
MOSC1	7.92434
TMSB10	7.92279
BMS1P5	7.92271
TMEM27	7.92096
SUSD3	7.91907
CREG1	7.91828
TUBA1A	7.91591
RNU1-5	7.91453
TMEM209	7.9116
COL22A1	7.90752
PTGR2	7.9006
PAFAH1B3	7.8964
ACAD11	7.8954
TMED2	7.89522
LOC646723	7.89174
NINJ2	7.8913
HES6	7.88704
CXCR7	7.88618
MGC29506	7.88448
ANXA2P1	7.88198
TMPRSS6	7.879
VCY	7.87883
EPHA1	7.87751
IFIT2	7.87494
LOC647315	7.87089
FOXO1	7.86269
KIAA0196	7.85157
RPS5	7.85108
F5	7.85074
STMN3	7.84155
MNS1	7.84093
VIL1	7.83941
AK2P2	7.83714
INHBB	7.83681
GVIN1	7.83441
CSAD	7.83311
LDLR	7.83303
KIAA1881	7.83138
SNORA14A	7.82641
TGFBR3	7.82578
KYNU	7.82475
LOC613037	7.81973
SNORD68	7.81923
IL1RAP	7.81647
KDELR2	7.81558
XDH	7.81085
RPL30	7.80789
MIF	7.80738
TOMM20	7.8058
C1orf162	7.80573
PRAGMIN	7.80116
LOC729046	7.8009
SNORA12	7.80034
LOC728791	7.79982
DACT2	7.79801
F2	7.79665
TTR	7.79593
RNY5	7.7922
SULT1A2	7.79149
C14orf73	7.79054
CD8A	7.78997
BPIL1	7.78871
SMPDL3A	7.77302
LOC347544	7.77243
EBP	7.77034
VAMP7	7.76417
EZR	7.76341
KCNU1	7.76324
HCP5	7.7624
BLZF1	7.76081
DNALI1	7.76062
SLCO2B1	7.75602
SLC6A1	7.75529
DPYD	7.75453
EVL	7.75262
KDM5B	7.75006
LOC728643	7.74963
SUSD2	7.7477
MAPK13	7.74668
ITIH4	7.74569
LOC100132553	7.74508
CA14	7.74269
SLC47A1	7.74249
DCPS	7.73828
LOC100008589	7.73716
FLJ38717	7.73572
CES2	7.73408
COL6A1	7.73309
CDK6	7.73186
GSDMB	7.73103
AXIN2	7.7296
COX7A1	7.72817
RNU1F1	7.72561
MCM2	7.72432
DUSP19	7.72309
PTGES3	7.72279
LOC732007	7.72251
GLRX3	7.71847
TEAD2	7.71728
A2LD1	7.71716
PDZK1	7.71366
CPVL	7.71219
CAMK1G	7.71194
LOC100132247	7.71111
LOC388344	7.71033
ETFDH	7.71029
SF3B4	7.70792
ITIH2	7.70381
CNGA1	7.70033
FBXO31	7.69989
PLA2G4C	7.69835
SNHG5	7.69574
LOC100131526	7.69481
RHOB	7.69421
MAST4	7.69417
BHMT2	7.68936
S100A9	7.68655
C14orf82	7.68604
CETP	7.68544
FNDC4	7.68287
SLC5A6	7.68146
CLYBL	7.67548
ADRA1B	7.67423
NMRAL1	7.67354
LIPG	7.6726
ID3	7.67064
LOC92755	7.66904
DKK4	7.66675
TAX1BP3	7.66673
LOC645381	7.66377
ARSE	7.66121
COL7A1	7.66001
PECR	7.65928
CKS1B	7.65917
KRT19	7.65658
STAG3L2	7.65611
PLGLB2	7.65252
LOC100129905	7.64951
PDX1	7.64908
GBE1	7.64792
NFIL3	7.64637
FSTL3	7.64379
CDH15	7.6423
UBE2Q2	7.64036
LEP	7.63859
ABCA6	7.63128
ITGB2	7.63081
ASNS	7.62819
SCPEP1	7.62346
CYP3A43	7.62136
PON3	7.61821
LOC728809	7.61453
NFIA	7.61396
TRIB1	7.61304
KLB	7.6129
GNG4	7.61145
SLC17A9	7.61119
LLPH	7.6104
LPIN1	7.60997
CEBPA	7.60978
FAM46A	7.60623
HOMER2	7.60478
PDIA6	7.60368
MBNL3	7.60251
LOC653158	7.6019
LRRC32	7.59793
LOC388588	7.59421
LOC730534	7.59267
CDH1	7.59218
MAMDC4	7.592
C17orf58	7.59196
TACC1	7.59112
JAK1	7.59087
PRNP	7.5887
MLXIPL	7.58714
FMO5	7.58598
FCER1G	7.5856
ANXA2	7.58556
AGXT	7.58431
PDIA2	7.58263
LOC643779	7.58023
HSPB6	7.57726
DNAJC25	7.56945
GSTP1	7.56779
LXN	7.56627
LOC100129362	7.56493
LOC100130562	7.56315
LOC648705	7.56293
TRA1P2	7.56263
KRT8	7.56223
SLC39A14	7.56177
ACSM1	7.55904
C6orf160	7.5587
CKB	7.55729
GJB1	7.55578
CYP1B1	7.55508
EPDR1	7.55499
ZKSCAN1	7.55414
TTK	7.55362
SSR1	7.55324
ABCB1	7.55273
NIPAL1	7.54701
FAM108C1	7.54577
CAPN12	7.5416
ADAR	7.54017
LAP3	7.53755
TFF2	7.53321
GCDH	7.53298
CXADR	7.53286
LOC389332	7.53008
FLJ38482	7.52909
ASL	7.52704
HMOX1	7.52292
MAP2K1	7.5226
LOC728635	7.52201
ATP5F1	7.52151
SALL4	7.51958
FOXC1	7.51955
LHPP	7.51953
DPYSL2	7.51731
TUBA4A	7.51529
GSPT2	7.51461
KIF1A	7.51388
SNORD32A	7.51299
ATP6V0E2	7.5113
FXYD5	7.51074
PTMS	7.51054
RUNDC2C	7.51049
GTSF1	7.5101
ODC1	7.50903
PROS1	7.50565
MASP2	7.50316
MARCKSL1	7.50184
CD3D	7.49954
BLVRA	7.49928
RPL26	7.49923
NQO2	7.49746
TARBP1	7.49334
RNU1A3	7.48835
IGFBP4	7.48773
CMTM6	7.48664
LOC134997	7.48633
CD36	7.48435
PTRF	7.48356
GCKR	7.48233
BDH1	7.48088
AADAC	7.47785
C14orf167	7.47445
GPR126	7.4735
LOC728395	7.47
LOC100134159	7.46996
LOC730990	7.46967
OVGP1	7.46847
DHRS7	7.46838
C1orf85	7.46742
CCDC106	7.46669
ARG1	7.46624
ACTG1	7.46389
SLC29A4	7.46282
LOC100133077	7.46255
GJB2	7.46153
ARHGAP10	7.46151
RAB17	7.46079
MPDZ	7.45964
NEU1	7.4596
N4BP2L1	7.45514
LOC100132323	7.45504
LOC645313	7.4547
SERPINA12	7.45259
CLIC1	7.45141
PPAP2B	7.44956
SMA4	7.44806
CAV2	7.44784
TSC22D1	7.44573
LOC100128062	7.44496
LOC401397	7.44232
FOXA3	7.44062
PGD	7.44049
FAM83H	7.43634
UNC84A	7.43189
ZFAND5	7.42995
SNAPC1	7.42963
LOC728492	7.42839
KDELR3	7.42592
LOC100128761	7.42501
LOC100133277	7.42272
LOC100132547	7.42224
CRLS1	7.4216
PROX1	7.42085
RHOBTB3	7.41661
LOC642567	7.41654
DDX27	7.41493
CRIP2	7.41451
CD46	7.41401
TMED7	7.41288
LOC653342	7.41207
DPP4	7.4118
CAPN5	7.4076
DCDC2	7.40575
LOC100130154	7.40346
NELF	7.40267
HTATIP2	7.39364
HEY2	7.39302
AASS	7.39267
CCNC	7.39093
TIMP3	7.39042
ACE2	7.38289
B2M	7.3803
ACSF2	7.37978
LOC100131786	7.37967
RPS21	7.37379
IRF2BP2	7.37195
LOC728565	7.37123
TMEM106C	7.37099
SELENBP1	7.37076
LIFR	7.3688
PLD1	7.36645
CPN2	7.36421
FMO1	7.36125
NDUFA12	7.36103
LRRC42	7.36033
SLC39A8	7.36032
DFNA5	7.35883
CTGLF3	7.35744
CYGB	7.35489
JSRP1	7.3544
HES4	7.35363
PRRG2	7.35326
LOC389599	7.35315
APOM	7.35239
EBPL	7.35046
LOC387753	7.34607
MAPK6	7.34604
NCRNA00092	7.34227
LOC88523	7.34218
MCM3	7.33999
LOC646294	7.33767
RTN4	7.3373
LOC390354	7.33596
SPRYD4	7.3349
DDC	7.33333
LOC158345	7.33128
BRSK1	7.3307
LOC100132394	7.32992
PCDH20	7.32728
PLEK	7.32078
LAMB2	7.31901
CBR4	7.31746
F11	7.31355
ALDH3A2	7.31338
METTL5	7.31318
HIST1H4K	7.31284
MBNL2	7.31279
RFC4	7.30948
KLF9	7.30871
C10orf32	7.30548
TUFT1	7.30374
ETS2	7.30278
PAM	7.29977
PRO0132	7.29834
FAH	7.29813
FDFT1	7.29657
RND1	7.29597
CACNA1H	7.29596
RAB3IL1	7.29574
RPL14	7.29165
LOC653566	7.2906
LOC440348	7.28903
LOC646567	7.28685
HNRNPA0	7.28513
MRPL2	7.28282
ENG	7.28132
RRS1	7.27419
LOC100131452	7.2713
COBLL1	7.26889
LOC653226	7.2653
GLRX	7.26521
SRD5A1	7.26479
LOC440353	7.26227
DBNDD1	7.26188
HLA-F	7.26183
TTC37	7.26142
HMMR	7.26097
PAQR9	7.2609
CDC45L	7.26088
PPIAL4A	7.2605
SERINC2	7.25953
LDHB	7.25865
PLOD2	7.25617
SLC25A15	7.25352
DLD	7.25323
PIPOX	7.25181
FLJ10916	7.24842
STAB2	7.24816
LACTB2	7.24779
EPHX1	7.24753
KRT18P28	7.24656
CLDN3	7.24648
EMP3	7.24456
HNRNPH1	7.24313
ABHD6	7.24209
LOC643031	7.24199
AKR1C4	7.2377
LOC645452	7.23751
DEPDC7	7.23636
LOC100132673	7.23587
DNAJB1	7.23484
CYP2J2	7.23246
LOC441775	7.22989
TFF1	7.22915
LOC340274	7.22891
ARMET	7.22643
CD163	7.22488
C1S	7.22476
VCX2	7.22102
PEX11A	7.22037
DGCR6	7.21912
RAD54L2	7.21908
CCR7	7.21731
HINT1	7.2168
LOC731682	7.21667
AGAP8	7.21597
TNFRSF1B	7.21556
FGB	7.21447
SLC22A9	7.21444
ATP1B1	7.21439
ASGR2	7.21282
SLC12A2	7.21207
TGFBR2	7.21186
RBPMS2	7.21092
LOC100129650	7.20971
ANGPTL6	7.20907
ESR1	7.20883
SPSB3	7.20824
TNFAIP8L1	7.20794
FOXN4	7.20769
TAP1	7.20731
IRF8	7.20685
STOM	7.2046
ESPN	7.20355
RBM33	7.2035
LOC100134144	7.20274
ANKRD43	7.20171
GMDS	7.20151
ZC3H3	7.20117
C8orf55	7.19977
LRRC26	7.19768
GLIPR2	7.19352
IKBKG	7.19003
TMSL3	7.18719
PIK3R2	7.18093
CCBP2	7.17907
MIR2116	7.17891
LOC100129553	7.17846
ZFP1	7.17731
SAT2	7.17726
LOC648000	7.17643
ELF3	7.17529
IMPDH2	7.17279
SQSTM1	7.17153
TMEM166	7.1664
MAOA	7.16623
CGN	7.16484
CD2	7.16477
CLDN7	7.16261
LAPTM5	7.1625
CTSZ	7.15909
LOC641848	7.15845
RICH2	7.15776
CPN1	7.15537
TUBE1	7.1553
TOR1AIP1	7.15007
SHMT1	7.14914
LOC148430	7.14884
DNAJC9	7.14798
PLA1A	7.14716
C6orf115	7.14457
SYTL4	7.14287
TOB1	7.14276
GTF2H2B	7.1414
XBP1	7.13869
HSP90AB1	7.13662
VTRNA1-1	7.13525
LOC728658	7.13498
LOC100131787	7.13474
KRTCAP3	7.13372
ERP27	7.1337
LOC286208	7.13366
NCALD	7.13249
SLC27A3	7.13103
C14orf147	7.12972
C15orf52	7.12903
AZIN1	7.12863
ANPEP	7.12858
KIAA0101	7.12679
CYP2C19	7.12237
SLC25A10	7.12147
HIGD1A	7.12068
ABCC2	7.11964
SAC3D1	7.11873
PAQR4	7.11744
RCAN2	7.1172
FKBP11	7.11219
CCDC3	7.11015
HLA-H	7.10926
LOC648509	7.10776
RPL22	7.10639
PIAS4	7.10108
C12orf27	7.101
FDPS	7.09911
PGRMC1	7.09863
CD52	7.09621
SCGB3A1	7.09604
FAM84B	7.0951
HSPH1	7.09237
LOC100129055	7.09144
FLJ36131	7.09111
HSPA8	7.08986
RNU6-15	7.08971
LOC643007	7.08893
APBB3	7.08738
LOC647081	7.08668
LOC654103	7.08574
CRHBP	7.08349
NFIX	7.08042
UCHL5	7.08
GBP4	7.07992
FAM36A	7.07892
RPS15A	7.07859
STT3B	7.073
LOC643870	7.07264
FAM195A	7.07255
LOC648343	7.07197
MRPL20	7.07005
FMO4	7.06996
CTSA	7.06885
SERPINA3	7.06626
SLC26A3	7.06491
CTSF	7.06436
TUBB	7.06319
HLA-G	7.06223
GSTZ1	7.06119
RABEPK	7.05953
THEM2	7.05952
EIF1AY	7.05948
RBM6	7.05807
FLJ20699	7.05714
ATP11C	7.0564
FRAT2	7.05591
LOC643336	7.05548
LOC643308	7.05353
ARID5B	7.05309
FAM38A	7.05006
TMEM37	7.04943
C20orf24	7.04895
UCP2	7.04846
CYP2D7P1	7.04468
CCT3	7.03887
CD68	7.03879
LOC100134108	7.03878
N4BP2	7.03817
LOC441550	7.03587
ETFB	7.03412
HAGH	7.03093
FAM40B	7.02882
C4A	7.02881
LOC650832	7.02879
SPON2	7.02752
TRIM2	7.02658
ANGPTL2	7.0237
ID1	7.023
PACSIN3	7.02293
AHSG	7.01764
LOC646897	7.01577
FAM150B	7.01442
MLPH	7.01246
UBE2T	7.01074
RNF165	7.00948
TRPM4	7.00902
RPS4X	7.0058
LOC441506	7.00483
LOC730313	6.99956
PPP1R16A	6.99881
XYLB	6.99493
PPDPF	6.9948
GPR1	6.99133
ACY1	6.9907
ABCB6	6.98959
LOC158160	6.98952
HSPB8	6.98869
TP53TG1	6.98852
AP3S1	6.98844
FAM83D	6.98022
ZNF467	6.97962
PLSCR4	6.97861
SLC38A3	6.97819
FKBP1P1	6.97452
GMFG	6.97214
PGM1	6.96808
RNU6-1	6.96792
TTC38	6.96777
FBLN5	6.96499
SNRPN	6.96467
ITPRIPL2	6.96279
SLC17A4	6.96102
CTSB	6.96059
ORM2	6.96031
SERPINA10	6.95998
PCDHB9	6.95949
SPC24	6.95752
PINK1	6.95697
AGTR1	6.95602
AKR1D1	6.95458
LOC646753	6.95135
FNDC1	6.95075
FAM73A	6.94886
ALDH4A1	6.94802
LOC644937	6.94721
PIGT	6.94687
T-SP1	6.94677
HEYL	6.94637
PFKFB1	6.94477
PID1	6.94226
IARS2	6.94104
CGNL1	6.93909
SCP2	6.93584
BCAT2	6.93359
PBLD	6.93278
MSN	6.9323
STARD7	6.93133
MCEE	6.93125
GIMAP4	6.93066
HAVCR2	6.92615
LOC647030	6.92615
GALK1	6.92492
PSMD4	6.92352
LOC100129599	6.92214
SYNJ2BP	6.9217
GLO1	6.92123
LOC643997	6.91974
DNAJB11	6.91957
SLC2A8	6.91865
PROSC	6.9162
LMCD1	6.91541
GPR180	6.91492
ACSM3	6.91382
SPSB1	6.91136
NAT8	6.91102
SLC2A2	6.9101
LOC100131845	6.90976
LOC646786	6.90921
LOC100130511	6.907
CRYL1	6.90621
ACOX2	6.90614
PCDH17	6.90612
ODAM	6.90573
CYB5A	6.90469
ANKRD37	6.90304
PROC	6.89979
ZDHHC8	6.89881
ITPR3	6.89809
AHSA2	6.89691
ABHD3	6.89346
MAT2A	6.89254
PANK1	6.89245
AQP11	6.8916
PARP1	6.891
MAGT1	6.89084
FAM39E	6.89014
RPS12	6.89009
LPHN2	6.88649
BAT2D1	6.88502
PIGY	6.8849
PODXL2	6.88445
ARHGEF2	6.88416
LOC285016	6.88344
PAH	6.8825
LOC100128084	6.88134
FOXA1	6.87809
PCBD1	6.87733
PIR	6.87478
VAT1	6.87268
ESM1	6.87174
RHOU	6.87117
FRZB	6.87087
LOC645277	6.87001
LOC653888	6.86916
CITED4	6.86651
CRY2	6.86607
HTRA1	6.86527
ARHGEF16	6.86505
LOC729208	6.86429
MAN1A1	6.86378
HSPE1	6.86127
EPAS1	6.86028
CDA	6.85977
SHPK	6.85774
UPLP	6.8552
GINS2	6.85461
TRAPPC6A	6.85375
LOC649553	6.85299
CPT2	6.85238
FAM134B	6.85132
ASB9	6.85098
CSRP1	6.84765
CLDN5	6.84614
TMEM126A	6.84417
GNPAT	6.84391
HEATR1	6.84341
GNG11	6.84278
CLDN14	6.84217
ATP1A1	6.83935
G0S2	6.83929
ZIC2	6.83924
CLDN23	6.83864
FKBP5	6.83724
APOLD1	6.83645
LOC100131541	6.83533
TUBA1B	6.83529
KLRB1	6.83466
PLOD3	6.8319
TFB2M	6.83114
LOC645968	6.83026
LOC646981	6.8295
TFPI	6.8285
GFOD2	6.82775
CHRD	6.82695
RAB4A	6.82693
2020-03-06	6.82173
H1F0	6.82076
LOC148915	6.82034
PCSK9	6.82018
S100A16	6.81884
HCN4	6.81752
NUDT14	6.81705
DHRS4L2	6.81493
PLCH2	6.81351
MUPCDH	6.81296
BOP1	6.81057
LOC644928	6.80984
SRP14P1	6.80967
FAHD2B	6.80889
HMGCR	6.80683
LOC653778	6.8067
LOC392437	6.80611
SFXN1	6.80562
PLA2G2D	6.80489
LOC728485	6.80065
C11orf54	6.79851
ZNF91	6.7958
DGCR6L	6.79445
MYO5C	6.79296
LOC401720	6.79147
GAMT	6.79144
PGCP	6.79102
EFEMP1	6.79011
MAFB	6.78842
HIBADH	6.78763
LOC25845	6.78504
HMGN4	6.78469
C6orf170	6.78447
MFSD10	6.78364
CEACAM1	6.78103
HSPA7	6.78089
STAMBPL1	6.77981
ACADSB	6.77727
PLA2G4B	6.77701
C1orf55	6.77614
UBE2E2	6.77567
GPD1	6.77291
LOC650215	6.77071
Selenoprotein 15	6.77005
UBE2C	6.76964
DTX1	6.76964
LOC646531	6.76715
TMEM195	6.76671
GPR98	6.76599
PCCA	6.76088
ITM2C	6.76002
GZMK	6.7592
SLC29A1	6.75813
LOC728888	6.75552
LSM4	6.75323
BMP2	6.75037
PHLDA1	6.74831
ARHGDIB	6.74755
ALDH1A1	6.74728
MALL	6.74669
TMED10P	6.74494
B4GALT1	6.74174
NECAB2	6.74116
PDXK	6.74097
LOC644863	6.74032
TPMT	6.73952
KIFC2	6.73811
LOC644322	6.73801
SUCLG2	6.73503
LOC100134504	6.73381
LOC645387	6.73324
CD4	6.73323
LOC648059	6.73068
ISOC2	6.7301
LOC728188	6.72751
PCSK1N	6.72723
TXNDC5	6.72671
C1QTNF5	6.72639
NNT	6.72633
BCL3	6.72572
STAB1	6.72263
NGFRAP1	6.72046
RHBG	6.72007
IQGAP2	6.71883
RNY4	6.71486
C14orf85	6.71474
KLF13	6.71315
LOC643949	6.71044
[truncated: 29,335 more rows]

## Sheet: Supplementary table 2
Genes	CV
SPINK1	30.7935
AKR1B10	27.7424
CYP1A2	27.5284
HAMP	27.2339
GPC3	25.9887
CYP3A4	24.0661
AKR1B15	23.6467
MT1G	22.6879
MT1F	22.2569
S100P	22.0494
SAA2	22.0476
MT1H	21.3838
LCN2	20.9481
C9	20.7408
HLA-DRB5	20.6205
CYP2A6	20.3185
DLK1	20.0904
CRP	20.0903
CYP2E1	20.0554
MT1X	20.0496
THRSP	19.9224
AFP	19.8957
SPP1	19.8848
H19	19.8067
SAA1	19.5167
IGF2	19.4119
HSD17B13	19.3656
NNMT	19.1368
MT1M	19.1359
GAGE2B	19.1069
LOC652493	19.057
MIR1974	18.9952
LOC649923	18.972
MTE	18.9076
ADH4	18.8836
CCL20	18.8649
FOSB	18.7818
XAGE1A	18.677
SDS	18.6494
FCN3	18.6398
C7	18.557
GAGE12C	18.5436
C20orf127	18.3799
LOC642113	18.2266
HGFAC	18.2164
PLA2G2A	18.1899
CYP2A7	18.1829
APOF	18.1273
GSTT1	18.0562
HSD11B1	18.0549
SLC22A1	17.9957
SLCO1B3	17.9767
GSTM1	17.8249
GAGE12B	17.8241
NAT2	17.8235
LOC647450	17.8153
LOC647506	17.7194
TAT	17.6865
FIS	17.6237
UBD	17.5955
FOS	17.5323
PGC	17.5175
GAGE4	17.3681
NPW	17.3512
GPR88	17.2867
MT1A	17.2618
CYP3A7	17.2612
CES1	17.1371
EEF1A2	17.0186
GAGE12G	16.9267
GAGE12J	16.9031
PCK1	16.899
LOC645037	16.8861
MT2A	16.8393
GAGE12I	16.8217
BBOX1	16.7025
GAGE12F	16.6613
GAGE5	16.5437
HPD	16.4949
GAGE12H	16.4791
PZP	16.441
LCAT	16.3047
LOC652694	16.2702
GBA3	16.2607
IFI27	16.2204
CLRN3	16.186
LY6E	16.1528
LGALS4	16.1318
ADH1C	16.1197
TACSTD1	16.0815
GCGR	16.0142
GAGE2E	15.9899
PEG3	15.8911
GAGE2A	15.8897
ADH1B	15.8571
LOC100133511	15.8349
CYP8B1	15.7274
RPS4Y1	15.6983
FNDC5	15.6975
UGT2B15	15.6641
LOC100133432	15.545
LOC388503	15.5162
GSTA2	15.461
LYZ	15.4325
XPNPEP2	15.4284
ALDH3A1	15.4249
HLA-A29.1	15.3475
IGFALS	15.3419
PTGDS	15.3264
EPCAM	15.2827
GAGE8	15.2586
TTC36	15.2278
COL1A1	15.0727
CFHR1	15.0697
CYP2C8	15.058
HBB	15.0535
AOX1	15.0505
C14orf68	14.9819
CXCL10	14.8749
FLNC	14.8393
RDH16	14.7753
COL1A2	14.7426
CYP2C9	14.7182
SNORD3C	14.7094
DEFB1	14.6902
GAGE7	14.6869
SLC10A1	14.6822
GSTA5	14.5416
MEG3	14.5275
PAGE4	14.505
CCL19	14.4583
C10orf116	14.3743
SHBG	14.372
MT1E	14.3699
PAGE2B	14.3697
CAP2	14.3007
BCHE	14.2871
HBA2	14.2858
RN5S9	14.1784
WDR72	14.099
MGP	14.0612
UGT1A4	14.0601
FGL1	14.0375
ATF5	14.0295
TDO2	13.98
GNMT	13.9311
CDC20	13.9232
GPX2	13.8866
LOC100131726	13.8696
CFHR3	13.8437
RBP1	13.8401
APOA5	13.8162
PHGDH	13.8132
HLA-DRB1	13.8042
INMT	13.7783
IGFBP1	13.7474
GSTA1	13.7125
TOP2A	13.7001
LOC100133662	13.6375
ADAMTSL2	13.6265
HBA1	13.622
DNASE1L3	13.606
RDH5	13.6056
CLEC1B	13.5713
GADD45G	13.569
SPP2	13.5678
EFHD1	13.5554
SNORD3A	13.5521
IGFBP2	13.5452
CXCL9	13.507
ALPK2	13.4808
HSPA1B	13.4693
LOXL4	13.4567
CXCL2	13.4438
FADS1	13.4229
RN7SK	13.3759
COL3A1	13.363
LOC143941	13.3508
PEG10	13.3045
TMEM45B	13.2557
KBTBD11	13.2539
GSTM2	13.2498
LECT2	13.2343
SNORD13	13.2258
GAGE12D	13.225
CYP7A1	13.204
MEP1A	13.2011
TIMP1	13.1972
THBS2	13.1886
RASD1	13.1884
LUM	13.1667
UGT1A1	13.1438
HRG	13.1419
BHMT	13.1147
GATM	13.113
SLC27A5	13.0869
SNORD3D	13.0145
HPGD	12.9989
F9	12.9806
COL4A1	12.9719
LOC284422	12.9444
MFAP4	12.9217
TMEM106A	12.8978
MYH4	12.8963
EHHADH	12.8825
JCLN	12.8764
LOC392871	12.8731
BEX2	12.8666
LOC55908	12.8569
RPL15	12.8532
CA2	12.8393
CRYAA	12.8087
ANXA10	12.8076
VIPR1	12.8029
PCOLCE2	12.7781
LOC554235	12.7487
COX7B2	12.7415
SLC16A9	12.724
SLC39A5	12.7087
AEBP1	12.6947
HSD17B6	12.636
MUC13	12.6291
SERPINA11	12.6284
PAGE5	12.6045
PAGE2	12.6036
TACSTD2	12.5856
SPARCL1	12.5807
CD24	12.5805
NQO1	12.5623
LAPTM4B	12.5401
NPC1L1	12.5088
SLC5A8	12.5054
IGJ	12.4955
AQP9	12.4542
ALDH1L1	12.4476
PRODH	12.4417
IGFBP3	12.4414
ASPM	12.4053
FETUB	12.3804
IGFBP7	12.3646
PHYH	12.3356
PROZ	12.3245
OSTalpha	12.3179
C2orf82	12.2799
THBS1	12.2767
ENO3	12.2659
BGN	12.2614
LOC389765	12.2583
HKDC1	12.257
MYOM1	12.2468
SNORA22	12.2062
CYR61	12.2052
APOA4	12.196
HPR	12.1947
PPP1R1A	12.189
EGR1	12.1846
DBH	12.1802
LOC388654	12.172
C6	12.1546
NEU4	12.1321
GDF15	12.1164
UGT1A6	12.1114
AXUD1	12.0882
VCAM1	12.0774
GLDN	12.0639
XAGE1C	12.0269
MBL2	12.026
UGT2B10	12.023
SAA4	12.0172
EVC2	11.9902
FLJ10986	11.9886
APOC4	11.9871
ASPG	11.9851
FLJ37644	11.983
ACTG2	11.9807
VCAN	11.9738
MMP7	11.9716
CFHR5	11.9498
CP	11.9414
FLJ21986	11.9398
LOC100133372	11.9321
FGGY	11.9294
CLEC4G	11.9143
GLYAT	11.8853
TGM3	11.8823
LOC100131989	11.8778
AKR7A3	11.8541
LOC653879	11.853
INHBE	11.8376
GPT2	11.8204
KLKB1	11.8201
LOC730167	11.8043
PPARGC1A	11.801
F13B	11.7911
TSPAN8	11.782
UGT2B28	11.7765
G6PC	11.7721
DIO1	11.7686
GHR	11.7683
FST	11.7559
RGS1	11.7527
LOC651751	11.7508
AFM	11.7476
PRG4	11.7263
SGCE	11.7197
CCL16	11.7013
FBP1	11.6827
LOC100134266	11.6784
TESC	11.6753
PDK4	11.6735
RGS2	11.6472
LOC100131718	11.6427
CPS1	11.6233
SPINT2	11.6143
BIRC3	11.6072
SLPI	11.5892
AGXT2L1	11.5867
CCL2	11.5832
PNPLA7	11.5598
CYP2D6	11.5556
DHRS2	11.5211
IGF2BP2	11.5208
SLC13A5	11.5153
SERPINE2	11.5137
LOC652102	11.4995
LOC100134868	11.4938
TMED3	11.4766
LOC653829	11.4668
THY1	11.4584
LOC648852	11.4438
CTGF	11.4279
RNASE4	11.417
CCL25	11.4166
TSKU	11.4142
PON1	11.4028
VCX-C	11.401
ACSM2A	11.3997
SLC46A3	11.3872
DKK1	11.3861
IL8	11.377
FTCD	11.3586
LOC653458	11.3165
VCX	11.3132
DNAJC12	11.2988
VIM	11.2961
IFITM1	11.2839
CYBA	11.2763
LOC653498	11.2749
SORD	11.2516
SQLE	11.2101
SEC14L2	11.2071
CCL21	11.2065
RELN	11.2055
HIST1H2AC	11.2003
IRX3	11.1999
H2AFY2	11.1971
DCN	11.1916
BAAT	11.1902
LOC727908	11.1848
GPT	11.1682
XIST	11.1598
PRO1853	11.1375
ENPP2	11.1146
AZGP1	11.1137
SSTR2	11.1026
HLA-DQA1	11.0978
SRD5A2	11.0958
C8A	11.0746
MX1	11.0355
SOCS2	11.0293
COL5A2	11.0068
CHST4	11.005
HFE2	11.0024
PRDX3	10.9969
PRSS8	10.9912
RPS4Y2	10.9832
CPE	10.9796
SLC25A18	10.9757
HLA-DPA1	10.973
SERPINA6	10.9726
DPT	10.9484
LOC100127975	10.9462
CFHR4	10.9378
KMO	10.9256
LOC643882	10.9253
ARPC3	10.9249
CCL4L1	10.9224
LOC100130276	10.9201
GPR37	10.9139
LOC100133678	10.9096
LOC728105	10.9088
SLC22A7	10.9069
SC4MOL	10.8952
MLLT11	10.8922
CTHRC1	10.8905
IFI6	10.8868
C5orf13	10.8744
DUSP1	10.8567
ACSM2B	10.8543
GSTO2	10.8372
SERPINA7	10.8316
HAO2	10.8306
SMCR5	10.8256
FOXQ1	10.8255
USP49	10.821
LOC100129094	10.818
LOC729120	10.8067
LOC648921	10.8031
ZNF786	10.8015
OGDHL	10.7827
PCDH24	10.7817
LOC100132585	10.7758
ADH6	10.7658
PANX2	10.7599
CLOCK	10.7598
ME1	10.7542
DCXR	10.7523
C10orf65	10.7503
PLIN5	10.7489
UGT1A10	10.7451
C13orf15	10.7375
UPP2	10.7279
UGT2B11	10.7102
ZCCHC6	10.7086
COL5A1	10.705
ALPL	10.6912
DAK	10.6901
C9orf130	10.685
UGT2B17	10.6729
ECHDC3	10.6436
ELOVL5	10.642
FXYD1	10.6372
FGG	10.6306
ZNF860	10.6219
IGFBP5	10.6063
LOC401098	10.605
PPP1R3C	10.5901
HSD17B11	10.5891
GADD45B	10.556
LOC100130053	10.5534
SLC6A12	10.5412
PLA2G16	10.5317
XAGE1B	10.5223
DNMT3L	10.5158
LOC100132717	10.512
FAM153B	10.5022
LOC644936	10.4921
ASS1	10.4884
COLEC11	10.4789
GAGE12E	10.4756
HLA-DRB6	10.4457
SERPINE1	10.4443
IER3	10.4402
LOC100129502	10.4304
RTP3	10.4279
HIST1H1C	10.4218
SEZ6	10.4171
LMTK3	10.3819
SIK1	10.3752
OAT	10.3664
RAXL1	10.3579
VWF	10.356
ZNF223	10.3507
DPYSL3	10.3502
TFF3	10.3475
PIGX	10.3458
LOC644642	10.3394
TMEM191A	10.3371
PTGR1	10.3313
PITX1	10.3189
AURKA	10.3145
FASN	10.3142
SCGN	10.3135
PRC1	10.3097
ALS2CR14	10.3094
NUBPL	10.3011
CYP4A11	10.2929
FLJ25363	10.2895
LOC100133516	10.269
OTC	10.2657
ALDOC	10.2618
EIF2AK4	10.2462
LOC441019	10.2387
SNRNP70	10.2302
LOC100130598	10.2298
GLS2	10.2197
SRXN1	10.2153
CNTNAP2	10.214
CYP4F22	10.2133
SPARC	10.2043
LOC100129681	10.1993
TMEM14A	10.1976
LOC100132564	10.1961
AGMAT	10.1959
MMP11	10.1929
AGPAT9	10.1904
PRODH2	10.1803
LOC100129211	10.1783
TMCO3	10.1776
PDGFRA	10.1758
RPLP0	10.1706
GBP2	10.1692
RAC2	10.1674
SLC22A10	10.1663
TAGLN	10.1649
LOC100130707	10.153
LMOD3	10.15
C3	10.1476
MYC	10.1373
GNE	10.1279
HLA-DRA	10.1238
CEP27	10.1012
PCOLCE	10.1003
GCNT3	10.0961
LOC145837	10.0763
SVEP1	10.0633
CCRN4L	10.0627
CRISPLD2	10.061
LGALS3	10.0559
SLC17A2	10.0542
RGN	10.0478
LOC341230	10.0432
ISG15	10.0431
LOC728811	10.0323
C8orf4	10.0322
LOC100134053	10.0312
AKR1C3	10.0195
REG3A	10.0193
HIST2H2AA4	10.0173
LRRFIP1	10.0138
MBD4	10.0122
LAMC1	10.0064
SH3YL1	10.0057
PTH2R	10.001
AGXT2	9.99501
AMACR	9.99363
SIPA1L2	9.9759
CYP4V2	9.97495
MMP9	9.97422
INSIG1	9.9707
LGALS3BP	9.96036
GPAM	9.96024
FMO3	9.95937
LOC645436	9.9589
NR4A2	9.95842
HSD17B14	9.9475
PABPC1L	9.94571
LOC728290	9.92866
LIPC	9.92248
TDRD1	9.91423
EEF1G	9.91338
TNFRSF12A	9.91069
PLIN2	9.90974
RND3	9.90596
HIST1H2BD	9.89991
LOC100129086	9.8968
PALLD	9.89619
SGK1	9.89433
TMEM16A	9.88929
MAL2	9.88685
EMP1	9.88631
EPSTI1	9.87772
EEF1A1	9.86634
HRASLS3	9.85922
BST2	9.85917
APP	9.85665
APCS	9.8532
RAX2	9.84817
UGT2B4	9.84506
RCL1	9.84158
CENTA1	9.82769
ALDH8A1	9.82189
ACACB	9.81289
LBP	9.80736
ACTA2	9.80406
CYP4F12	9.7968
PTTG3P	9.79223
AQP12A	9.78831
C1QB	9.78778
LOC641844	9.77775
LIN28B	9.77676
NAT8B	9.77501
OKL38	9.76937
CIDEB	9.76517
SLC3A1	9.75013
LOC100128460	9.74929
MORF4L2	9.73462
LOC643357	9.73185
S100A6	9.72951
NCAPG	9.72737
SHROOM4	9.72388
PIP5K2B	9.72161
MARCKS	9.72052
LOC647389	9.7177
HSPC268	9.71573
CXCL12	9.71512
LOC100130516	9.71347
UPB1	9.70785
CMBL	9.70634
UGT1A3	9.70398
WDR23	9.69828
ABCB4	9.69636
MXRA5	9.68753
SRPX	9.68645
DKFZp434K191	9.68512
ERAP2	9.6775
PCK2	9.67385
TMEM123	9.66833
ABAT	9.66774
INS-IGF2	9.66535
TPM2	9.65659
LOC644250	9.65523
VNN1	9.65335
FAM175A	9.65309
PIGR	9.65182
PEX11G	9.65085
TSPAN13	9.64666
CYP39A1	9.64003
HIST2H2AA3	9.63962
FAM171A1	9.63602
LOC100133583	9.63145
ADAMTS1	9.62705
GMNN	9.6176
CRYAB	9.61279
LOC645385	9.61129
PTPLAD1	9.59978
LOC100128274	9.59836
FAT1	9.58288
SH3GL3	9.57929
BASP1	9.57824
SRGN	9.56825
LOC730060	9.56419
IL32	9.56013
RHBDL2	9.5577
HSPA1A	9.55515
PTPLAD2	9.55179
RBP5	9.54929
BAIAP2L2	9.53935
TNFSF14	9.53581
LY96	9.53053
HULC	9.52623
CISH	9.52448
NAT5	9.52277
SGK	9.52112
HABP2	9.51728
ACOT12	9.50964
UGP2	9.49316
CYP2C18	9.49255
CSRP2	9.48973
REEP6	9.48942
LOC653219	9.48835
LEPR	9.48824
KIAA0408	9.48399
CSDA	9.48379
CCND1	9.48272
HLA-B	9.47113
RND2	9.46366
LOC100130835	9.4563
DDIT4	9.45275
TXNRD1	9.45126
LOC100132391	9.44895
LOC642073	9.44657
CBS	9.44613
PNCK	9.44148
CCNB2	9.43937
SLC2A3	9.43654
RAMP1	9.43511
CHURC1	9.43445
TMED10	9.43341
LOC286444	9.42274
HPX	9.41367
HRSP12	9.40704
CUX2	9.39812
ANXA1	9.39718
NR2F1	9.38756
MCM6	9.38039
KLF6	9.37956
COX19	9.37906
TMEM47	9.37734
UNC93A	9.37269
TRPM8	9.36904
CCL5	9.36868
ACMSD	9.36831
TUBB2A	9.35541
ECM1	9.34198
GALNT3	9.34007
RNU4-2	9.3348
HAL	9.33242
ATP5C1	9.32928
CA5A	9.32817
HSD17B2	9.32453
LOC729978	9.32173
SLC38A2	9.32126
LOC100133298	9.31523
BAMBI	9.31173
MTTP	9.3042
PCDHB19P	9.30181
ALDH2	9.29508
TRIM55	9.28734
TUBA1C	9.28605
BRSK2	9.2795
CITED2	9.27548
FAM46C	9.27488
ARID3A	9.27449
ABCA8	9.27075
CD74	9.27022
GABARAPL1	9.27015
TMEM86B	9.26757
RPS2	9.26678
LOC100133019	9.2642
LRRC37B2	9.26243
LOC646996	9.2583
ACSM5	9.25762
ELOVL2	9.2537
S100A10	9.24988
CFHR2	9.24935
PDZK1P1	9.23372
UGT1A9	9.23056
PRKAR1A	9.22284
S100A4	9.22017
NUPR1	9.21299
AVPI1	9.21249
MYH11	9.21249
PTH1R	9.21143
SLC22A11	9.18895
LOC651149	9.18893
LOC387867	9.18739
LOC728160	9.1872
DPYS	9.18601
CCND2	9.18283
CHI3L1	9.18282
NYNRIN	9.17406
HEPACAM	9.1729
LOC391169	9.17102
ADI1	9.16983
SC5DL	9.16955
DNMT1	9.16443
LOC100131835	9.16266
SCG5	9.15873
LOC401115	9.15638
CYP3A5	9.15264
TKT	9.15261
ACCS	9.15215
SLCO2A1	9.1514
LOC647307	9.14303
ATOH8	9.1373
CRIP1	9.13673
MARCO	9.13495
SCD	9.13468
GCAT	9.13459
PNPT1	9.13134
C1R	9.12872
IGLL3	9.12624
LOC729708	9.12407
TNFSF10	9.12176
ALDH1B1	9.11184
RRAGD	9.11158
CHST7	9.1091
ZNF600	9.09973
LIPA	9.09784
OXT	9.09517
A2M	9.09514
CYBRD1	9.09247
BCYRN1	9.08765
RNU4-1	9.08586
RAB26	9.08381
SLC1A2	9.08075
SDCBP	9.07715
H2AFZ	9.07687
DUSP5	9.07591
LOC650128	9.07545
SERPINA4	9.06939
LOC389156	9.05933
MAT1A	9.05243
ANG	9.04849
MFSD11	9.04405
LOC341457	9.04259
NDRG2	9.04232
MTHFD1	9.03728
CLDN2	9.02683
CFH	9.01737
CLDN11	9.01473
CYP4F2	9.00778
ANXA4	9.00608
LOC649841	9.00079
LOC100134018	8.99987
ATHL1	8.99882
LOC401152	8.99035
NRBP2	8.98687
ITIH3	8.98592
RNU1G2	8.97598
LOC100130353	8.97522
SLC19A3	8.97435
P8	8.9741
LOC647169	8.97396
CYP1A1	8.96374
MID1IP1	8.95912
LAMC3	8.95729
LOC100131096	8.95256
SMYD3	8.9491
ECT2	8.94642
LOC402251	8.93865
LOC648682	8.93748
JUN	8.93718
SLC27A2	8.93698
CYP4F3	8.93327
GOLSYN	8.93238
EIF2C2	8.92902
C1QC	8.91813
HLF	8.90566
HMGCS1	8.90461
PAGE1	8.90047
SEC14L4	8.90037
ZFP36	8.89757
RAB25	8.8974
IGF1	8.8922
LOC389286	8.88008
RUNDC3B	8.879
NDRG1	8.87731
LOC147710	8.87329
CRKRS	8.87194
LOC653505	8.86687
ZNF738	8.86071
TMEM119	8.8559
C10orf33	8.85281
TMEM137	8.8489
HMGCL	8.84793
SULT2A1	8.84553
GPER	8.83195
CSTB	8.8317
ACP1	8.83124
GTF2IP1	8.8311
VWCE	8.83017
NPTX2	8.82821
JMJD5	8.8248
TRIB3	8.81831
AMDHD1	8.81706
SERPINA5	8.81518
SOX18	8.81296
RGS5	8.81074
PECI	8.80244
CXCL13	8.79304
S100A8	8.7888
ETNK2	8.77782
TP53INP1	8.77645
C10orf10	8.77616
BMP8B	8.76902
LRG1	8.76672
TRNP1	8.76067
GADD45A	8.75872
ALDOB	8.75573
RARRES3	8.75546
ORAOV1	8.75321
TMEM14D	8.75291
HGD	8.74927
PODN	8.7447
LOC648210	8.7404
DMGDH	8.73918
LOC728310	8.73762
LOC728403	8.73281
ST3GAL6	8.72846
AFAR3	8.72825
ALG1L	8.728
KANK4	8.72369
F10	8.72334
MGC87042	8.72271
RDH10	8.71752
GRHPR	8.71707
HLA-DMA	8.71622
IGF2BP3	8.71547
IRS2	8.71498
C8B	8.71025
XAF1	8.71013
METTL7B	8.70938
RAP1GAP	8.70896
CPEB3	8.70799
GAL3ST1	8.70778
ID2	8.70517
SNX10	8.70393
PPP2R1B	8.70233
HSD17B7	8.70073
TXNIP	8.6968
IL7R	8.68814
IDI1	8.68341
PGAM1	8.6799
HSP90AA1	8.67786
NOTUM	8.65933
UGT1A7	8.65862
LTB	8.65799
LOC647673	8.64976
MGAT4B	8.64948
GLYATL1	8.64785
CDCA5	8.64387
RNU1-3	8.63868
ACADS	8.6379
LOC440157	8.63203
HDAC6	8.63037
LEAP2	8.62924
TFRC	8.61946
ANO1	8.6135
ALDH6A1	8.6071
PLGLB1	8.60686
ACSL1	8.60098
RAP2A	8.59894
PIPSL	8.59801
ADM	8.5954
LOC400304	8.59519
CPD	8.59499
CAT	8.59473
KLF2	8.59265
C2orf69	8.59211
IYD	8.59126
CDKN3	8.58833
TYMS	8.58348
D2HGDH	8.58049
MBTD1	8.57665
RPL21	8.57502
ISG20	8.57483
LOC391019	8.57434
CFD	8.5719
FLJ35390	8.57044
LOC730278	8.56798
ILF2	8.56384
NT5E	8.54947
HP	8.54685
GBP1	8.5451
TXN	8.54466
THOP1	8.54205
APLNR	8.54196
HIATL2	8.53719
NTHL1	8.5334
LOC441282	8.53004
MFGE8	8.52052
PRAMEF9	8.51772
HIST2H2AC	8.51762
ITPKA	8.50981
CNDP1	8.50898
ZNF533	8.50586
TCP10L	8.50005
LOC440731	8.49902
HERC5	8.49769
LOC649150	8.49714
TM4SF5	8.49604
PMPCA	8.49366
LOC728779	8.49246
LITAF	8.4825
SLC16A3	8.47805
SFN	8.47409
ELOVL6	8.47108
FLJ44124	8.47098
LOC402644	8.46786
PXMP2	8.46349
PDZK1IP1	8.46119
ANGPTL4	8.46062
SPOCK2	8.45967
C4BPA	8.4594
WBP5	8.45422
ITGAV	8.45103
LOC100128288	8.44596
GABBR2	8.44433
SLC16A10	8.4428
LOC100133576	8.43571
CT47A7	8.43046
CYP2B7P1	8.42628
DHRS1	8.41019
NDN	8.40999
CTSO	8.40927
TMEM56	8.40702
ALPP	8.4061
SOX9	8.40497
CYP21A2	8.40355
OCIAD2	8.40162
NCOA7	8.40052
KCNJ8	8.40038
QRFPR	8.39586
NAMPT	8.39289
MGST1	8.3894
MCM4	8.38873
IDO2	8.38695
LOC440055	8.37897
TMEM45A	8.37386
NR0B2	8.36958
AMBP	8.36717
FLJ34047	8.36373
PRAP1	8.3632
MRPS35	8.36246
CD14	8.35993
PGLYRP2	8.35951
SELM	8.35785
LOC728835	8.35193
C6orf173	8.34992
MMD	8.34434
GAGE2C	8.34378
GPX3	8.34108
SEPP1	8.33927
ANKRD38	8.33541
KHK	8.33507
PPP1R15A	8.33293
LOC649495	8.33258
SDSL	8.32857
C1RL	8.32791
FABP4	8.32691
C8orf47	8.3264
HLA-DRB4	8.32538
ACAA1	8.32458
SEL1L3	8.32398
LOC440063	8.32021
EPHX2	8.32008
SLC38A4	8.31521
SORL1	8.31405
CD48	8.31008
SOX4	8.30969
LOC100132727	8.30812
LOC644774	8.30645
CNIH	8.29838
TBX15	8.29832
GSTA4	8.29469
RHEB	8.29437
CFI	8.29361
GRAMD4	8.28948
ANXA13	8.28173
LOC648024	8.27989
SPIRE1	8.27966
CD93	8.27948
HLA-DMB	8.27099
ERGIC1	8.27094
TYROBP	8.26922
ASCL1	8.2691
LOC100134073	8.26574
LOC653506	8.26062
BEX1	8.2585
TM4SF1	8.25571
LOC286157	8.24931
ANKRD30B	8.2459
LOC339766	8.24547
HAO1	8.24061
CADM1	8.23917
GPX7	8.23803
LOC728499	8.23799
RAB33B	8.23498
ERRFI1	8.23312
LIME1	8.22944
VSIG2	8.22638
FBLN2	8.2254
PLG	8.22307
BAIAP2L1	8.22249
LOC727962	8.21869
NR1I3	8.21751
BLVRB	8.21665
UGT2B7	8.21119
CKAP4	8.2111
CHPT1	8.21026
C1orf106	8.20591
GGH	8.2035
PPA1	8.20262
MS4A6A	8.20178
FGF21	8.19868
BHLHB2	8.19493
LOC100134134	8.19473
COL15A1	8.18984
GLDC	8.18907
PRDX2	8.18401
CROT	8.1707
MACROD1	8.169
KIAA1199	8.16624
ALOX5AP	8.16441
LOC100133923	8.16358
TM4SF20	8.16191
TNFRSF21	8.16108
LOC100128266	8.16091
STAT1	8.16001
LOC728208	8.15934
SLC17A3	8.15874
CREB3L3	8.15281
ABLIM3	8.15195
GPR128	8.15017
MSL3L1	8.14655
CDH11	8.14561
PTTG1	8.14211
GPAA1	8.14003
C9orf103	8.12802
LCP1	8.12756
TFDP1	8.12681
COL6A3	8.12604
SCNN1A	8.12543
DRD4	8.12047
ABCB11	8.11778
AUTS2	8.11535
KAT2A	8.11331
LOC648399	8.10977
PLVAP	8.10891
LOC641746	8.10826
TM7SF2	8.10575
ST6GAL1	8.10466
CCDC125	8.10244
LOC100128510	8.09942
PPAP2A	8.0983
CSF1R	8.09581
VCY1B	8.09444
RPL17	8.09382
COX7A2	8.09056
CYP4F11	8.08985
CXCL14	8.08671
LRRC31	8.08631
ANXA5	8.08324
DGAT2	8.08271
UGT3A1	8.0822
C20orf56	8.07999
LOC399748	8.07974
LOC100131609	8.0791
LOC649049	8.07707
DHCR7	8.07692
LOC285053	8.07648
SNORD104	8.07278
MGC12760	8.06304
THBS4	8.06294
LOC647349	8.06233
LOC100133950	8.06186
ZNF773	8.06032
MSRA	8.05748
SERTAD1	8.05027
HIST1H2BK	8.04993
VIL2	8.04785
NDUFA4L2	8.04463
ARHGEF3	8.04096
BRP44	8.03709
HCLS1	8.0364
C1orf53	8.03489
SAR1B	8.03443
LOC646527	8.02921
LOC440589	8.0288
LOC731049	8.02699
SLC35C1	8.02161
SULT1A1	8.02087
PNMA3	8.01765
DGCR5	8.01346
SKAP1	8.01233
CKS2	8.0118
C18orf56	8.01162
LOC100133772	8.008
GPNMB	8.00532
LOC100129887	8.00457
LOC440704	8.00065
CTH	7.99864
LOC653156	7.99713
MIR1978	7.98953
CD302	7.98829
NUSAP1	7.98822
LOC100134364	7.98807
SOD2	7.98283
C20orf100	7.98259
HMGN1	7.98211
TCEAL8	7.98043
MOCOS	7.97952
SDHD	7.97642
ACAA2	7.97629
IDH1	7.97601
RFTN1	7.97566
PROM1	7.97313
FAM162A	7.97242
SEMA6A	7.96968
KLHL3	7.96961
JUNB	7.96653
LOC730202	7.96417
SULF1	7.96398
EVI5	7.96108
LOC647786	7.96016
LOC391833	7.96016
IVD	7.95986
SNHG6	7.95914
SERPINF2	7.95604
CXCL6	7.95418
STAG3L3	7.95342
ENTPD5	7.95333
C19orf66	7.94662
CCL3L3	7.94346
LOC642817	7.9422
IFI44	7.94209
CES4	7.93834
TMEM82	7.93003
FSTL1	7.92915
PDGFRB	7.92883
QDPR	7.92597
MOSC1	7.92434
TMSB10	7.92279
BMS1P5	7.92271
TMEM27	7.92096
SUSD3	7.91907
CREG1	7.91828
TUBA1A	7.91591
RNU1-5	7.91453
TMEM209	7.9116
COL22A1	7.90752
PTGR2	7.9006
PAFAH1B3	7.8964
ACAD11	7.8954
TMED2	7.89522
LOC646723	7.89174
NINJ2	7.8913
HES6	7.88704
CXCR7	7.88618
MGC29506	7.88448
ANXA2P1	7.88198
TMPRSS6	7.879
VCY	7.87883
EPHA1	7.87751
IFIT2	7.87494
LOC647315	7.87089
FOXO1	7.86269
KIAA0196	7.85157
RPS5	7.85108
F5	7.85074
STMN3	7.84155
MNS1	7.84093
VIL1	7.83941
AK2P2	7.83714
INHBB	7.83681
GVIN1	7.83441
CSAD	7.83311
LDLR	7.83303
KIAA1881	7.83138
SNORA14A	7.82641
TGFBR3	7.82578
KYNU	7.82475
LOC613037	7.81973
SNORD68	7.81923
IL1RAP	7.81647
KDELR2	7.81558
XDH	7.81085
RPL30	7.80789
MIF	7.80738
TOMM20	7.8058
C1orf162	7.80573
PRAGMIN	7.80116
LOC729046	7.8009
SNORA12	7.80034
LOC728791	7.79982
DACT2	7.79801
F2	7.79665
TTR	7.79593
RNY5	7.7922
SULT1A2	7.79149
C14orf73	7.79054
CD8A	7.78997
BPIL1	7.78871
SMPDL3A	7.77302
LOC347544	7.77243
EBP	7.77034
VAMP7	7.76417
EZR	7.76341
KCNU1	7.76324
HCP5	7.7624
BLZF1	7.76081
DNALI1	7.76062
SLCO2B1	7.75602
SLC6A1	7.75529
DPYD	7.75453
EVL	7.75262
KDM5B	7.75006
LOC728643	7.74963
SUSD2	7.7477
MAPK13	7.74668
ITIH4	7.74569
LOC100132553	7.74508
CA14	7.74269
SLC47A1	7.74249
DCPS	7.73828
LOC100008589	7.73716
FLJ38717	7.73572
CES2	7.73408
COL6A1	7.73309
CDK6	7.73186
GSDMB	7.73103
AXIN2	7.7296
COX7A1	7.72817
RNU1F1	7.72561
MCM2	7.72432
DUSP19	7.72309
PTGES3	7.72279
LOC732007	7.72251
GLRX3	7.71847
TEAD2	7.71728
A2LD1	7.71716
PDZK1	7.71366
CPVL	7.71219
CAMK1G	7.71194
LOC100132247	7.71111
LOC388344	7.71033
ETFDH	7.71029
SF3B4	7.70792
ITIH2	7.70381
CNGA1	7.70033
FBXO31	7.69989
PLA2G4C	7.69835
SNHG5	7.69574
LOC100131526	7.69481
RHOB	7.69421
MAST4	7.69417
BHMT2	7.68936
S100A9	7.68655
C14orf82	7.68604
CETP	7.68544
FNDC4	7.68287
SLC5A6	7.68146
CLYBL	7.67548
ADRA1B	7.67423
NMRAL1	7.67354
LIPG	7.6726
ID3	7.67064
LOC92755	7.66904
DKK4	7.66675
TAX1BP3	7.66673
LOC645381	7.66377
ARSE	7.66121
COL7A1	7.66001
PECR	7.65928
CKS1B	7.65917
KRT19	7.65658
STAG3L2	7.65611
PLGLB2	7.65252
LOC100129905	7.64951
PDX1	7.64908
GBE1	7.64792
NFIL3	7.64637
FSTL3	7.64379
CDH15	7.6423
UBE2Q2	7.64036
LEP	7.63859
ABCA6	7.63128
ITGB2	7.63081
ASNS	7.62819
SCPEP1	7.62346
CYP3A43	7.62136
PON3	7.61821
LOC728809	7.61453
NFIA	7.61396
TRIB1	7.61304
KLB	7.6129
GNG4	7.61145
SLC17A9	7.61119
LLPH	7.6104
LPIN1	7.60997
CEBPA	7.60978
FAM46A	7.60623
HOMER2	7.60478
PDIA6	7.60368
MBNL3	7.60251
LOC653158	7.6019
LRRC32	7.59793
LOC388588	7.59421
LOC730534	7.59267
CDH1	7.59218
MAMDC4	7.592
C17orf58	7.59196
TACC1	7.59112
JAK1	7.59087
PRNP	7.5887
MLXIPL	7.58714
FMO5	7.58598
FCER1G	7.5856
ANXA2	7.58556
AGXT	7.58431
PDIA2	7.58263
LOC643779	7.58023
HSPB6	7.57726
DNAJC25	7.56945
GSTP1	7.56779
LXN	7.56627
LOC100129362	7.56493
LOC100130562	7.56315
LOC648705	7.56293
TRA1P2	7.56263
KRT8	7.56223
SLC39A14	7.56177
ACSM1	7.55904
C6orf160	7.5587
CKB	7.55729
GJB1	7.55578
CYP1B1	7.55508
EPDR1	7.55499
ZKSCAN1	7.55414
TTK	7.55362
SSR1	7.55324
ABCB1	7.55273
NIPAL1	7.54701
FAM108C1	7.54577
CAPN12	7.5416
ADAR	7.54017
LAP3	7.53755
TFF2	7.53321
GCDH	7.53298
CXADR	7.53286
LOC389332	7.53008
FLJ38482	7.52909
ASL	7.52704
HMOX1	7.52292
MAP2K1	7.5226
LOC728635	7.52201
ATP5F1	7.52151
SALL4	7.51958
FOXC1	7.51955
LHPP	7.51953
DPYSL2	7.51731
TUBA4A	7.51529
GSPT2	7.51461
KIF1A	7.51388
SNORD32A	7.51299
ATP6V0E2	7.5113
FXYD5	7.51074
PTMS	7.51054
RUNDC2C	7.51049
GTSF1	7.5101
ODC1	7.50903
PROS1	7.50565
MASP2	7.50316
MARCKSL1	7.50184
CD3D	7.49954
BLVRA	7.49928
RPL26	7.49923
NQO2	7.49746
TARBP1	7.49334
RNU1A3	7.48835
IGFBP4	7.48773
CMTM6	7.48664
LOC134997	7.48633
CD36	7.48435
PTRF	7.48356
GCKR	7.48233
BDH1	7.48088
AADAC	7.47785
C14orf167	7.47445
GPR126	7.4735
LOC728395	7.47
LOC100134159	7.46996
LOC730990	7.46967
OVGP1	7.46847
DHRS7	7.46838
C1orf85	7.46742
CCDC106	7.46669
ARG1	7.46624
ACTG1	7.46389
SLC29A4	7.46282
LOC100133077	7.46255
GJB2	7.46153
ARHGAP10	7.46151
RAB17	7.46079
MPDZ	7.45964
NEU1	7.4596
N4BP2L1	7.45514
LOC100132323	7.45504
LOC645313	7.4547
SERPINA12	7.45259
CLIC1	7.45141
PPAP2B	7.44956
SMA4	7.44806
CAV2	7.44784
TSC22D1	7.44573
LOC100128062	7.44496
LOC401397	7.44232
FOXA3	7.44062
PGD	7.44049
FAM83H	7.43634
UNC84A	7.43189
ZFAND5	7.42995
SNAPC1	7.42963
LOC728492	7.42839
KDELR3	7.42592
LOC100128761	7.42501
LOC100133277	7.42272
LOC100132547	7.42224
CRLS1	7.4216
PROX1	7.42085
RHOBTB3	7.41661
LOC642567	7.41654
DDX27	7.41493
CRIP2	7.41451
CD46	7.41401
TMED7	7.41288
LOC653342	7.41207
DPP4	7.4118
CAPN5	7.4076
DCDC2	7.40575
LOC100130154	7.40346
NELF	7.40267
HTATIP2	7.39364
HEY2	7.39302
AASS	7.39267
CCNC	7.39093
TIMP3	7.39042
ACE2	7.38289
B2M	7.3803
ACSF2	7.37978
LOC100131786	7.37967
RPS21	7.37379
IRF2BP2	7.37195
LOC728565	7.37123
TMEM106C	7.37099
SELENBP1	7.37076
LIFR	7.3688
PLD1	7.36645
CPN2	7.36421
FMO1	7.36125
NDUFA12	7.36103
LRRC42	7.36033
SLC39A8	7.36032
DFNA5	7.35883
CTGLF3	7.35744
CYGB	7.35489
JSRP1	7.3544
HES4	7.35363
PRRG2	7.35326
LOC389599	7.35315
APOM	7.35239
EBPL	7.35046
LOC387753	7.34607
MAPK6	7.34604
NCRNA00092	7.34227
LOC88523	7.34218
MCM3	7.33999
LOC646294	7.33767
RTN4	7.3373
LOC390354	7.33596
SPRYD4	7.3349
DDC	7.33333
LOC158345	7.33128
BRSK1	7.3307
LOC100132394	7.32992
PCDH20	7.32728
PLEK	7.32078
LAMB2	7.31901
CBR4	7.31746
F11	7.31355
ALDH3A2	7.31338
METTL5	7.31318
HIST1H4K	7.31284
MBNL2	7.31279
RFC4	7.30948
KLF9	7.30871
C10orf32	7.30548
TUFT1	7.30374
ETS2	7.30278
PAM	7.29977
PRO0132	7.29834
FAH	7.29813
FDFT1	7.29657
RND1	7.29597
CACNA1H	7.29596
RAB3IL1	7.29574
RPL14	7.29165
LOC653566	7.2906
LOC440348	7.28903
LOC646567	7.28685
HNRNPA0	7.28513
MRPL2	7.28282
ENG	7.28132
RRS1	7.27419
LOC100131452	7.2713
COBLL1	7.26889
LOC653226	7.2653
GLRX	7.26521
SRD5A1	7.26479
LOC440353	7.26227
DBNDD1	7.26188
HLA-F	7.26183
TTC37	7.26142
HMMR	7.26097
PAQR9	7.2609
CDC45L	7.26088
PPIAL4A	7.2605
SERINC2	7.25953
LDHB	7.25865
PLOD2	7.25617
SLC25A15	7.25352
DLD	7.25323
PIPOX	7.25181
FLJ10916	7.24842
STAB2	7.24816
LACTB2	7.24779
EPHX1	7.24753
KRT18P28	7.24656
CLDN3	7.24648
EMP3	7.24456
HNRNPH1	7.24313
ABHD6	7.24209
LOC643031	7.24199
AKR1C4	7.2377
LOC645452	7.23751
DEPDC7	7.23636
LOC100132673	7.23587
DNAJB1	7.23484
CYP2J2	7.23246
LOC441775	7.22989
TFF1	7.22915
LOC340274	7.22891
ARMET	7.22643
CD163	7.22488
C1S	7.22476
VCX2	7.22102
PEX11A	7.22037
DGCR6	7.21912
RAD54L2	7.21908
CCR7	7.21731
HINT1	7.2168
LOC731682	7.21667
AGAP8	7.21597
TNFRSF1B	7.21556
FGB	7.21447
SLC22A9	7.21444
ATP1B1	7.21439
ASGR2	7.21282
SLC12A2	7.21207
TGFBR2	7.21186
RBPMS2	7.21092
LOC100129650	7.20971
ANGPTL6	7.20907
ESR1	7.20883
SPSB3	7.20824
TNFAIP8L1	7.20794
FOXN4	7.20769
TAP1	7.20731
IRF8	7.20685
STOM	7.2046
ESPN	7.20355
RBM33	7.2035
LOC100134144	7.20274
ANKRD43	7.20171
GMDS	7.20151
ZC3H3	7.20117
C8orf55	7.19977
LRRC26	7.19768
GLIPR2	7.19352
IKBKG	7.19003
TMSL3	7.18719
PIK3R2	7.18093
CCBP2	7.17907
MIR2116	7.17891
LOC100129553	7.17846
ZFP1	7.17731
SAT2	7.17726
LOC648000	7.17643
ELF3	7.17529
IMPDH2	7.17279
SQSTM1	7.17153
TMEM166	7.1664
MAOA	7.16623
CGN	7.16484
CD2	7.16477
CLDN7	7.16261
LAPTM5	7.1625
CTSZ	7.15909
LOC641848	7.15845
RICH2	7.15776
CPN1	7.15537
TUBE1	7.1553
TOR1AIP1	7.15007
SHMT1	7.14914
LOC148430	7.14884
DNAJC9	7.14798
PLA1A	7.14716
C6orf115	7.14457
SYTL4	7.14287
TOB1	7.14276
GTF2H2B	7.1414
XBP1	7.13869
HSP90AB1	7.13662
VTRNA1-1	7.13525
LOC728658	7.13498
LOC100131787	7.13474
KRTCAP3	7.13372
ERP27	7.1337
LOC286208	7.13366
NCALD	7.13249
SLC27A3	7.13103
C14orf147	7.12972
C15orf52	7.12903
AZIN1	7.12863
ANPEP	7.12858
KIAA0101	7.12679
CYP2C19	7.12237
SLC25A10	7.12147
HIGD1A	7.12068
ABCC2	7.11964
SAC3D1	7.11873
PAQR4	7.11744
RCAN2	7.1172
FKBP11	7.11219
CCDC3	7.11015
HLA-H	7.10926
LOC648509	7.10776
RPL22	7.10639
PIAS4	7.10108
C12orf27	7.101
FDPS	7.09911
PGRMC1	7.09863
CD52	7.09621
SCGB3A1	7.09604
FAM84B	7.0951
HSPH1	7.09237
LOC100129055	7.09144
FLJ36131	7.09111
HSPA8	7.08986
RNU6-15	7.08971
LOC643007	7.08893
APBB3	7.08738
LOC647081	7.08668
LOC654103	7.08574
CRHBP	7.08349
NFIX	7.08042
UCHL5	7.08
GBP4	7.07992
FAM36A	7.07892
RPS15A	7.07859
STT3B	7.073
LOC643870	7.07264
FAM195A	7.07255
LOC648343	7.07197
MRPL20	7.07005
FMO4	7.06996
CTSA	7.06885
SERPINA3	7.06626
SLC26A3	7.06491
CTSF	7.06436
TUBB	7.06319
HLA-G	7.06223
GSTZ1	7.06119
RABEPK	7.05953
THEM2	7.05952
EIF1AY	7.05948
RBM6	7.05807
FLJ20699	7.05714
ATP11C	7.0564
FRAT2	7.05591
LOC643336	7.05548
LOC643308	7.05353
ARID5B	7.05309
FAM38A	7.05006
TMEM37	7.04943
C20orf24	7.04895
UCP2	7.04846
CYP2D7P1	7.04468
CCT3	7.03887
CD68	7.03879
LOC100134108	7.03878
N4BP2	7.03817
LOC441550	7.03587
ETFB	7.03412
HAGH	7.03093
FAM40B	7.02882
C4A	7.02881
LOC650832	7.02879
SPON2	7.02752
TRIM2	7.02658
ANGPTL2	7.0237
ID1	7.023
PACSIN3	7.02293
AHSG	7.01764
LOC646897	7.01577
FAM150B	7.01442
MLPH	7.01246
UBE2T	7.01074
RNF165	7.00948
TRPM4	7.00902
RPS4X	7.0058
LOC441506	7.00483
LOC730313	6.99956
PPP1R16A	6.99881
XYLB	6.99493
PPDPF	6.9948
GPR1	6.99133
ACY1	6.9907
ABCB6	6.98959
LOC158160	6.98952
HSPB8	6.98869
TP53TG1	6.98852
AP3S1	6.98844
FAM83D	6.98022
ZNF467	6.97962
PLSCR4	6.97861
SLC38A3	6.97819
FKBP1P1	6.97452
GMFG	6.97214
PGM1	6.96808
RNU6-1	6.96792
TTC38	6.96777
FBLN5	6.96499
SNRPN	6.96467
ITPRIPL2	6.96279
SLC17A4	6.96102
CTSB	6.96059
ORM2	6.96031
SERPINA10	6.95998
PCDHB9	6.95949
SPC24	6.95752
PINK1	6.95697
AGTR1	6.95602
AKR1D1	6.95458
LOC646753	6.95135
FNDC1	6.95075
FAM73A	6.94886
ALDH4A1	6.94802
LOC644937	6.94721
PIGT	6.94687
T-SP1	6.94677
HEYL	6.94637
PFKFB1	6.94477
PID1	6.94226
IARS2	6.94104
CGNL1	6.93909
SCP2	6.93584
BCAT2	6.93359
PBLD	6.93278
MSN	6.9323
STARD7	6.93133
MCEE	6.93125
GIMAP4	6.93066
HAVCR2	6.92615
LOC647030	6.92615
GALK1	6.92492
PSMD4	6.92352
LOC100129599	6.92214
SYNJ2BP	6.9217
GLO1	6.92123
LOC643997	6.91974
DNAJB11	6.91957
SLC2A8	6.91865
PROSC	6.9162
LMCD1	6.91541
GPR180	6.91492
ACSM3	6.91382
SPSB1	6.91136
NAT8	6.91102
SLC2A2	6.9101
LOC100131845	6.90976
LOC646786	6.90921
LOC100130511	6.907
CRYL1	6.90621
ACOX2	6.90614
PCDH17	6.90612
ODAM	6.90573
CYB5A	6.90469
ANKRD37	6.90304
PROC	6.89979
ZDHHC8	6.89881
ITPR3	6.89809
AHSA2	6.89691
ABHD3	6.89346
MAT2A	6.89254
PANK1	6.89245
AQP11	6.8916
PARP1	6.891
MAGT1	6.89084
FAM39E	6.89014
RPS12	6.89009
LPHN2	6.88649
BAT2D1	6.88502
PIGY	6.8849
PODXL2	6.88445
ARHGEF2	6.88416
LOC285016	6.88344
PAH	6.8825
LOC100128084	6.88134
FOXA1	6.87809
PCBD1	6.87733
PIR	6.87478
VAT1	6.87268
ESM1	6.87174
RHOU	6.87117
FRZB	6.87087
LOC645277	6.87001
LOC653888	6.86916
CITED4	6.86651
CRY2	6.86607
HTRA1	6.86527
ARHGEF16	6.86505
LOC729208	6.86429
MAN1A1	6.86378
HSPE1	6.86127
EPAS1	6.86028
CDA	6.85977
SHPK	6.85774
UPLP	6.8552
GINS2	6.85461
TRAPPC6A	6.85375
LOC649553	6.85299
CPT2	6.85238
FAM134B	6.85132
ASB9	6.85098
CSRP1	6.84765
CLDN5	6.84614
TMEM126A	6.84417
GNPAT	6.84391
HEATR1	6.84341
GNG11	6.84278
CLDN14	6.84217
ATP1A1	6.83935
G0S2	6.83929
ZIC2	6.83924
CLDN23	6.83864
FKBP5	6.83724
APOLD1	6.83645
LOC100131541	6.83533
TUBA1B	6.83529
KLRB1	6.83466
PLOD3	6.8319
TFB2M	6.83114
LOC645968	6.83026
LOC646981	6.8295
TFPI	6.8285
GFOD2	6.82775
CHRD	6.82695
RAB4A	6.82693
2020-03-06	6.82173
H1F0	6.82076
LOC148915	6.82034
PCSK9	6.82018
S100A16	6.81884
HCN4	6.81752
NUDT14	6.81705
DHRS4L2	6.81493
PLCH2	6.81351
MUPCDH	6.81296
BOP1	6.81057
LOC644928	6.80984
SRP14P1	6.80967
FAHD2B	6.80889
HMGCR	6.80683
LOC653778	6.8067
LOC392437	6.80611
SFXN1	6.80562
PLA2G2D	6.80489
LOC728485	6.80065
C11orf54	6.79851
ZNF91	6.7958
DGCR6L	6.79445
MYO5C	6.79296
LOC401720	6.79147
GAMT	6.79144
PGCP	6.79102
EFEMP1	6.79011
MAFB	6.78842
HIBADH	6.78763
LOC25845	6.78504
HMGN4	6.78469
C6orf170	6.78447
MFSD10	6.78364
CEACAM1	6.78103
HSPA7	6.78089
STAMBPL1	6.77981
ACADSB	6.77727
PLA2G4B	6.77701
C1orf55	6.77614
UBE2E2	6.77567
GPD1	6.77291
LOC650215	6.77071
Selenoprotein 15	6.77005
UBE2C	6.76964
DTX1	6.76964
LOC646531	6.76715
TMEM195	6.76671
GPR98	6.76599
PCCA	6.76088
ITM2C	6.76002
GZMK	6.7592
SLC29A1	6.75813
LOC728888	6.75552
LSM4	6.75323
BMP2	6.75037
PHLDA1	6.74831
ARHGDIB	6.74755
ALDH1A1	6.74728
MALL	6.74669
TMED10P	6.74494
B4GALT1	6.74174
NECAB2	6.74116
PDXK	6.74097
LOC644863	6.74032
TPMT	6.73952
KIFC2	6.73811
LOC644322	6.73801
SUCLG2	6.73503
LOC100134504	6.73381
LOC645387	6.73324
CD4	6.73323
LOC648059	6.73068
ISOC2	6.7301
LOC728188	6.72751
PCSK1N	6.72723
TXNDC5	6.72671
C1QTNF5	6.72639
NNT	6.72633
BCL3	6.72572
STAB1	6.72263
NGFRAP1	6.72046
RHBG	6.72007
IQGAP2	6.71883
RNY4	6.71486
C14orf85	6.71474
KLF13	6.71315
LOC643949	6.71044
[truncated: 5,815 more rows]

## Sheet: Supplementary table 3
Module	No. of Genes
black	232
blue	1722
brown	1325
cyan	63
green	460
greenyellow	84
grey60	40
lightcyan	58
magenta	118
midnightblue	60
pink	123
purple	115
red	307
salmon	74
tan	78
turquoise	1735
yellow	525
grey	695

## Sheet: Supplementary table 4
Gene	Module
FZD5	red
MRPS2	blue
CSAD	turquoise
FAM104A	turquoise
CHST9	grey
LOC729769	green
HCP5	red
LOC644033	brown
KIAA0408	brown
MTX2	brown
SFRS7	tan
UPLP	brown
ATP5I	green
BOLA2	turquoise
CWF19L1	green
WARS	red
TMEM177	salmon
PER3	turquoise
TM4SF4	grey
AIF1	red
MOBKL1B	brown
RGS4	black
JSRP1	red
PROM2	grey60
RAB17	blue
HLA-DPA1	red
HDGF	purple
LOC100131835	brown
SPI1	red
DPT	magenta
IKBKG	blue
ARID3A	midnightblue
LOC645466	brown
ZNF562	yellow
LOC100133163	yellow
LOC730740	purple
PPP1R12C	yellow
C12orf35	blue
LOC731096	blue
DOCK2	red
TBC1D23	yellow
RPL7A	greenyellow
RIOK2	blue
SRPR	turquoise
TRIM47	blue
PDZK1	blue
NKD2	magenta
MYADM	magenta
MCM4	green
ANXA9	brown
MTHFS	turquoise
MTMR4	black
ACOT1	yellow
COX19	brown
LOC100134393	blue
C15orf52	brown
APPL2	blue
FKBP1P1	brown
LOC644464	blue
IER2	blue
FBLN7	turquoise
LOC205251	grey
PHPT1	green
MRPS25	brown
MMP7	black
ATP6V0E2	turquoise
SSPN	black
ACADSB	turquoise
LOC653377	turquoise
SLC9A9	red
CENPT	brown
LRRC47	blue
PNMA6A	brown
TP53TG1	turquoise
EIF3K	turquoise
CORO1A	red
MYH3	cyan
UGP2	turquoise
PHYH	yellow
DHRS2	grey
DHX15	blue
DDX39	turquoise
VNN3	grey
CD93	black
HIST2H2AA4	blue
TXNDC12	brown
C12orf27	turquoise
STAT1	red
C9orf127	blue
HSPA2	turquoise
C2	grey
FAM40B	brown
GRHPR	turquoise
ATXN3	brown
IGFBP3	turquoise
SSPO	brown
C5orf32	brown
CACNA1H	grey
LOC100129211	brown
SQRDL	grey
GNB4	brown
ANAPC4	yellow
TAF10	turquoise
LOC91664	turquoise
PPIAL4A	blue
CAB39	blue
AQP8	grey
LOC728362	brown
GPR116	black
SPATA20	blue
RAB8B	turquoise
CLPTM1	turquoise
ZFAND3	brown
MEIS3P1	turquoise
CCDC125	brown
CAPN5	turquoise
CFHR4	green
UBE2E2	turquoise
EIF4A1	yellow
CD7	red
PTMS	turquoise
C11orf75	brown
PPP1R14A	magenta
GMPS	blue
CRIPT	brown
TRIM66	turquoise
SOCS1	black
LOC728715	turquoise
METTL7A	turquoise
MGC12760	brown
MGC70857	blue
SLC25A28	blue
C14orf142	brown
SLC47A2	grey
PGAM2	grey
GCAT	turquoise
LOC400750	pink
DPM3	purple
ZNF692	yellow
ANLN	green
LARP6	grey
PHGDH	turquoise
DTX1	blue
LOC100134210	turquoise
RNU86	turquoise
CXCL10	red
C19orf22	yellow
LOC728128	blue
CLDN5	blue
ZC3H5	yellow
CXCR4	red
COL6A1	black
CSE1L	green
WDFY1	blue
LOC728843	greenyellow
UTP14C	yellow
PRRC1	blue
SLC7A5	turquoise
LOC92755	blue
CDC42SE1	purple
ATP6V1E1	turquoise
PUM2	blue
SPARCL1	blue
NDUFB5	blue
ESRRA	grey
CAP2	blue
ELMO3	blue
PCDH17	turquoise
ZNF444	yellow
NAGK	red
FAM89A	grey
LOC100133277	blue
PRKAR1A	blue
ATP6V1A	blue
C10orf6	turquoise
DCBLD2	grey
RPL12P6	lightcyan
PAFAH1B3	turquoise
SLC2A1	green
POR	turquoise
HMGB1L1	grey
FUCA1	turquoise
CST3	brown
COX4I1	blue
LOC100008589	brown
RPS26P10	pink
RB1CC1	blue
RPS27A	blue
KIAA0240	blue
RDH16	purple
HINT1	brown
WDR45L	blue
SFRS12	brown
LOC728457	brown
FGR	red
LOC729841	turquoise
TMEM205	turquoise
YIF1B	green
SNORD114-1	midnightblue
TMEM209	blue
CALM1	turquoise
SORL1	turquoise
DBH	turquoise
MMAA	blue
BPNT1	blue
PDSS2	turquoise
FCRLA	red
ATG12	brown
PPP1R15A	turquoise
ACSL5	cyan
EIF2A	grey
P2RY8	turquoise
LOC646672	pink
STK3	grey
DSTN	blue
SLC20A1	green
AKAP8L	yellow
FYB	red
CRKL	blue
ZFAND5	turquoise
AP3M2	turquoise
LOC643272	brown
SNHG1	turquoise
LOC642489	turquoise
GINS2	green
HNRNPA2B1	salmon
LOC728138	blue
SLC6A16	turquoise
ZNF559	grey
FLJ40504	blue
FTCD	turquoise
FTL	brown
LOC645157	brown
SULT1A2	turquoise
LOC100132553	turquoise
GYS2	turquoise
LOC653288	tan
DCN	magenta
FAH	turquoise
ALDH1A1	yellow
NDUFB6	yellow
TMEM109	brown
ARRB1	blue
NDUFA2	turquoise
FAM134B	turquoise
ANAPC13	brown
POLE	blue
PLOD1	lightcyan
HECTD1	blue
IRF3	yellow
FAM184A	red
MEA1	green
GALNT3	brown
ZNF385B	yellow
C19orf53	blue
LOC100129552	pink
KRT8P9	magenta
LOC729742	greenyellow
LOC100134304	turquoise
TSPAN13	grey
FGF19	grey
CNBP	yellow
CD74	red
TUBA3D	green
2020-03-07	blue
TYMP	red
HDHD2	blue
H1F0	turquoise
CERK	blue
LASS2	purple
MT1H	turquoise
NKTR	salmon
IL2RB	red
IL1R1	magenta
MDH1	brown
PLS3	blue
VPS28	turquoise
TTC39C	grey
EBPL	brown
YRDC	brown
LOC642738	pink
TRUB2	blue
C12orf62	blue
OLFML1	magenta
GHDC	grey
NEU4	turquoise
C6orf47	turquoise
METAP1	blue
MYO5C	blue
TUSC3	grey
UBIAD1	blue
MRPL54	turquoise
MIR1299	brown
GGH	blue
SHANK3	salmon
ISCA1	blue
HADHA	blue
TMEM219	blue
CDC14B	yellow
RPL14	pink
MMP23B	magenta
CUL4A	grey
C10orf32	yellow
CNKSR3	turquoise
HAVCR2	red
TBCA	yellow
TFDP1	blue
SCP2	yellow
ZNF486	brown
CLK2	salmon
LOC647834	brown
GTF2E2	grey
VAMP2	grey
SAP30	brown
PSMA5	brown
HNRPDL	salmon
LOC643011	brown
CCNB2	green
FOXQ1	turquoise
LOC731314	green
LOC441763	turquoise
PPT1	turquoise
MAMLD1	grey
RARS2	grey
LAMC3	magenta
ADAP2	red
LOC124512	green
FKBP1A	blue
DEK	blue
CLDN15	blue
LOC653968	turquoise
SIX5	turquoise
ACAT1	turquoise
DDB2	turquoise
LOC100129650	blue
POLE4	grey
LOC391532	pink
FRZB	black
RNF128	blue
FAM82A2	brown
SLC10A1	turquoise
GCLM	blue
KIF3B	blue
NR2F6	turquoise
DOPEY2	brown
RGL2	turquoise
PLA2G1B	turquoise
LOC100130511	blue
PSMA6	blue
SLC7A10	green
UROD	blue
FOXD2	green
VPS26A	turquoise
POP7	green
SGIP1	turquoise
TRIM55	brown
PTGDS	magenta
LY6E	turquoise
C3orf10	brown
IDH1	yellow
ABP1	grey
LOC646547	brown
SNHG6	turquoise
IMPDH2	greenyellow
APBB3	grey
LOC653158	brown
LOC339766	turquoise
TLN2	brown
C6orf225	brown
LOC100128274	brown
RASSF7	lightcyan
UBQLN2	grey
NR4A2	turquoise
BTD	yellow
TMEM141	blue
SETBP1	brown
LOC146909	grey
PTGES2	green
ZNFX1	brown
CYP2D7P1	turquoise
GLS2	turquoise
LOC643310	turquoise
CYP2E1	turquoise
PRELID1	turquoise
PRKD1	blue
SAA4	blue
NOTUM	cyan
SIN3B	brown
ERCC2	yellow
NAT13	blue
RHOD	grey
PRKAB1	turquoise
PTPN11	grey
C6orf72	yellow
PPP1CA	brown
TXNDC5	blue
HPX	turquoise
KCTD3	blue
GIMAP8	turquoise
PCCB	yellow
MEPCE	brown
KNG1	turquoise
CSAG1	tan
COL5A1	black
GNL1	blue
NME1	green
WDR61	brown
LOC644877	blue
ARPC5	turquoise
ALS2CR14	brown
NPL	brown
RNF167	turquoise
LOC100133923	salmon
DGCR6	turquoise
TIGD7	green
LOC644315	blue
GPAM	grey
PHYHIPL	turquoise
SELI	blue
KDELR2	blue
LOC440585	tan
LOC645289	brown
TJAP1	yellow
LOC100129518	brown
SDC2	blue
FAM171A1	green
FMOD	black
ME2	green
CH25H	magenta
TM9SF2	blue
OSBPL9	blue
ALPK2	turquoise
LOC285074	brown
LOC644604	brown
NAPB	turquoise
MITD1	blue
C12orf23	blue
GOT1	turquoise
THBS4	grey
COQ9	turquoise
AS3MT	grey
CALM2	brown
TRAP1	grey
TOMM34	yellow
GOLGB1	grey
CPB2	turquoise
ABCA1	grey
RPL27	blue
MARCKS	turquoise
CAPN1	grey
TMEM187	brown
GTF2H2B	blue
PPP1R16A	turquoise
SLC37A4	turquoise
SNORD3A	grey
LOC643997	brown
TMEM56	yellow
CYP1A1	turquoise
SDHC	purple
LOC401397	brown
LOC731777	yellow
ISG20	red
CCDC6	turquoise
UBL4A	grey
FCGR2B	grey
GMFB	green
DGKQ	turquoise
MTTP	blue
LOC100131845	red
TATDN1	blue
STARD10	turquoise
LOC100131810	yellow
TMEM93	yellow
C14orf93	turquoise
DCXR	turquoise
ATL2	blue
RAC2	red
PSMB10	blue
TRIM24	blue
PSCD4	red
CTSA	turquoise
FBXO2	turquoise
DENND2A	brown
CCL14	turquoise
ALDH1A3	black
LRP10	turquoise
DNASE2	midnightblue
PATL1	blue
PRKCA	red
C6orf142	grey
ATOH8	blue
TDO2	turquoise
LOC100130604	brown
ALDH4A1	turquoise
SCAMP3	purple
SLC22A1	turquoise
MGC16121	brown
FAM46C	red
SAFB	yellow
FAM99A	brown
SHISA5	green
TXNDC14	green
IFI27L2	red
LYRM1	turquoise
LOC441268	brown
ACSM5	turquoise
GORASP2	turquoise
ITPRIP	turquoise
LOC649150	blue
LGTN	purple
CARS	blue
ZSWIM5	turquoise
SPHK2	grey
KIF13B	blue
LOC100132528	blue
LOC729926	blue
SMAD6	turquoise
B4GALT3	turquoise
TMBIM6	turquoise
PTH1R	turquoise
ZFYVE21	turquoise
APOA1	blue
C20orf46	brown
DHDH	green
WASF2	turquoise
LILRB1	brown
LOC654201	brown
GZMH	blue
B2M	yellow
NOMO1	blue
C11orf10	turquoise
PPP2R2A	blue
TAGLN	black
LOC728324	brown
LOC648517	grey
TRIM26	grey
IL4R	brown
LOC645436	blue
NUDT14	grey
LOC728132	tan
LOC651919	pink
NDUFB2	brown
EPHA1	turquoise
CYCSL1	brown
LAPTM5	red
MRPL1	turquoise
GLYAT	turquoise
WWC1	turquoise
CCDC25	turquoise
ANGEL1	midnightblue
FLJ45256	brown
TIMM23	brown
PROL1	grey
RNF144B	yellow
DSG2	grey
PHCA	blue
SHROOM3	brown
BPIL1	grey
LRRC14	turquoise
NCK1	brown
VSIG1	grey
ESRRAP2	blue
PUS7	turquoise
HSDL2	black
MAP3K5	blue
SNORD33	brown
RPS6	blue
DUSP14	turquoise
OCIAD2	turquoise
ADH1B	turquoise
FCAMR	grey
MACROD1	turquoise
PDLIM5	blue
HPGD	turquoise
GOLPH3	blue
HSD17B13	turquoise
LOC644988	blue
RFP	brown
NUP37	blue
GTF3C5	turquoise
SLC22A18AS	grey
TMEM119	black
ANKMY2	blue
PIAS4	yellow
CASK	blue
LOC389404	blue
SRP14	brown
S100A8	turquoise
LOC653609	blue
ACSM2A	green
C10orf137	blue
UNC50	blue
TACC3	green
CD9	blue
CSNK2A1	blue
MGC10997	brown
ZNF281	purple
CD248	black
UGT2B15	yellow
ATP6V1F	turquoise
RCAN2	black
C4orf18	blue
LOC732229	turquoise
HSD3B7	blue
ENO1	green
CYP3A43	turquoise
ADIPOR2	turquoise
ATP1A1	turquoise
TM9SF3	brown
XBP1	blue
PDCD6	blue
LOC644563	blue
NSMCE1	blue
P4HTM	grey
LOC730167	blue
LRRC26	turquoise
ZBTB8A	blue
MLL4	brown
LRRC8D	brown
POLR2H	turquoise
SOX18	blue
FLI1	red
IFITM2	turquoise
SLAMF6	red
TTC13	purple
A1CF	blue
MGLL	blue
TFF1	grey
RPL8	turquoise
RPA3	brown
FABP4	brown
GUK1	turquoise
RIC8A	brown
COMT	green
PYGL	turquoise
LOC147710	brown
PHF21A	turquoise
TPCN2	blue
ALDH1B1	turquoise
SCAP	blue
CDO1	yellow
LOC100132199	greenyellow
HNRPC	green
RBMX	blue
SRGAP1	turquoise
DAD1	brown
C12orf56	grey
LOC642443	turquoise
C1orf85	purple
COCH	blue
HSPA5	grey
C18orf56	green
C17orf62	turquoise
LOC100134331	red
FZD4	turquoise
SRPRB	yellow
PDLIM3	black
TMEM41A	brown
CARHSP1	blue
ACOT4	turquoise
EIF2AK4	brown
MLH1	blue
PLCXD1	grey
FANCG	green
KLHL24	yellow
DOCK8	red
CMTM6	yellow
ADAM17	brown
TMEM176A	turquoise
PGBD5	turquoise
FUBP3	blue
ANKRD30B	brown
TUBB2B	turquoise
TDG	yellow
C16orf87	yellow
MRPL21	brown
KIAA0196	blue
TMEM85	brown
LOC391075	green
MBD6	yellow
LOC440957	turquoise
LOC651816	green
POU2F1	yellow
UPF1	blue
LOC645313	brown
LOC729255	pink
KLHL29	turquoise
MAP3K13	grey
ZNF600	brown
PTPN1	turquoise
HPN	turquoise
MIB2	brown
TRABD	brown
RASD1	grey
KAT2B	turquoise
MORC4	grey
LOC650128	brown
RCN1	blue
PET112L	turquoise
ACMSD	turquoise
LOC642399	blue
PLA2G4C	grey
TNRC9	greenyellow
LOC100133012	turquoise
PI3	green
TMED5	blue
LOC100130070	greenyellow
SUPV3L1	yellow
FOLR2	red
CHMP4A	blue
PRNP	turquoise
PIM1	grey
C11orf59	turquoise
AUH	yellow
SIK3	turquoise
SYF2	yellow
GNPAT	purple
EGLN3	green
ARFGAP2	blue
DPP4	black
LOC100190986	brown
AP1G1	yellow
ACSS3	yellow
SLC7A7	red
LOC654244	blue
LOC642210	blue
C14orf169	turquoise
RPL10A	blue
GPR89C	blue
ZNF785	brown
TTK	green
LMF2	blue
MRPL9	purple
CYFIP2	yellow
APOM	grey
LYRM2	brown
AVPI1	blue
LOC100132247	salmon
PCSK5	blue
NAV2	blue
ZDHHC16	brown
MAP1S	turquoise
LAMA5	salmon
LOC731656	turquoise
KLF6	grey
GSTA3	turquoise
USF2	blue
MED20	turquoise
SDHB	midnightblue
RPS25	brown
LOC646897	brown
SNX2	blue
LOC100133329	greenyellow
GBP7	turquoise
SLC22A11	cyan
FBXO31	blue
RTN4R	grey
LOC391833	blue
RNY1	brown
LOC730990	brown
FNBP4	salmon
LOC440993	brown
CXorf12	brown
SLFN11	red
VSNL1	grey
TAF8	grey
ESD	yellow
EIF3L	blue
PAK1IP1	green
ZNF22	blue
TMEM9	purple
FAM168B	blue
CHP	turquoise
LOC100131672	pink
LOC727962	brown
DHTKD1	turquoise
C20orf108	turquoise
C18orf45	yellow
WDR74	brown
PDXP	turquoise
ITPK1	green
INPP5D	red
DCUN1D4	brown
FAM111A	green
GIMAP7	red
LOC653178	tan
RPRC1	black
RBM15	blue
MBOAT7	yellow
UROS	brown
LOC148430	blue
ARL1	brown
NDFIP1	greenyellow
TSTA3	turquoise
LOC100129522	brown
PLEKHO1	red
C1orf43	blue
SEC11A	blue
GOT2	turquoise
SCG5	blue
TYRO3	green
LOC729798	blue
PTBP1	turquoise
LOC100130952	brown
LOC388654	blue
SH3GL3	cyan
CNPY3	blue
LTBR	grey
TUFM	grey
IPO11	yellow
KRTCAP2	turquoise
ANKRD1	brown
INTS8	turquoise
NCK2	turquoise
UCHL3	brown
KATNA1	blue
EIF3CL	blue
LOC650298	pink
FSTL3	black
TRAM1	blue
LOC643007	pink
NPB	turquoise
C4orf33	turquoise
ZNF148	yellow
REG1A	cyan
GEM	black
C8orf4	turquoise
PINK1	turquoise
SLC16A10	turquoise
LOC648249	blue
NHP2L1	blue
CLEC14A	black
GGCT	green
NQO2	turquoise
FCN2	turquoise
HLA-DQB1	red
KBTBD11	turquoise
DLK1	midnightblue
LOC100134273	pink
LOC402221	blue
HBG1	grey
RALB	brown
LOC100130289	pink
ZNF653	brown
COPB2	blue
MRPL24	purple
FAM78A	turquoise
ZNF140	blue
UBL3	yellow
DDX51	brown
CCDC90A	brown
LOC401845	red
MAOA	turquoise
ADM2	turquoise
MYC	grey
PMPCB	brown
FLJ46309	brown
TYMS	green
ASCC2	grey
DAXX	brown
ENDOG	grey
ASCC1	grey
MMRN1	magenta
GLIPR1	blue
F5	blue
ERRFI1	turquoise
PXDN	black
CXCL9	red
RPS12	blue
HIST3H2A	turquoise
PQBP1	blue
FAM20B	turquoise
SATB2	brown
CRYAA	turquoise
SAFB2	yellow
MRFAP1	brown
PFKP	black
VBP1	blue
HJURP	green
BAT3	blue
FAM63B	brown
PON1	turquoise
RPL23A	greenyellow
ANKRD35	grey
UGT1A3	yellow
ICAM1	tan
LOC649970	green
LOC654096	grey
JOSD2	yellow
SLC43A2	tan
OPN3	blue
FAM108C1	grey60
CYP2A13	turquoise
FGFR4	midnightblue
MGC29506	red
TMEM134	turquoise
BMP6	cyan
DDX60	blue
FUT4	turquoise
FAM71E1	grey
CECR7	brown
GTF3A	pink
LOC643031	turquoise
HLA-H	red
S100A11	red
TMEM173	black
C11orf80	turquoise
IFITM1	turquoise
TRAPPC4	green
ZNF428	green
CNOT7	blue
THRSP	turquoise
KCNJ8	turquoise
ITIH4	turquoise
TSHZ1	turquoise
ABHD10	turquoise
LOC100131471	blue
LOC647169	yellow
MEF2D	salmon
SMCR5	brown
POMGNT1	blue
CRIP1	black
BAIAP2L2	turquoise
TMEM14B	brown
LOC648509	brown
B4GALT5	turquoise
ATP6V0E1	brown
C17orf70	brown
LOC729776	black
STBD1	turquoise
KRTCAP3	turquoise
LOC728473	turquoise
DENR	brown
GCA	brown
CCRN4L	blue
NAT9	turquoise
ANKRD13A	turquoise
ABHD5	brown
PSPH	green
ATF7IP2	grey
Septin 6	blue
TMEM91	brown
DDX41	turquoise
LOC554203	brown
SLC38A9	turquoise
TANC1	blue
LOC388814	grey
CDK2AP2	purple
CHURC1	grey
PEBP1	turquoise
GAGE12F	tan
DKFZP564J102	turquoise
PROX1	blue
NUP107	green
SLC2A4RG	turquoise
TMEM51	red
TSC22D4	turquoise
C14orf173	turquoise
ZNF763	brown
SLC25A3	blue
LOC729692	brown
IFRD2	brown
KHDRBS1	blue
HBB	turquoise
HULC	brown
GPD1	turquoise
C18orf10	brown
PCK2	yellow
DMGDH	turquoise
MRPS30	brown
SC4MOL	yellow
LOC100128337	pink
NADK	blue
HACL1	turquoise
LOC645173	greenyellow
CLDN3	blue
ARL6IP5	magenta
ETF1	yellow
F13A1	blue
GOLT1A	grey
NTHL1	turquoise
LOC729301	blue
LRFN3	blue
ZNF524	blue
C8orf55	blue
ACIN1	yellow
GJB2	turquoise
WFS1	yellow
QARS	turquoise
RCOR3	purple
IGF2BP2	midnightblue
LOC100130701	brown
P2RX7	turquoise
LIN28B	green
SLC25A22	grey
BSN	turquoise
LOC653583	brown
DNAJC17	blue
SNRPC	blue
YPEL5	blue
TXNL2	blue
IRF2BP1	grey
C3orf21	blue
SLC7A1	turquoise
THOC3	brown
ITGB7	red
CBX5	brown
METRN	turquoise
LOC728208	turquoise
BOK	turquoise
C1orf162	red
UBXN6	blue
RAB3GAP2	purple
MGEA5	brown
MAPRE3	blue
ANKRD43	blue
PRSS3	grey
LOC649856	grey
GPR172A	turquoise
GC	brown
RING1	yellow
ZC3H12A	grey
RASAL3	red
LOC645979	pink
LOC81691	green
CPS1	turquoise
CTAG2	green
VTA1	brown
PDE7B	turquoise
ASNS	tan
RNF170	blue
LOC646753	pink
TIMM9	turquoise
CDCA5	green
NT5DC1	turquoise
C1orf55	blue
PTGER4	red
LOC728564	green
LOC648682	turquoise
ANG	turquoise
ACOT2	yellow
ZGPAT	turquoise
PTPRF	turquoise
ZBED1	turquoise
TWF2	grey
QDPR	turquoise
DECR2	turquoise
STT3B	blue
RHBDD2	blue
SAPS1	yellow
TMEM54	tan
C19orf24	blue
ABAT	turquoise
PPP1R1A	turquoise
LOC651697	midnightblue
LOC100128498	brown
LOC389286	brown
BCYRN1	brown
LOC284422	turquoise
KCNK1	grey
MTCH1	green
RNU6-15	brown
NIPAL1	turquoise
RXRB	grey
STRN3	blue
IMMT	turquoise
KIF1A	grey
ARPC1B	blue
LOC390530	blue
AGPAT9	blue
C14orf179	brown
SNRNP200	blue
NDFIP2	yellow
C10orf65	turquoise
MLYCD	yellow
OXT	turquoise
LOC440925	cyan
LOC653232	blue
BNIP3L	magenta
SLC25A42	turquoise
PDIA4	grey
KIF20B	green
LOC653658	greenyellow
NDUFAB1	turquoise
PSMC4	blue
ALG11	brown
BRD3	turquoise
C10orf114	blue
SUPT4H1	brown
SIK1	turquoise
PTGES3	blue
PSMD4	purple
NGFRAP1	blue
VSIG2	turquoise
MYO10	turquoise
PHIP	turquoise
TACC2	turquoise
PSMB9	brown
TMEM156	brown
MGC3731	turquoise
EXT1	grey
DYNLL2	blue
NDST1	turquoise
ACAD9	grey
CFTR	magenta
UROC1	turquoise
RXRA	blue
PNPLA6	blue
LOC388514	turquoise
KLF9	turquoise
LOC647570	brown
PRSS8	turquoise
TFF2	grey
LOC652489	blue
IMPAD1	blue
IGSF6	red
GOLPH4	grey
CTDSPL	grey
BCAS4	grey60
CCDC47	grey
DKFZp761P0423	cyan
ZNF331	grey
PPA2	brown
MGAT1	blue
P15RS	green
FAM39DP	brown
FAM149B1	blue
HSPA14	blue
NAPRT1	brown
ATG2A	blue
IPO13	blue
LOC100130562	blue
DSG1	blue
SH3GLB1	brown
FTHL3	green
MTMR9	grey
PSCD1	salmon
CHMP2B	blue
HLA-C	red
SH3YL1	blue
GPRC5C	turquoise
C12orf57	blue
MPDU1	turquoise
YAP1	blue
DCUN1D5	brown
C2orf24	blue
C1orf198	turquoise
GSTA4	purple
CCBE1	brown
MCM3AP	brown
LSM1	turquoise
ADAM23	grey
KIDINS220	blue
FRMPD1	turquoise
EPSTI1	red
KIF11	green
THOC2	brown
TPST1	brown
KRCC1	green
TNFRSF21	black
BAZ2B	brown
FAHD1	yellow
CDC5L	blue
NUAK1	turquoise
DSCR3	brown
C19orf2	blue
HMBS	blue
SLC25A43	blue
LOC652071	blue
LOC648099	pink
LRRC3	turquoise
COMMD2	green
LOC440928	turquoise
CD3D	red
PRPF19	blue
LOC401115	black
B3GALT6	blue
ZNF296	green
INTS1	brown
SERPING1	green
CDK6	grey
VMO1	blue
FGL1	grey
ZCCHC24	green
LOC100132938	yellow
CXorf38	brown
ENOPH1	blue
PTPN20	tan
XAF1	brown
ZAK	blue
FTH1	blue
LOC653344	turquoise
CYR61	magenta
API5	brown
INS-IGF2	midnightblue
NR2C2AP	turquoise
BLOC1S1	blue
LOC441876	blue
KLHL36	blue
LOC732165	blue
KIAA0194	turquoise
DYRK4	blue
HLA-DRB3	red
SPON1	magenta
LOC641768	pink
ZNF358	turquoise
ULK1	brown
LOC158160	magenta
GPATCH4	turquoise
LOC388789	brown
HMGB3	brown
NCLN	blue
C7orf50	turquoise
ACOT12	turquoise
HSBP1	blue
VPS36	green
ZNF14	brown
CTGLF7	blue
CD46	blue
SLC1A2	turquoise
NUCB2	grey
B4GALNT1	turquoise
COMMD7	turquoise
SLC25A19	green
SCML1	blue
HGD	turquoise
APOF	turquoise
C4orf14	blue
CD4	turquoise
ANXA10	turquoise
LOC727826	pink
ITGB3BP	brown
LOC203547	turquoise
COL1A1	black
DYNLRB1	brown
SCOC	brown
CYP21A2	brown
PYGB	turquoise
LOC731605	blue
LOC100129952	brown
CHCHD10	grey
EIF2S1	blue
DDIT3	tan
TDRD1	brown
RPS2	blue
LAMP1	grey
LIN7C	turquoise
LCMT1	brown
C6	turquoise
PRDX4	brown
RRM1	green
FLJ36131	brown
FBRS	yellow
ITFG1	yellow
FAM153B	brown
LAMP2	blue
DCTPP1	brown
LOC100133760	brown
CCT3	purple
HGS	turquoise
LYPD1	turquoise
COMMD1	blue
DNAJA3	grey
BIVM	turquoise
BTBD6	grey
PARP1	purple
FAM118A	brown
UGT2A3	blue
UBE2N	brown
ARSE	blue
ATPIF1	black
CYBA	red
STRA13	red
RBM14	yellow
RPRD2	blue
IGSF3	turquoise
PAQR8	midnightblue
MRPS15	green
CALR	blue
PFKFB4	green
IGLL3	red
UBE2Q1	turquoise
LOC730004	pink
AXL	magenta
ARHGEF3	black
RBKS	turquoise
TXNDC17	grey
KIAA0528	midnightblue
CDK5	tan
LEMD2	yellow
GK	red
CTGLF3	brown
HIC2	midnightblue
PFDN1	brown
IL1RN	blue
TMEM86B	blue
PDIA6	blue
LOC728188	blue
BRPF3	blue
ESPNL	turquoise
MIR130A	pink
ZC3H3	turquoise
ZBTB20	blue
BCAT2	blue
NXT1	turquoise
VPS72	purple
ZNF529	yellow
C1orf41	brown
STX11	red
LOC100129645	blue
PLIN5	brown
KIF21A	blue
PTS	greenyellow
RELB	turquoise
ILVBL	turquoise
GUCY2C	green
C16orf61	blue
EGR1	turquoise
GLS	turquoise
R3HCC1	blue
TARS	brown
SGK1	brown
KLKB1	turquoise
MSTO1	yellow
ENC1	black
NUBPL	brown
CNNM3	blue
STARD3	yellow
HLA-DRB4	red
TK1	green
DUS3L	turquoise
UHRF1BP1	blue
CTSZ	blue
MYH14	blue
NINL	brown
CD24	turquoise
LIFR	turquoise
HNRPH1	salmon
RAF1	green
SNHG5	blue
LEPROT	grey
NIF3L1	green
PTTG3P	green
FICD	turquoise
PCK1	turquoise
ECGF1	red
RPLP0	blue
CDCA7	turquoise
RNF26	green
KRT18P13	blue
CT47A7	tan
STAU1	brown
NEDD4L	blue
ITFG2	turquoise
LOC653436	blue
TCTN1	blue
RPL6	blue
C5orf13	midnightblue
UBD	turquoise
ARHGEF2	yellow
MTMR11	grey
SERP1	blue
ALDOB	turquoise
LOC645693	lightcyan
RELN	pink
GOLPH3L	purple
SKA1	green
IDUA	turquoise
DENND5B	brown
UBQLN1	brown
LBX2	blue
ZNF83	salmon
LOC100128060	blue
ANP32A	pink
KPNA4	turquoise
LOC286512	pink
PCBP2	brown
SNAPC1	brown
LOC653174	tan
HIVEP2	blue
ACAA1	turquoise
LOC645094	blue
RAN	blue
IRS2	blue
C10orf11	brown
LOC643507	blue
SERGEF	blue
EIF3J	brown
PCNT	blue
SLC16A9	turquoise
C14orf100	blue
HIST1H4J	grey
POLR2G	turquoise
AQP12A	turquoise
TMEM63A	grey
SLCO1B1	turquoise
MRPL23	grey
ARF4	brown
EBI2	red
TSG101	brown
LOC389435	blue
TM7SF2	red
RARRES1	red
LOC100128731	brown
CSRP2	green
NIT2	turquoise
ETFDH	turquoise
HPS5	turquoise
ZNF860	brown
LOC649076	green
NBEAL2	brown
NUCKS1	brown
SF3B14	blue
FAM46A	blue
MICB	green
KIAA0355	black
C14orf156	brown
KLF2	black
FEM1A	yellow
LOC441282	blue
TUBB4	turquoise
CEACAM6	grey
NR5A2	blue
LOC728678	brown
NDUFA13	blue
GPR98	yellow
LOC399900	brown
OLFML3	turquoise
TACC1	turquoise
FAM162A	turquoise
SHRM	grey
LPPR1	cyan
RNU12	grey
C17orf61	turquoise
TMEM14C	blue
GRAMD4	blue
THOC4	blue
HNRNPR	blue
GTF2A2	brown
CUX2	turquoise
JTB	blue
UGT1A7	blue
SNORA29	brown
RRP7A	blue
C6orf89	purple
FOXA1	blue
BRE	brown
C2orf69	brown
MLPH	brown
GSTK1	brown
CYP2A6	turquoise
CRHBP	turquoise
RIPK4	blue
RNASET2	red
CRP	red
EIF2S3	blue
LOC100130715	blue
PON3	turquoise
IRX3	grey
C16orf56	brown
ADSS	blue
BTG3	turquoise
AGR2	green
IFT20	blue
SLC39A8	yellow
LPCAT3	grey
SLC5A6	yellow
LRP3	blue
HOXA13	blue
IMPA1	grey
PRMT6	grey
LOC388796	yellow
TPT1	lightcyan
LOC646200	blue
MBOAT2	brown
ENPEP	turquoise
NFE2L1	blue
APIP	blue
NFKBIZ	brown
LOC652322	turquoise
C19orf70	brown
KCNA6	turquoise
BTBD1	blue
ANTXR2	turquoise
CDC42EP4	turquoise
ITIH3	brown
POLR2A	black
LHPP	turquoise
IDO2	turquoise
ACP5	turquoise
YBX1	blue
NPIP	salmon
SNRK	turquoise
CYP17A1	grey
LOC348840	brown
PDIA5	grey
C13orf37	blue
SCNN1A	grey
KIF1B	blue
ITFG3	grey
SIVA	grey
C3orf34	brown
ATP6V0D1	brown
ABCF1	turquoise
GAMT	yellow
TDRD6	brown
LOC100133568	grey
ITIH1	turquoise
PSMA4	green
HMGCS2	turquoise
ANXA5	black
RSRC1	brown
BTN3A3	brown
IPO5	blue
SLC30A7	yellow
LOX	green
SMARCE1	blue
SERPINA3	turquoise
C17orf49	turquoise
SDF2L1	turquoise
RBP1	turquoise
RAX2	brown
CLDN7	grey60
BEX1	midnightblue
ID3	magenta
EML4	turquoise
SIGIRR	turquoise
PPP1CC	blue
TMED10P	blue
LOC440737	greenyellow
FAM116A	grey
MLF2	turquoise
ZIC2	turquoise
SNORD56	grey
TRAPPC2P1	brown
FN3KRP	blue
LOC440043	green
NDUFA4	grey
GPI	turquoise
NYNRIN	grey
ZBED5	blue
LOC647081	yellow
HSPBL2	turquoise
PI4KAP2	salmon
MFN2	blue
AQP7P1	brown
C11orf2	blue
LTB	red
PFKFB3	magenta
LOC389765	brown
P2RY5	black
ZNF557	brown
LOC100130276	brown
MORF4L2	blue
CITED4	grey
ARGLU1	salmon
TOMM6	blue
DHRS13	green
CNOT2	blue
TTC4	grey
MAFB	blue
MPP6	brown
RPL29	brown
VKORC1	turquoise
C8orf76	turquoise
C8orf47	blue
CHMP2A	blue
TMEM47	green
TGFBR3	turquoise
MRPL11	greenyellow
NCOR1	yellow
ATL3	green
AFF3	turquoise
NUDCD3	blue
C7orf68	green
PPAP2C	grey
CRELD2	turquoise
NEK8	brown
LOC389599	yellow
TMEM62	grey
UTP6	green
FAM36A	blue
SCARB2	pink
CSPP1	turquoise
FAM180A	turquoise
LOC648638	grey
BHMT2	turquoise
LPIN2	turquoise
CMTM7	turquoise
FOXRED2	grey
COL5A3	lightcyan
GSDMB	brown
HNRNPAB	blue
TMCO1	purple
TOB2	yellow
LOC650646	brown
LOC441506	greenyellow
LOC145853	brown
SNRPB	green
RHOU	turquoise
MCTS1	green
SUCLG2	turquoise
FLJ22795	turquoise
TMEM175	turquoise
SHARPIN	turquoise
IL1RAPL1	cyan
CLIP3	magenta
LOC255326	blue
SRP54	brown
MUDENG	brown
LZTFL1	turquoise
QTRT1	blue
LINGO4	grey
SCN9A	blue
TSC22D1	blue
MASP2	turquoise
AZGP1	turquoise
CLEC1B	turquoise
ZNF323	grey
LOC646089	yellow
MID1IP1	turquoise
DAPK3	yellow
KDSR	brown
C20orf56	turquoise
BSG	turquoise
AMDHD2	grey
LOC645387	blue
DPYSL2	black
SLC35A4	turquoise
DDX27	brown
SLC25A4	yellow
C15orf63	brown
DNAJB6	blue
DEXI	brown
UGT1A10	blue
ZNF223	brown
TIMM17B	grey
ASCL2	turquoise
HES1	turquoise
EXOSC5	purple
A2LD1	yellow
SLC1A1	brown
PDGFRB	black
LOC731789	brown
SNRPF	green
SNF8	brown
ZCCHC14	grey
BRSK1	turquoise
C15orf39	turquoise
PCDH20	cyan
DYNLT1	brown
C1GALT1C1	grey
ARNT2	turquoise
UQCRC2	yellow
CTH	turquoise
LOC100130624	pink
C4B	cyan
EIF3G	blue
CLDN1	blue
EIF1AX	yellow
PAN2	brown
HIST1H2AC	blue
SFRS5	brown
SLC15A3	red
BAT5	brown
TMEM43	blue
FLJ20920	blue
KLHL21	blue
CHAF1B	green
CXorf26	grey
GAGE2A	tan
LOC100132499	pink
LOC100129668	turquoise
PDK4	turquoise
MTCP1	turquoise
DEF6	red
ZFHX3	blue
CD163	red
DUS2L	blue
F12	green
BBS4	turquoise
SMA4	salmon
LOC100134073	turquoise
LOC648921	brown
C12orf47	green
RBX1	brown
LOC85389	brown
G0S2	grey
C9orf78	yellow
TM4SF20	green
ALPP	brown
HSPA1A	grey
LOC100190938	brown
GBP4	red
IFT74	blue
SSFA2	yellow
SPATA18	turquoise
ROBLD3	purple
PDRG1	green
SLC16A14	grey
TMEM30A	blue
NNMT	turquoise
GPX2	grey
MEF2C	black
TMSB10	turquoise
GSDMD	grey
TMEM101	turquoise
CD58	blue
DYNC1I1	cyan
QSOX1	magenta
MTA3	turquoise
INSIG2	turquoise
SFRS16	yellow
ACAD10	blue
POFUT2	brown
MYST1	blue
PPAP2B	yellow
SPATA13	blue
HLA-A29.1	blue
NAE1	turquoise
STIL	green
SNRPD3	brown
SCARB1	grey
RBM43	turquoise
PMM2	blue
CLASP2	blue
IGF1	turquoise
CLIC1	green
NAAA	turquoise
LOC440027	blue
ACADVL	brown
DAP	brown
PRDX6	turquoise
CLEC3B	green
TTC19	grey
ZSWIM7	brown
SLPI	grey
LOC390251	turquoise
DHCR24	blue
POLR2E	turquoise
ACBD3	purple
FLJ25363	brown
APH1B	turquoise
LOC647786	turquoise
LOC644931	green
STAB1	blue
C1orf97	magenta
CAPN13	grey60
RAB11FIP4	turquoise
ARL6IP1	turquoise
NME1-NME2	blue
H3F3A	purple
MLLT6	brown
PLA2G4B	brown
ZNF252	turquoise
NT5C3	blue
C4orf41	blue
BAG2	green
EEF1G	blue
STAMBPL1	turquoise
LOC730288	pink
CASC4	blue
ZNF395	grey
RUNDC2C	brown
MPDZ	turquoise
LOC389322	blue
RPS11	blue
LOC100132488	blue
STK39	turquoise
LOC100130835	brown
GAGE12I	tan
YWHAH	turquoise
SFRS6	brown
NECAB2	blue
TIMM8A	salmon
FGB	turquoise
CCL5	red
IFI27	red
TTC38	blue
UBC	brown
LOC642817	blue
REG3A	cyan
CETN2	brown
C6orf61	brown
GAS1	magenta
POMT2	yellow
UNC84B	turquoise
MIDN	brown
FLJ32252	grey
FBXL11	brown
NUP88	grey
FLJ34047	brown
COX7B	grey
PLEKHM2	yellow
ATF7IP	turquoise
MYO1G	red
CPNE8	yellow
C16orf59	green
TMEM69	grey
PSME4	blue
LOC100133080	green
ATP5E	brown
TOP2A	green
SULF2	turquoise
TMEM2	yellow
CFB	turquoise
DHX29	blue
RRP12	turquoise
PRKCI	green
PSMB4	purple
CCDC84	salmon
RAXL1	brown
FAM102A	grey
GATAD2A	turquoise
CCDC97	turquoise
LOC100134018	grey
TMEM133	turquoise
EHD4	turquoise
FAM179B	grey
UQCC	brown
C19orf50	turquoise
GLG1	grey
TIMD4	red
CLOCK	turquoise
ACTRT1	brown
LOC728532	brown
METTL3	blue
EIF1B	brown
NMRAL1	blue
BTBD15	blue
SESTD1	blue
LOC728658	blue
LOC100133273	pink
RDH13	yellow
LOC100133008	pink
EMP1	black
SMAD4	brown
FRMD8	turquoise
MSC	black
NPC1	turquoise
HSD17B11	yellow
DFNA5	turquoise
TMBIM4	brown
ST14	grey60
LOC728153	brown
GLYATL1	turquoise
ZNRD1	blue
SULT1A1	turquoise
USMG5	brown
FAM3C	blue
SC65	green
SERTAD1	blue
C12orf31	blue
C12orf41	yellow
JARID1D	grey
MRPL36	brown
CTSC	blue
TMBIM1	turquoise
KIAA0672	grey
C2orf18	brown
CNOT3	turquoise
NOP14	blue
C1orf123	blue
SNORD8	turquoise
TXNIP	black
AUTS2	turquoise
BTAF1	yellow
CEBPZ	brown
RAB11FIP2	blue
KIF20A	green
CDS1	turquoise
AGA	turquoise
GSTO1	brown
PRDX2	yellow
DKK1	turquoise
AAGAB	yellow
METT11D1	brown
TUG1	yellow
S100P	turquoise
SELO	blue
LOC100132742	blue
HERPUD1	yellow
PROZ	turquoise
LOC652672	brown
C21orf24	brown
C1orf63	salmon
ABHD14B	turquoise
APOA4	grey
PABPN1	yellow
SLC28A2	grey
SPCS1	brown
NCAPD2	green
ABCG8	turquoise
HPD	turquoise
TMEM195	turquoise
CNO	blue
ZDHHC7	brown
TUBB4Q	yellow
RRP8	yellow
AK2	tan
GPSM2	green
SYK	red
INDO	red
TMEM131	blue
CHMP4C	turquoise
KRT7	magenta
C16orf80	blue
ZNF579	yellow
SECISBP2L	brown
RBM33	brown
GAGE8	tan
ITGA1	brown
MRPS17	turquoise
ALKBH6	lightcyan
ST3GAL4	blue
ACN9	brown
LOC100133372	blue
GPX3	blue
SNX13	blue
ADH4	turquoise
PNPO	yellow
PPP2R5A	turquoise
C21orf37	grey
ENTPD1	black
ADAP1	grey60
RNF14	blue
VPS52	blue
PABPC4	blue
GFOD1	brown
GTPBP4	turquoise
CYP1A2	turquoise
GNG4	green
STK38	blue
LOC653115	brown
CHD7	turquoise
EIF3M	blue
TBXAS1	red
CTHRC1	turquoise
NUP62	turquoise
CEP164	yellow
RNF125	yellow
LOC728517	blue
ULK4	turquoise
IRS1	yellow
PRAMEF15	grey
CCDC130	brown
LOC100132395	green
TAF9	blue
RP2	blue
ZYG11B	blue
CCDC53	grey
STOM	turquoise
SMS	blue
BANF1	brown
AK3	turquoise
GRM8	blue
LOC651285	brown
PECI	brown
ITGB1	blue
SPSB3	turquoise
KDM3B	turquoise
LOC728953	brown
TSPAN9	turquoise
TCEA1	blue
LEPROTL1	black
UFM1	blue
MRPS34	brown
TUBB	blue
PPM1D	blue
DCBLD1	blue
LOC643870	turquoise
RPS7	turquoise
C2orf28	brown
FAM13A	turquoise
TMEM160	blue
C8orf46	grey
C9orf69	turquoise
C6orf111	salmon
LOC642113	red
LOC391019	pink
TSPAN12	turquoise
RPA1	turquoise
CCDC102A	brown
LOC730525	black
REXO4	yellow
PSMG2	blue
Magmas	blue
LXN	black
FAM53A	red
ACO1	turquoise
KIAA0427	brown
MKNK2	blue
TRPM4	tan
LOC646197	blue
PSMB6	grey
ANKS4B	turquoise
MGC72104	turquoise
MSN	black
CORO1B	turquoise
[truncated: 5,815 more rows]

## Sheet: Supplementary table 5
Module	ID	Description	GeneRatio	BgRatio	pvalue	p.adjust	qvalue	geneID	Count
red	hsa05330	Allograft rejection	18/150	38/7276	3.78795e-21	7.53802e-19	5.74173e-19	3113/3119/3107/3125/3126/3111/3134/3115/3108/3105/3133/3106/3123/3109/3002/3135/3122/3117	18
red	hsa05332	Graft-versus-host disease	18/150	41/7276	2.16401e-20	2.15319e-18	1.64009e-18	3113/3119/3107/3125/3126/3111/3134/3115/3108/3105/3133/3106/3123/3109/3002/3135/3122/3117	18
red	hsa04940	Type I diabetes mellitus	18/150	43/7276	6.29074e-20	3.72216e-18	2.83518e-18	3113/3119/3107/3125/3126/3111/3134/3115/3108/3105/3133/3106/3123/3109/3002/3135/3122/3117	18
red	hsa05416	Viral myocarditis	20/150	59/7276	7.48173e-20	3.72216e-18	2.83518e-18	3113/5880/3119/3107/3125/3126/3111/3134/3115/3108/3105/3133/3106/3123/3109/3683/3135/3122/3117/3689	20
red	hsa04612	Antigen processing and presentation	21/150	77/7276	1.43622e-18	5.71617e-17	4.35402e-17	3113/972/3119/3107/3125/3126/3111/3134/3115/3108/6890/3105/3133/3106/925/3123/3109/1520/3135/3122/3117	21
red	hsa05320	Autoimmune thyroid disease	18/150	53/7276	5.61347e-18	1.8618e-16	1.41814e-16	3113/3119/3107/3125/3126/3111/3134/3115/3108/3105/3133/3106/3123/3109/3002/3135/3122/3117	18
red	hsa05150	Staphylococcus aureus infection	18/150	56/7276	1.75056e-17	4.9766e-16	3.79069e-16	3113/3119/3125/3126/3111/3115/3108/2359/714/713/3123/712/3109/3683/3122/1675/3117/3689	18
red	hsa04640	Hematopoietic cell lineage	21/150	97/7276	2.54258e-16	6.32468e-15	4.81753e-15	3113/924/3119/915/3125/3126/914/3111/916/3115/3108/952/960/3575/925/3123/1436/3109/951/3122/3117	21
red	hsa04514	Cell adhesion molecules (CAMs)	24/150	145/7276	1.06692e-15	2.35907e-14	1.79691e-14	3113/3119/3695/3107/3125/3126/914/3111/3134/3115/3108/23705/3105/923/3133/3106/925/3123/3109/3683/3135/3122/3117/3689	24
red	hsa04145	Phagosome	24/150	152/7276	3.23877e-15	6.44516e-14	4.9093e-14	3113/11151/3119/3107/3125/1535/3126/3111/3134/7057/3115/3108/6890/3105/3133/3106/3123/3109/1520/3135/3122/3117/3689/1536	24
red	hsa05323	Rheumatoid arthritis	18/150	90/7276	1.72589e-13	3.1223e-12	2.37827e-12	3113/3119/3125/3126/4050/6352/3111/3115/3108/10673/3123/414062/2919/3109/3683/3122/3117/3689	18
red	hsa05310	Asthma	12/150	31/7276	3.81709e-13	6.33e-12	4.82158e-12	3113/3119/3125/3126/3111/3115/3108/2207/3123/3109/3122/3117	12
red	hsa04672	Intestinal immune network for IgA production	14/150	49/7276	4.93937e-13	7.56103e-12	5.75926e-12	3113/7852/3119/3695/3125/3126/3111/3115/3108/10673/3123/3109/3122/3117	14
red	hsa05168	Herpes simplex infection	23/150	185/7276	2.41003e-12	3.42569e-11	2.60936e-11	3113/6772/972/3119/3107/3125/3126/6352/3111/3134/3665/3115/3108/6890/3105/3133/3106/3123/3109/10379/3135/3122/3117	23
red	hsa04658	Th1 and Th2 cell differentiation	17/150	92/7276	3.30683e-12	4.38707e-11	3.34164e-11	3113/6772/3560/3119/915/3125/3126/3111/916/3115/3108/6775/3123/3109/919/3122/3117	17
red	hsa05166	HTLV-I infection	26/150	255/7276	8.09837e-12	1.00723e-10	7.67214e-11	7855/3113/6688/3560/3119/3107/915/3125/3126/1959/3111/3134/916/3115/3108/3105/3133/3106/2113/3123/3109/3683/3135/3122/3117/3689	26
red	hsa05140	Leishmaniasis	15/150	74/7276	1.63929e-11	1.91894e-10	1.46166e-10	3113/6772/3119/3125/1535/3126/3111/3115/3108/3123/3109/3122/3117/3689/1536	15
red	hsa04659	Th17 cell differentiation	16/150	107/7276	4.13765e-10	4.5744e-09	3.48433e-09	3113/6772/3560/3119/915/3125/3126/3111/916/3115/3108/3123/3109/919/3122/3117	16
red	hsa05321	Inflammatory bowel disease (IBD)	13/150	65/7276	4.70826e-10	4.93128e-09	3.75617e-09	3113/6772/3119/3125/3126/3111/3115/3108/6775/3123/3109/3122/3117	13
red	hsa05169	Epstein-Barr virus infection	21/150	203/7276	7.80306e-10	7.76405e-09	5.9139e-09	3113/6688/2268/3119/3107/3125/3126/6850/3134/3115/952/960/3105/3133/3106/3123/3587/3683/3135/3122/3117	21
red	hsa04650	Natural killer cell mediated cytotoxicity	17/150	133/7276	1.40647e-09	1.3328e-08	1.01519e-08	5880/5578/3107/6850/2207/3105/10870/3133/3106/3683/3002/3135/919/4068/7305/3689/962	17
red	hsa05164	Influenza A	19/150	173/7276	1.95504e-09	1.76842e-08	1.34701e-08	3113/6772/3627/5578/3119/3125/3126/6352/3111/3665/3115/3108/4599/834/3123/3109/10379/3122/3117	19
red	hsa05152	Tuberculosis	19/150	179/7276	3.48593e-09	3.01608e-08	2.29736e-08	3113/11151/6772/972/3119/3125/3126/6850/3111/3115/3108/2207/3123/3587/3109/1520/3122/3117/3689	19
red	hsa04062	Chemokine signaling pathway	19/150	185/7276	6.06938e-09	5.03253e-08	3.83329e-08	1794/6772/3627/7852/2268/5880/4283/6352/388372/2771/5330/10563/6355/414062/2919/1236/6363/3702/7454	19
red	hsa05145	Toxoplasmosis	15/150	113/7276	8.16978e-09	6.50315e-08	4.95347e-08	3113/6772/3119/3125/3126/3111/2771/3115/3108/23643/3123/3587/3109/3122/3117	15
red	hsa05322	Systemic lupus erythematosus	14/150	133/7276	5.06571e-07	3.87721e-06	2.95329e-06	3113/3119/3125/3126/3111/3115/3108/714/713/3123/712/3109/3122/3117	14
red	hsa04060	Cytokine-cytokine receptor interaction	19/150	270/7276	2.44168e-06	1.79961e-05	1.37077e-05	3627/7852/3560/4283/4050/6352/388372/10673/3575/10563/6355/939/414062/3587/1436/2919/1236/4233/6363	19
red	hsa04621	NOD-like receptor signaling pathway	13/150	168/7276	3.91785e-05	0.000278447	0.000212094	6772/1535/115361/6352/3665/834/5330/3428/2919/10379/2635/115362/1536	13
red	hsa05142	Chagas disease (American trypanosomiasis)	10/150	102/7276	4.31593e-05	0.000296162	0.000225588	915/6352/2771/916/5330/714/713/414062/712/919	10
red	hsa05133	Pertussis	8/150	76/7276	0.00015591	0.0010342	0.000787756	2771/834/23643/714/713/712/3659/3689	8
red	hsa04670	Leukocyte transendothelial migration	9/150	112/7276	0.000477132	0.00306288	0.002333	7852/5880/5578/1535/2771/3683/3702/3689/1536	9
red	hsa05167	Kaposi's sarcoma-associated herpesvirus infection	11/150	173/7276	0.000850865	0.00528638	0.00402666	6772/3107/6850/3134/3665/3105/3133/3106/2919/10379/3135	11
red	hsa05340	Primary immunodeficiency	5/150	37/7276	0.000891727	0.00528638	0.00402666	915/916/6890/3575/925	5
red	hsa04144	Endocytosis	14/150	260/7276	0.000903201	0.00528638	0.00402666	7852/3560/2350/3107/3134/9744/1601/3105/3133/3106/1436/3135/4233/7454	14
red	hsa04620	Toll-like receptor signaling pathway	8/150	104/7276	0.00131093	0.00745359	0.00567742	6772/3627/4283/6352/388372/3665/23643/414062	8
red	hsa05165	Human papillomavirus infection	15/150	321/7276	0.00245736	0.0135837	0.0103468	7855/6772/3695/5734/3107/4242/3134/7057/4599/3105/3133/3106/3659/10379/3135	15
red	hsa04664	Fc epsilon RI signaling pathway	6/150	68/7276	0.00265508	0.01428	0.0108771	5880/5578/3635/6850/2207/241	6
red	hsa05144	Malaria	5/150	49/7276	0.0032001	0.0167584	0.0127649	7057/3820/3683/4233/3689	5
red	hsa05202	Transcriptional misregulation in cancer	10/150	187/7276	0.00515043	0.0262804	0.0200179	6688/3560/2313/3695/26471/1436/3002/1236/4233/4066	10
red	hsa05020	Prion diseases	4/150	35/7276	0.00552845	0.027504	0.0209499	6352/714/713/712	4
red	hsa05162	Measles	8/150	134/7276	0.00632289	0.0306891	0.023376	6772/3560/915/3665/916/4599/10379/4068	8
red	hsa05132	Salmonella infection	6/150	86/7276	0.00843334	0.039112	0.0297918	388372/391/834/414062/2919/7454	6
red	hsa05203	Viral carcinogenesis	10/150	201/7276	0.00845135	0.039112	0.0297918	3107/6850/1959/3134/3665/3105/3133/3106/10379/3135	10
red	hsa04623	Cytosolic DNA-sensing pathway	5/150	64/7276	0.010005	0.0452497	0.0344669	3627/6352/388372/3665/834	5
red	hsa04666	Fc gamma R-mediated phagocytosis	6/150	91/7276	0.0109987	0.0486385	0.0370481	1794/5880/5578/3635/6850/7454	6
red	hsa04015	Rap1 signaling pathway	10/150	210/7276	0.0113093	0.048925	0.0372663	2533/5880/5578/2771/7057/5330/1436/3683/4233/3689	10
blue	hsa03010	Ribosome	43/572	154/7276	5.33015e-14	1.52975e-11	1.44756e-11	51116/6233/6155/6194/4736/6206/6187/6175/6128/6205/63875/55168/6227/6224/6207/29074/6138/6136/6156/6169/29088/6231/6218/6143/6165/6210/6193/6235/6171/55173/6152/6232/51069/6203/3921/6202/6176/6191/9553/6160/6188/6139/6157	43
blue	hsa03013	RNA transport	29/572	171/7276	5.67447e-05	0.00814287	0.00770534	79023/5976/728689/1965/5901/1968/8666/8761/9470/23279/8893/8667/79902/3837/8087/10209/51808/6613/80145/1915/53371/9972/7514/1982/8891/11097/8665/11260/6612	29
blue	hsa04217	Necroptosis	26/572	164/7276	0.000412206	0.0394344	0.0373155	723790/29082/25978/2495/27243/8334/9525/8737/124044/331/637/143/10059/5478/5119/57132/292/3015/7416/317772/3716/9555/8878/8772/3320/51510	26
turquoise	hsa00280	Valine, leucine and isoleucine degradation	25/737	48/7276	3.013e-13	9.06914e-11	7.51665e-11	36/38/219/18/30/3158/3155/3712/4594/35/64902/5095/223/593/3033/316/217/26275/4329/501/3028/56922/1892/10449/11112	25
turquoise	hsa00260	Glycine, serine and threonine metabolism	22/737	40/7276	1.90512e-12	2.48168e-10	2.05686e-10	9380/23464/26227/4128/29958/1491/635/4129/27232/64902/132158/10993/6470/1757/1610/29968/51268/875/501/189/2653/211	22
turquoise	hsa00071	Fatty acid degradation	23/737	44/7276	2.47344e-12	2.48168e-10	2.05686e-10	36/38/125/219/30/127/2180/33/1579/124/35/126/284541/223/3033/2639/217/130/1376/501/1892/10449/8310	23
turquoise	hsa00380	Tryptophan metabolism	20/737	40/7276	1.95801e-10	1.4734e-08	1.22118e-08	38/1543/6999/219/130013/4128/169355/1544/847/4129/8564/223/55753/23498/3033/316/2639/217/501/1892	20
turquoise	hsa05204	Chemical carcinogenesis	29/737	82/7276	5.74948e-10	3.46119e-08	2.86869e-08	6799/1571/1543/125/64816/2940/1553/1548/6817/127/1544/6822/1562/124/10/54490/7364/126/1557/405/1558/873/221357/2938/1559/130/7365/1576/5743	29
turquoise	hsa00330	Arginine and proline metabolism	20/737	50/7276	2.50003e-08	1.25418e-06	1.03949e-06	2805/8659/219/2806/4128/5832/4129/5625/58510/1152/223/4942/6303/112483/79814/217/84735/1610/501/383	20
turquoise	hsa01200	Carbon metabolism	32/737	115/7276	6.10053e-08	2.23969e-06	1.85629e-06	26227/38/2805/2806/1373/229/2821/8801/48/2027/847/2746/4594/35/80201/7086/5095/132158/10993/55753/6470/54363/51179/84706/26275/2203/29968/4329/189/2653/1892/2875	32
turquoise	hsa00250	Alanine, aspartate and glutamate metabolism	16/737	35/7276	6.69675e-08	2.23969e-06	1.85629e-06	27165/2805/8659/2806/1373/18/2744/56954/445/7915/2746/64902/84706/2346/189/2875	16
turquoise	hsa00350	Tyrosine metabolism	16/737	35/7276	6.69675e-08	2.23969e-06	1.85629e-06	1621/2184/2805/125/2806/4128/3081/3242/127/124/4129/126/316/6898/2954/130	16
turquoise	hsa04610	Complement and coagulation cascades	25/737	79/7276	1.13061e-07	3.40313e-06	2.82057e-06	3827/1361/729/3818/10747/2244/629/2243/2266/727/5627/2158/5104/4153/2/3426/5340/732/731/5624/2160/1604/3053/5648/2147	25
turquoise	hsa00220	Arginine biosynthesis	12/737	21/7276	1.32736e-07	3.63213e-06	3.01037e-06	27165/2805/2806/1373/2744/445/2746/95/84706/383/5009/2875	12
turquoise	hsa00982	Drug metabolism - cytochrome P450	23/737	70/7276	1.68645e-07	4.23018e-06	3.50604e-06	1571/125/2940/4128/1548/127/1544/124/4129/54490/7364/126/1557/2329/1558/221357/2938/1559/316/130/7365/1576/2328	23
turquoise	hsa04146	Peroxisome	25/737	83/7276	3.29808e-07	7.63633e-06	6.32912e-06	26061/26063/30/92960/3155/2180/847/8309/5195/2053/4358/10901/55825/54363/83594/51179/283927/215/5827/1610/51268/7498/189/8310/6647	25
turquoise	hsa01230	Biosynthesis of amino acids	23/737	73/7276	3.9808e-07	8.55873e-06	7.09361e-06	26227/2805/2806/1373/229/1491/48/445/2027/5832/95/5053/7086/10993/6470/4143/84706/6898/29968/875/383/5009/2875	23
turquoise	hsa00830	Retinol metabolism	21/737	65/7276	7.98558e-07	1.60244e-05	1.32813e-05	1543/125/1548/127/1544/1579/1562/124/54490/317749/7364/10901/126/1558/1559/316/1592/5959/130/7365/1576	21
turquoise	hsa00630	Glyoxylate and dicarboxylate metabolism	12/737	28/7276	7.01512e-06	0.000131972	0.00010938	9380/38/48/847/4594/5095/132158/6470/54363/51179/189/2653	12
turquoise	hsa00340	Histidine metabolism	11/737	24/7276	7.74455e-06	0.000137124	0.000113651	10841/219/4128/131669/3176/4129/144193/223/217/84735/501	11
turquoise	hsa00980	Metabolism of xenobiotics by cytochrome P450	21/737	74/7276	8.2258e-06	0.000137554	0.000114007	1571/1543/125/2940/1553/1548/127/1544/6822/124/54490/7364/126/22977/873/221357/2938/1559/130/7365/1576	21
turquoise	hsa00270	Cysteine and methionine metabolism	15/737	45/7276	1.97947e-05	0.000313589	0.000259908	2805/2806/23743/1491/635/4357/2729/64902/10993/7263/1786/4143/6898/875/55256	15
turquoise	hsa01212	Fatty acid metabolism	15/737	48/7276	4.69451e-05	0.000706524	0.000585579	36/5538/38/30/2180/33/79071/51144/35/55825/3033/1376/1892/10449/8310	15
turquoise	hsa00010	Glycolysis / Gluconeogenesis	18/737	67/7276	8.01737e-05	0.00114916	0.00095244	125/219/5105/229/2821/127/2027/124/126/80201/223/10327/217/130/130589/2203/501/2538	18
turquoise	hsa00360	Phenylalanine metabolism	8/737	17/7276	0.000112783	0.00154308	0.00127893	2805/10249/2806/4128/3242/4129/5053/6898	8
turquoise	hsa00500	Starch and sucrose metabolism	12/737	36/7276	0.000134391	0.00169426	0.00140423	7360/2998/5836/5834/2821/280/5167/80201/57733/2992/278/2538	12
turquoise	hsa00410	beta-Alanine metabolism	11/737	31/7276	0.000135091	0.00169426	0.00140423	219/18/1807/223/217/84735/26275/4329/501/51733/1892	11
turquoise	hsa00650	Butanoate metabolism	10/737	28/7276	0.000256747	0.00309124	0.00256207	38/54988/18/3158/3155/7915/35/3033/6296/1892	10
turquoise	hsa00670	One carbon pool by folate	8/737	20/7276	0.000443177	0.00506596	0.00419875	10588/10841/4522/6470/25902/10840/471/441024	8
turquoise	hsa00983	Drug metabolism - other enzymes	13/737	46/7276	0.000454421	0.00506596	0.00419875	1548/54963/1807/10/54490/7172/7364/8824/7365/1576/978/7498/51733	13
turquoise	hsa00140	Steroid hormone biosynthesis	15/737	58/7276	0.000487159	0.00523696	0.00434048	1571/1543/1544/6716/6718/54490/51144/7364/3294/6715/1583/7923/7365/8644/1576	15
turquoise	hsa00310	Lysine degradation	15/737	59/7276	0.000593367	0.00615874	0.00510446	38/219/9869/8985/223/55753/10157/3033/2639/6839/217/51268/501/8424/1892	15
turquoise	hsa00561	Glycerolipid metabolism	15/737	61/7276	0.00086579	0.008423	0.00698112	1609/219/9663/346606/9388/3990/132158/223/10327/1056/217/116255/84649/2717/501	15
turquoise	hsa00640	Propanoate metabolism	10/737	32/7276	0.000867485	0.008423	0.00698112	38/18/8801/4594/5095/32/593/26275/4329/1892	10
turquoise	hsa00620	Pyruvate metabolism	11/737	39/7276	0.00125649	0.0118188	0.00979564	9380/38/219/134526/5105/32/223/3029/217/197257/501	11
turquoise	hsa04964	Proximal tubule bicarbonate reclamation	8/737	23/7276	0.00130962	0.0119454	0.0099005	27165/476/2744/5105/10991/2746/8671/1468	8
turquoise	hsa04976	Bile secretion	16/737	71/7276	0.00161155	0.0142376	0.0118004	6554/6580/476/10599/64241/10998/6822/8431/3781/5244/28234/366/1576/107/8671/10864	16
turquoise	hsa00591	Linoleic acid metabolism	9/737	29/7276	0.00165554	0.0142376	0.0118004	5319/1571/1544/11145/1557/1573/1558/1559/1576	9
turquoise	hsa04142	Lysosome	23/737	123/7276	0.00261241	0.0218427	0.0181036	2517/10947/5538/5476/3425/54/4864/175/9741/3074/10577/1508/6272/537/3373/1200/2799/2717/51172/1519/8722/4125/10053	23
turquoise	hsa00590	Arachidonic acid metabolism	14/737	62/7276	0.00303038	0.0246526	0.0204325	5319/1571/11145/1579/2053/1557/1573/1558/873/1559/4051/8644/8529/5743	14
turquoise	hsa05210	Colorectal cancer	15/737	72/7276	0.00495203	0.0392253	0.0325106	1643/51176/5898/369/1647/3725/836/5296/207/4616/387/10912/4088/2353/5604	15
turquoise	hsa05020	Prion diseases	9/737	35/7276	0.00671568	0.0493905	0.0409357	5621/729/1958/3915/727/732/731/5604/6647	9
turquoise	hsa00511	Other glycan degradation	6/737	18/7276	0.00675714	0.0493905	0.0409357	2517/129807/175/23324/3074/4125	6
turquoise	hsa01210	2-Oxocarboxylic acid metabolism	6/737	18/7276	0.00675714	0.0493905	0.0409357	2805/2806/48/95/84706/2875	6
turquoise	hsa04922	Glucagon signaling pathway	19/737	103/7276	0.0068917	0.0493905	0.0409357	801/2998/5564/5836/150094/5834/5105/5207/5565/6514/2642/32/64764/207/2308/816/808/2203/2538	19
green	hsa03030	DNA replication	13/194	36/7276	3.1108e-12	7.15485e-10	7.00749e-10	4173/5424/4171/5984/5427/23649/5422/4174/2237/4172/10535/5557/4175	13
green	hsa04110	Cell cycle	20/194	124/7276	6.6161e-11	7.60851e-09	7.45182e-09	4173/9133/7272/891/699/9232/890/4171/1019/991/1870/4174/8697/2810/8317/994/4172/4175/3065/51433	20
green	hsa03050	Proteasome	7/194	45/7276	0.000165219	0.0126668	0.0124059	5685/10213/5695/11047/5691/5708/5721	7
green	hsa03040	Spliceosome	12/194	134/7276	0.000224691	0.0129197	0.0126537	6628/6636/57819/9343/9775/6627/10285/25804/6637/9410/26121/220988	12
green	hsa00240	Pyrimidine metabolism	10/194	102/7276	0.000364136	0.0167502	0.0164053	4830/7298/6240/7083/5424/5427/23649/5422/5557/7371	10
green	hsa04914	Progesterone-mediated oocyte maturation	9/194	99/7276	0.00123514	0.0473472	0.0463721	9133/5894/891/699/890/6790/8697/994/51433	9
brown	hsa00190	Oxidative phosphorylation	32/360	133/7276	2.71478e-14	7.16702e-12	6.91555e-12	4708/8992/27068/9114/514/1537/4694/498/9377/1340/10063/1350/4724/518/4702/9167/1337/55967/126328/7386/539/522/527/1351/506/1329/27089/4719/4696/4709/1347/1345	32
brown	hsa05012	Parkinson's disease	31/360	142/7276	1.16783e-12	1.54154e-10	1.48745e-10	4708/514/293/1537/4694/498/9377/9246/1340/2773/1350/4724/518/4702/9167/1337/55967/126328/7386/539/2861/522/1351/506/1329/27089/4719/4696/4709/1347/1345	31
brown	hsa05010	Alzheimer's disease	32/360	171/7276	3.96178e-11	3.48637e-09	3.36404e-09	805/4708/6868/514/1537/4694/498/9377/1340/1350/4724/518/4702/9167/1337/55967/126328/3416/7386/3710/539/488/522/1351/506/1329/27089/4719/4696/4709/1347/1345	32
brown	hsa05016	Huntington's disease	33/360	193/7276	2.38658e-10	1.57514e-08	1.51988e-08	4708/514/293/1537/4694/498/9377/1340/25981/1350/4724/518/4702/9167/548644/1337/55967/5433/1213/126328/7386/539/522/1351/506/9519/1329/27089/4719/4696/4709/1347/1345	33
brown	hsa04932	Non-alcoholic fatty liver disease (NAFLD)	25/360	149/7276	5.82021e-08	3.07307e-06	2.96525e-06	4708/1537/4694/10062/9377/1340/5562/1350/4724/3952/4702/9167/51085/1337/55967/126328/7386/1351/1329/27089/4719/4696/4709/1347/1345	25
brown	hsa04130	SNARE interactions in vesicular transport	9/360	34/7276	2.80168e-05	0.00123274	0.00118949	8674/9554/10791/6845/10282/6811/8677/9341/9482	9
brown	hsa04260	Cardiac muscle contraction	13/360	78/7276	0.000101208	0.00381698	0.00368305	1537/9377/1340/1350/9167/1337/7386/488/1351/1329/27089/1347/1345	13
brown	hsa00480	Glutathione metabolism	10/360	54/7276	0.00026356	0.00869749	0.00839232	51060/373156/9446/493869/5226/9027/2947/2950/2678/4259	10
brown	hsa03050	Proteasome	8/360	45/7276	0.00143157	0.0419926	0.0405192	5686/5698/5693/9861/5701/5690/5684/10197	8
black	hsa04510	Focal adhesion	18/92	199/7276	3.38132e-11	5.92552e-09	5.37109e-09	1291/1277/5159/7058/10398/7450/896/7094/1278/2316/1293/1284/1282/3912/1292/1286/3910/894	18
black	hsa04974	Protein digestion and absorption	13/92	90/7276	6.58392e-11	5.92552e-09	5.37109e-09	1291/1289/1803/1277/1278/1293/1290/1300/1284/1282/1281/1292/1286	13
black	hsa04512	ECM-receptor interaction	12/92	82/7276	3.2227e-10	1.93362e-08	1.7527e-08	1291/1277/7058/7450/1278/1293/1284/1282/3912/1292/1286/3910	12
black	hsa05165	Human papillomavirus infection	20/92	321/7276	2.00018e-09	9.00083e-08	8.15865e-08	1291/1277/5159/4854/7058/7450/896/26508/1278/4790/1293/1284/1282/4851/57801/3912/1292/1286/3910/894	20
black	hsa05146	Amoebiasis	10/92	96/7276	2.93807e-07	1.05771e-05	9.58739e-06	1277/1278/4790/1284/1282/7043/3912/1281/1286/3910	10
black	hsa04151	PI3K-Akt signaling pathway	17/92	342/7276	1.00447e-06	3.0134e-05	2.73144e-05	1291/1277/5159/7058/7450/896/2791/1278/4790/1293/1284/1282/3912/1292/1286/3910/894	17
black	hsa04926	Relaxin signaling pathway	10/92	130/7276	4.88124e-06	0.000125518	0.000113773	1277/109/2791/1278/4790/59/1284/1282/1281/1286	10
black	hsa04933	AGE-RAGE signaling pathway in diabetic complications	8/92	99/7276	3.21052e-05	0.000722368	0.000654778	1277/1278/4790/1284/1282/7043/1281/1286	8
black	hsa04371	Apelin signaling pathway	8/92	137/7276	0.000316876	0.00633751	0.00574453	10365/4208/4854/109/2791/6237/59/1490	8
black	hsa05222	Small cell lung cancer	6/92	93/7276	0.00109356	0.019684	0.0178422	4790/1284/1282/3912/1286/3910	6
black	hsa04670	Leukocyte transendothelial migration	6/92	112/7276	0.00283438	0.0444504	0.0402913	4478/10398/83700/7070/90952/5175	6
black	hsa05145	Toxoplasmosis	6/92	113/7276	0.00296336	0.0444504	0.0402913	8651/4790/7043/3912/3459/3910	6
black	hsa05144	Malaria	4/92	49/7276	0.0032848	0.0454818	0.0412262	7058/2995/7043/5175	4
yellow	hsa00640	Propanoate metabolism	10/220	32/7276	1.87664e-08	4.42887e-06	4.06935e-06	5096/79611/23417/594/1962/84693/55862/34/8802/84532	10
yellow	hsa00053	Ascorbate and aldarate metabolism	9/220	27/7276	5.2369e-08	6.17955e-06	5.67791e-06	7366/54659/10720/9104/54658/7367/224/54657/7363	9
yellow	hsa00140	Steroid hormone biosynthesis	11/220	58/7276	9.80779e-07	7.71546e-05	7.08914e-05	7366/54659/1581/1109/10720/54658/8630/7367/54657/7363/3290	11
yellow	hsa00040	Pentose and glucuronate interconversions	8/220	34/7276	5.66536e-06	0.000334256	0.000307122	7366/54659/6652/10720/54658/7367/54657/7363	8
yellow	hsa00983	Drug metabolism - other enzymes	9/220	46/7276	7.46016e-06	0.000352119	0.000323535	7366/54659/1806/10720/54658/1066/7367/54657/7363	9
yellow	hsa00980	Metabolism of xenobiotics by cytochrome P450	11/220	74/7276	1.1764e-05	0.000462716	0.000425154	7366/54659/2939/1565/4257/10720/54658/7367/54657/7363/3290	11
yellow	hsa00830	Retinol metabolism	10/220	65/7276	2.17165e-05	0.000732155	0.00067272	216/7366/54659/54884/10720/54658/8630/7367/54657/7363	10
yellow	hsa00860	Porphyrin and chlorophyll metabolism	8/220	42/7276	2.98924e-05	0.000881827	0.000810242	7366/54659/1356/10720/54658/7367/54657/7363	8
yellow	hsa00982	Drug metabolism - cytochrome P450	10/220	70/7276	4.2168e-05	0.00110574	0.00101598	7366/54659/2939/1565/4257/10720/54658/7367/54657/7363	10
yellow	hsa00280	Valine, leucine and isoleucine degradation	8/220	48/7276	8.17456e-05	0.0019292	0.00177259	5096/549/594/64087/1962/84693/34/224	8
yellow	hsa00120	Primary bile acid biosynthesis	5/220	17/7276	0.000111005	0.00238155	0.00218822	6342/1581/1109/570/23600	5
yellow	hsa05204	Chemical carcinogenesis	10/220	82/7276	0.000165675	0.0031046	0.00285258	7366/54659/2939/4257/10720/54658/7367/54657/7363/3290	10
yellow	hsa01200	Carbon metabolism	12/220	115/7276	0.000171016	0.0031046	0.00285258	3417/5096/2098/50/6392/9104/1962/84693/34/8802/84532/6389	12
yellow	hsa00020	Citrate cycle (TCA cycle)	6/220	30/7276	0.000230594	0.00388715	0.0035716	3417/5106/50/6392/8802/6389	6
yellow	hsa04141	Protein processing in endoplasmic reticulum	14/220	166/7276	0.00047513	0.00747538	0.00686855	7466/9709/10802/6185/56893/4121/10134/23193/9871/3998/57134/9695/51128/10113	14
yellow	hsa04146	Peroxisome	9/220	83/7276	0.000844016	0.0124492	0.0114386	5264/6342/3417/23417/5825/570/1962/11001/23600	9
yellow	hsa00410	beta-Alanine metabolism	5/220	31/7276	0.00215844	0.0299642	0.0275318	23417/1806/1962/34/224	5
greenyellow	hsa03010	Ribosome	44089	154/7276	3.03075e-12	1.27291e-10	1.2123e-10	6130/6147/65003/6158/6222/6228/6129/6124/23521	9
cyan	hsa04310	Wnt signaling pathway	44011	143/7276	1.69774e-05	0.00115237	0.00107673	147111/23002/8326/27121/8313/85407	6
cyan	hsa04390	Hippo signaling pathway	44011	154/7276	2.5896e-05	0.00115237	0.00107673	654/1496/8326/8313/6591/85407	6
pink	hsa03010	Ribosome	43897	154/7276	0.000305774	0.00275197	0.00257494	9045/6234/6137	3
lightcyan	hsa03010	Ribosome	43970	154/7276	3.64168e-05	0.00240351	0.00233834	6144/6164/6146/6154/6133	5

## Sheet: Supplementary table 6
fromNode	toNode	weight	direction	fromAltName	toAltName
MRPS2	LOC341457	0.105091	undirected	NA	NA
MRPS2	ARPC3	0.102431	undirected	NA	NA
LOC729769	PPIAL4A	0.111288	undirected	NA	NA
LOC729769	LOC134997	0.11306	undirected	NA	NA
LOC729769	LOC341457	0.10952	undirected	NA	NA
CWF19L1	UBE2C	0.100532	undirected	NA	NA
RAB17	LOC648705	0.102942	undirected	NA	NA
RAB17	ILF2	0.108836	undirected	NA	NA
LOC730740	LOC347376	0.110837	undirected	NA	NA
LOC730740	LOC644914	0.110362	undirected	NA	NA
LOC730740	ILF2	0.110184	undirected	NA	NA
LOC731096	LOC644464	0.104888	undirected	NA	NA
LOC731096	LOC728128	0.126303	undirected	NA	NA
LOC731096	RPS27A	0.118247	undirected	NA	NA
LOC731096	LOC644315	0.125033	undirected	NA	NA
LOC731096	LOC645436	0.117208	undirected	NA	NA
LOC731096	LOC642210	0.136715	undirected	NA	NA
LOC731096	RPL10A	0.107897	undirected	NA	NA
LOC731096	LOC388654	0.123831	undirected	NA	NA
LOC731096	LOC648249	0.117614	undirected	NA	NA
LOC731096	RPS12	0.129861	undirected	NA	NA
LOC731096	LOC653232	0.11725	undirected	NA	NA
LOC731096	LOC652071	0.126371	undirected	NA	NA
LOC731096	LOC441876	0.120214	undirected	NA	NA
LOC731096	RPS2	0.102771	undirected	NA	NA
LOC731096	LOC389435	0.129233	undirected	NA	NA
LOC731096	LOC645387	0.13221	undirected	NA	NA
LOC731096	EEF1G	0.104234	undirected	NA	NA
LOC731096	RPS11	0.1103	undirected	NA	NA
LOC731096	LOC100132488	0.130086	undirected	NA	NA
LOC731096	LOC728658	0.143568	undirected	NA	NA
LOC731096	LOC100132742	0.12262	undirected	NA	NA
LOC731096	LOC728517	0.154504	undirected	NA	NA
LOC731096	LOC729617	0.116029	undirected	NA	NA
LOC731096	LOC651436	0.103511	undirected	NA	NA
LOC731096	LOC643863	0.113203	undirected	NA	NA
LOC731096	LOC649049	0.138097	undirected	NA	NA
LOC731096	LOC390354	0.102889	undirected	NA	NA
LOC731096	LOC648705	0.107525	undirected	NA	NA
LOC731096	RPL30	0.124841	undirected	NA	NA
LOC731096	RPS17	0.111617	undirected	NA	NA
LOC731096	RPL19	0.130759	undirected	NA	NA
LOC731096	LOC389141	0.102713	undirected	NA	NA
LOC731096	STARD7	0.103451	undirected	NA	NA
LOC731096	RPL35A	0.128001	undirected	NA	NA
LOC731096	LOC387930	0.139846	undirected	NA	NA
LOC731096	LOC387867	0.134908	undirected	NA	NA
LOC731096	LOC134997	0.102312	undirected	NA	NA
LOC731096	NACA	0.102191	undirected	NA	NA
LOC731096	EEF1A1	0.100446	undirected	NA	NA
LOC731096	LOC441775	0.129545	undirected	NA	NA
LOC731096	LOC440589	0.120619	undirected	NA	NA
LOC731096	LOC100133931	0.126613	undirected	NA	NA
LOC731096	LOC341457	0.116784	undirected	NA	NA
LOC731096	RPS5	0.133286	undirected	NA	NA
LOC731096	APEX1	0.10401	undirected	NA	NA
LOC731096	LOC648210	0.116336	undirected	NA	NA
LOC731096	RPL24	0.1078	undirected	NA	NA
LOC731096	LOC440055	0.100151	undirected	NA	NA
LOC731096	LOC645385	0.113585	undirected	NA	NA
LOC731096	LOC653505	0.115902	undirected	NA	NA
LOC731096	LOC100130553	0.157696	undirected	NA	NA
LOC731096	LOC100129553	0.137077	undirected	NA	NA
LOC731096	LOC648294	0.117835	undirected	NA	NA
LOC731096	LOC645296	0.126493	undirected	NA	NA
LOC731096	LOC728139	0.103345	undirected	NA	NA
LOC731096	RPL31	0.132478	undirected	NA	NA
LOC731096	LOC644029	0.107076	undirected	NA	NA
LOC731096	LOC728576	0.109787	undirected	NA	NA
LOC731096	RPL17	0.146972	undirected	NA	NA
LOC731096	ARPC3	0.100056	undirected	NA	NA
LOC731096	RPL27A	0.130035	undirected	NA	NA
RIOK2	PPIAL4A	0.129028	undirected	NA	NA
RIOK2	SLC25A3	0.100287	undirected	NA	NA
RIOK2	TXNL2	0.107722	undirected	NA	NA
RIOK2	LOC644863	0.11055	undirected	NA	NA
RIOK2	STAM	0.110425	undirected	NA	NA
RIOK2	LOC648705	0.113946	undirected	NA	NA
RIOK2	RPL30	0.107054	undirected	NA	NA
RIOK2	RPL19	0.102463	undirected	NA	NA
RIOK2	GLRX3	0.117756	undirected	NA	NA
RIOK2	LOC649553	0.114347	undirected	NA	NA
RIOK2	LOC134997	0.124676	undirected	NA	NA
RIOK2	SFRS2IP	0.110054	undirected	NA	NA
RIOK2	RBBP5	0.114751	undirected	NA	NA
RIOK2	ENSA	0.108005	undirected	NA	NA
RIOK2	ACP1	0.100082	undirected	NA	NA
RIOK2	PCBP1	0.115518	undirected	NA	NA
RIOK2	LOC341457	0.156921	undirected	NA	NA
RIOK2	ATP5F1	0.102485	undirected	NA	NA
RIOK2	LOC653505	0.136092	undirected	NA	NA
RIOK2	LOC100130553	0.113144	undirected	NA	NA
RIOK2	LOC100131349	0.102762	undirected	NA	NA
RIOK2	NAT5	0.100192	undirected	NA	NA
RIOK2	FTHL7	0.103208	undirected	NA	NA
RIOK2	ARPC3	0.116011	undirected	NA	NA
TRIM47	ILF2	0.107797	undirected	NA	NA
PDZK1	ATP6V1A	0.10754	undirected	NA	NA
PDZK1	LOC644877	0.121966	undirected	NA	NA
PDZK1	LOC649150	0.112112	undirected	NA	NA
PDZK1	LOC645436	0.132679	undirected	NA	NA
PDZK1	CSNK2A1	0.122912	undirected	NA	NA
PDZK1	FUBP3	0.10276	undirected	NA	NA
PDZK1	LOC388654	0.105381	undirected	NA	NA
PDZK1	NHP2L1	0.104317	undirected	NA	NA
PDZK1	SLC25A3	0.113946	undirected	NA	NA
PDZK1	TXNL2	0.108107	undirected	NA	NA
PDZK1	STT3B	0.128314	undirected	NA	NA
PDZK1	PSMC4	0.12018	undirected	NA	NA
PDZK1	LOC652489	0.115346	undirected	NA	NA
PDZK1	MORF4L2	0.128945	undirected	NA	NA
PDZK1	LOC389322	0.109005	undirected	NA	NA
PDZK1	LOC642817	0.10178	undirected	NA	NA
PDZK1	LOC100133372	0.139701	undirected	NA	NA
PDZK1	LOC644863	0.112654	undirected	NA	NA
PDZK1	YME1L1	0.13576	undirected	NA	NA
PDZK1	LOC648695	0.104654	undirected	NA	NA
PDZK1	STAM	0.121588	undirected	NA	NA
PDZK1	LOC399804	0.120404	undirected	NA	NA
PDZK1	LOC728698	0.103446	undirected	NA	NA
PDZK1	LOC653994	0.115829	undirected	NA	NA
PDZK1	RPL30	0.110055	undirected	NA	NA
PDZK1	LOC653631	0.112174	undirected	NA	NA
PDZK1	LOC100128266	0.102289	undirected	NA	NA
PDZK1	LOC100130707	0.112187	undirected	NA	NA
PDZK1	C17orf58	0.10051	undirected	NA	NA
PDZK1	MRPS35	0.10901	undirected	NA	NA
PDZK1	GLRX3	0.125868	undirected	NA	NA
PDZK1	STARD7	0.101043	undirected	NA	NA
PDZK1	LOC649553	0.154405	undirected	NA	NA
PDZK1	MAEA	0.118296	undirected	NA	NA
PDZK1	LOC728059	0.103834	undirected	NA	NA
PDZK1	TMED10	0.113819	undirected	NA	NA
PDZK1	SFRS2IP	0.122043	undirected	NA	NA
PDZK1	PPA1	0.103789	undirected	NA	NA
PDZK1	EEF1A1	0.113345	undirected	NA	NA
PDZK1	RBBP5	0.115354	undirected	NA	NA
PDZK1	ENSA	0.120639	undirected	NA	NA
PDZK1	GPR89A	0.100136	undirected	NA	NA
PDZK1	ACP1	0.134761	undirected	NA	NA
PDZK1	SYPL1	0.120835	undirected	NA	NA
PDZK1	PCBP1	0.125499	undirected	NA	NA
PDZK1	LOC341457	0.140928	undirected	NA	NA
PDZK1	SDCBP	0.100255	undirected	NA	NA
PDZK1	PIPSL	0.147182	undirected	NA	NA
PDZK1	LOC643357	0.127589	undirected	NA	NA
PDZK1	ATP5F1	0.107866	undirected	NA	NA
PDZK1	LOC648210	0.11037	undirected	NA	NA
PDZK1	HNRNPK	0.132599	undirected	NA	NA
PDZK1	LOC645385	0.122693	undirected	NA	NA
PDZK1	GNG10	0.121449	undirected	NA	NA
PDZK1	LOC653505	0.136342	undirected	NA	NA
PDZK1	LOC653566	0.122811	undirected	NA	NA
PDZK1	LOC100130553	0.111636	undirected	NA	NA
PDZK1	AP3S1	0.102139	undirected	NA	NA
PDZK1	LOC100132717	0.11041	undirected	NA	NA
PDZK1	NCKAP1	0.112786	undirected	NA	NA
PDZK1	AP3M1	0.112379	undirected	NA	NA
PDZK1	GTF2IP1	0.135987	undirected	NA	NA
PDZK1	LOC647349	0.107041	undirected	NA	NA
PDZK1	NAT5	0.122849	undirected	NA	NA
PDZK1	LOC100131609	0.103464	undirected	NA	NA
PDZK1	RCN2	0.103163	undirected	NA	NA
PDZK1	LOC653226	0.123656	undirected	NA	NA
PDZK1	HNRPK	0.113734	undirected	NA	NA
PDZK1	FTHL7	0.104738	undirected	NA	NA
PDZK1	ARPC3	0.124056	undirected	NA	NA
MCM4	CCNB2	0.146152	undirected	NA	NA
MCM4	CDCA5	0.110769	undirected	NA	NA
MCM4	KIF11	0.115232	undirected	NA	NA
MCM4	PTTG3P	0.13448	undirected	NA	NA
MCM4	SNRPB	0.103055	undirected	NA	NA
MCM4	TOP2A	0.176819	undirected	NA	NA
MCM4	KIF20A	0.125779	undirected	NA	NA
MCM4	GPSM2	0.101621	undirected	NA	NA
MCM4	CDC45L	0.110384	undirected	NA	NA
MCM4	FANCI	0.123047	undirected	NA	NA
MCM4	BUB1	0.139986	undirected	NA	NA
MCM4	NCAPG	0.134967	undirected	NA	NA
MCM4	CDC2	0.121026	undirected	NA	NA
MCM4	PTTG1	0.124738	undirected	NA	NA
MCM4	NUSAP1	0.135639	undirected	NA	NA
MCM4	CEP55	0.114188	undirected	NA	NA
MCM4	MCM2	0.101635	undirected	NA	NA
MCM4	ECT2	0.125163	undirected	NA	NA
MCM4	PRC1	0.147093	undirected	NA	NA
MCM4	RFC4	0.118677	undirected	NA	NA
MCM4	CDC20	0.123531	undirected	NA	NA
MCM4	DLGAP5	0.103616	undirected	NA	NA
MCM4	NEB	0.103019	undirected	NA	NA
MCM4	TPX2	0.111461	undirected	NA	NA
MCM4	ASPM	0.13413	undirected	NA	NA
MCM4	CDCA3	0.113301	undirected	NA	NA
MCM4	OIP5	0.128439	undirected	NA	NA
MCM4	UBE2T	0.135676	undirected	NA	NA
MCM4	C16orf75	0.102162	undirected	NA	NA
MCM4	CKAP2L	0.139546	undirected	NA	NA
MCM4	KIAA0101	0.105736	undirected	NA	NA
MCM4	AURKB	0.117644	undirected	NA	NA
MCM4	UBE2C	0.162782	undirected	NA	NA
MCM4	KIFC1	0.120197	undirected	NA	NA
MCM4	NEK2	0.120204	undirected	NA	NA
MCM4	ILF2	0.107006	undirected	NA	NA
MCM4	CDKN3	0.148333	undirected	NA	NA
MCM4	UCK2	0.102316	undirected	NA	NA
MCM4	MCM6	0.116343	undirected	NA	NA
MCM4	HMMR	0.116772	undirected	NA	NA
MCM4	CDT1	0.11807	undirected	NA	NA
APPL2	PPIAL4A	0.100423	undirected	NA	NA
APPL2	ILF2	0.100003	undirected	NA	NA
LOC644464	PPIAL4A	0.10394	undirected	NA	NA
LOC644464	LOC728128	0.115262	undirected	NA	NA
LOC644464	RPS27A	0.100141	undirected	NA	NA
LOC644464	LOC644315	0.107939	undirected	NA	NA
LOC644464	RPS6	0.115578	undirected	NA	NA
LOC644464	LOC642210	0.115605	undirected	NA	NA
LOC644464	LOC391833	0.124022	undirected	NA	NA
LOC644464	EIF3L	0.102473	undirected	NA	NA
LOC644464	LOC729798	0.111538	undirected	NA	NA
LOC644464	LOC388654	0.112437	undirected	NA	NA
LOC644464	LOC648249	0.116761	undirected	NA	NA
LOC644464	RPS12	0.10416	undirected	NA	NA
LOC644464	LOC653232	0.111566	undirected	NA	NA
LOC644464	LOC652071	0.108218	undirected	NA	NA
LOC644464	LOC441876	0.101254	undirected	NA	NA
LOC644464	LOC389435	0.115341	undirected	NA	NA
LOC644464	LOC645387	0.112125	undirected	NA	NA
LOC644464	LOC100132488	0.112501	undirected	NA	NA
LOC644464	LOC728658	0.123586	undirected	NA	NA
LOC644464	LOC100132742	0.108394	undirected	NA	NA
LOC644464	LOC728517	0.134548	undirected	NA	NA
LOC644464	LOC441013	0.123634	undirected	NA	NA
LOC644464	LOC643863	0.105099	undirected	NA	NA
LOC644464	LOC646785	0.108925	undirected	NA	NA
LOC644464	LOC649049	0.124878	undirected	NA	NA
LOC644464	LOC390354	0.101626	undirected	NA	NA
LOC644464	LOC648705	0.109032	undirected	NA	NA
LOC644464	RPL12	0.101306	undirected	NA	NA
LOC644464	LOC728453	0.113558	undirected	NA	NA
LOC644464	RPS6P1	0.101724	undirected	NA	NA
LOC644464	LOC652624	0.164609	undirected	NA	NA
LOC644464	RPL30	0.112129	undirected	NA	NA
LOC644464	LOC728590	0.101148	undirected	NA	NA
LOC644464	LOC400963	0.101672	undirected	NA	NA
LOC644464	LOC728126	0.137356	undirected	NA	NA
LOC644464	LOC401537	0.133107	undirected	NA	NA
LOC644464	RPL19	0.121824	undirected	NA	NA
LOC644464	C20orf199	0.11941	undirected	NA	NA
LOC644464	LOC728244	0.106137	undirected	NA	NA
LOC644464	LOC389141	0.123221	undirected	NA	NA
LOC644464	LOC647276	0.10574	undirected	NA	NA
LOC644464	LOC100129657	0.104059	undirected	NA	NA
LOC644464	RPL35A	0.115259	undirected	NA	NA
LOC644464	LOC387930	0.125456	undirected	NA	NA
LOC644464	LOC646483	0.111182	undirected	NA	NA
LOC644464	LOC387867	0.131382	undirected	NA	NA
LOC644464	LOC653881	0.103619	undirected	NA	NA
LOC644464	LOC134997	0.108687	undirected	NA	NA
LOC644464	LOC728481	0.101443	undirected	NA	NA
LOC644464	LOC338870	0.105486	undirected	NA	NA
LOC644464	LOC647856	0.136188	undirected	NA	NA
LOC644464	LOC441775	0.109966	undirected	NA	NA
LOC644464	LOC440589	0.100559	undirected	NA	NA
LOC644464	LOC100133931	0.11591	undirected	NA	NA
LOC644464	LOC100128936	0.11324	undirected	NA	NA
LOC644464	LOC341457	0.117084	undirected	NA	NA
LOC644464	RPS5	0.120024	undirected	NA	NA
LOC644464	LOC285900	0.100755	undirected	NA	NA
LOC644464	LOC646766	0.146976	undirected	NA	NA
LOC644464	LOC730029	0.152968	undirected	NA	NA
LOC644464	LOC653505	0.111853	undirected	NA	NA
LOC644464	LOC100130553	0.139382	undirected	NA	NA
LOC644464	LOC646294	0.106359	undirected	NA	NA
LOC644464	LOC388707	0.113069	undirected	NA	NA
LOC644464	LOC731985	0.110308	undirected	NA	NA
LOC644464	ILF2	0.102582	undirected	NA	NA
LOC644464	RPSA	0.136359	undirected	NA	NA
LOC644464	LOC100129553	0.117011	undirected	NA	NA
LOC644464	LOC648294	0.103758	undirected	NA	NA
LOC644464	RPS8	0.109128	undirected	NA	NA
LOC644464	LOC284821	0.102785	undirected	NA	NA
LOC644464	RPS4X	0.109589	undirected	NA	NA
LOC644464	LOC645296	0.116734	undirected	NA	NA
LOC644464	LOC728139	0.11266	undirected	NA	NA
LOC644464	RPL31	0.107069	undirected	NA	NA
LOC644464	LOC644029	0.119036	undirected	NA	NA
LOC644464	RPS3	0.116504	undirected	NA	NA
LOC644464	LOC389672	0.132739	undirected	NA	NA
LOC644464	LOC728576	0.109321	undirected	NA	NA
LOC644464	RPL17	0.128226	undirected	NA	NA
LOC644464	LOC441246	0.131168	undirected	NA	NA
LOC644464	LOC391370	0.100253	undirected	NA	NA
LOC644464	ARPC3	0.100531	undirected	NA	NA
LOC644464	RPL27A	0.116271	undirected	NA	NA
IER2	PPIAL4A	0.116117	undirected	NA	NA
IER2	LOC649150	0.100799	undirected	NA	NA
IER2	LOC645436	0.115106	undirected	NA	NA
IER2	CSNK2A1	0.103445	undirected	NA	NA
IER2	KIAA0196	0.106411	undirected	NA	NA
IER2	LOC388654	0.107954	undirected	NA	NA
IER2	SLC25A3	0.108327	undirected	NA	NA
IER2	LOC652489	0.10821	undirected	NA	NA
IER2	MORF4L2	0.110046	undirected	NA	NA
IER2	LOC389322	0.10315	undirected	NA	NA
IER2	LOC100133372	0.108136	undirected	NA	NA
IER2	LOC644863	0.120226	undirected	NA	NA
IER2	STAM	0.112961	undirected	NA	NA
IER2	LOC648705	0.110831	undirected	NA	NA
IER2	LOC399804	0.104623	undirected	NA	NA
IER2	RPL30	0.120086	undirected	NA	NA
IER2	LOC100128266	0.103249	undirected	NA	NA
IER2	GLRX3	0.113455	undirected	NA	NA
IER2	STARD7	0.108052	undirected	NA	NA
IER2	LOC649553	0.128152	undirected	NA	NA
IER2	LOC134997	0.112103	undirected	NA	NA
IER2	SFRS2IP	0.116279	undirected	NA	NA
IER2	LOC399748	0.101695	undirected	NA	NA
IER2	PPA1	0.103906	undirected	NA	NA
IER2	EEF1A1	0.105493	undirected	NA	NA
IER2	RBBP5	0.108211	undirected	NA	NA
IER2	ENSA	0.103103	undirected	NA	NA
IER2	ACP1	0.114729	undirected	NA	NA
IER2	PCBP1	0.126733	undirected	NA	NA
IER2	LOC341457	0.151884	undirected	NA	NA
IER2	EIF4G2	0.105048	undirected	NA	NA
IER2	PIPSL	0.102666	undirected	NA	NA
IER2	LOC643357	0.111735	undirected	NA	NA
IER2	HNRNPK	0.11027	undirected	NA	NA
IER2	LOC645385	0.111518	undirected	NA	NA
IER2	LOC653505	0.136856	undirected	NA	NA
IER2	LOC100130553	0.120122	undirected	NA	NA
IER2	AP3M1	0.103089	undirected	NA	NA
IER2	LOC100131349	0.107908	undirected	NA	NA
IER2	NAT5	0.108304	undirected	NA	NA
IER2	RPL17	0.1039	undirected	NA	NA
IER2	FTHL7	0.104743	undirected	NA	NA
IER2	ARPC3	0.128567	undirected	NA	NA
IER2	RPL27A	0.100002	undirected	NA	NA
PHPT1	TOP2A	0.106652	undirected	NA	NA
PHPT1	ILF2	0.102816	undirected	NA	NA
DHX15	PPIAL4A	0.11346	undirected	NA	NA
DHX15	ATP6V1A	0.10331	undirected	NA	NA
DHX15	LOC649150	0.102247	undirected	NA	NA
DHX15	LOC645436	0.112739	undirected	NA	NA
DHX15	KIAA0196	0.102586	undirected	NA	NA
DHX15	LOC388654	0.103583	undirected	NA	NA
DHX15	SLC25A3	0.105056	undirected	NA	NA
DHX15	PTGES3	0.102113	undirected	NA	NA
DHX15	LOC652489	0.105992	undirected	NA	NA
DHX15	SF3B14	0.104625	undirected	NA	NA
DHX15	MORF4L2	0.118063	undirected	NA	NA
DHX15	LOC389322	0.10975	undirected	NA	NA
DHX15	LOC100133372	0.106057	undirected	NA	NA
DHX15	LOC644863	0.116717	undirected	NA	NA
DHX15	STAM	0.112214	undirected	NA	NA
DHX15	LOC648705	0.109027	undirected	NA	NA
DHX15	LOC399804	0.104073	undirected	NA	NA
DHX15	RPL30	0.115998	undirected	NA	NA
DHX15	LOC100128266	0.100924	undirected	NA	NA
DHX15	MRPS35	0.101508	undirected	NA	NA
DHX15	GLRX3	0.110717	undirected	NA	NA
DHX15	STARD7	0.108369	undirected	NA	NA
DHX15	LOC649553	0.118819	undirected	NA	NA
DHX15	ATP5C1	0.101221	undirected	NA	NA
DHX15	LOC134997	0.110595	undirected	NA	NA
DHX15	SFRS2IP	0.118332	undirected	NA	NA
DHX15	LOC399748	0.103776	undirected	NA	NA
DHX15	PPA1	0.104994	undirected	NA	NA
DHX15	EEF1A1	0.11015	undirected	NA	NA
DHX15	RBBP5	0.103794	undirected	NA	NA
DHX15	ACP1	0.113016	undirected	NA	NA
DHX15	PCBP1	0.126054	undirected	NA	NA
DHX15	LOC341457	0.152163	undirected	NA	NA
DHX15	EIF4G2	0.116891	undirected	NA	NA
DHX15	LOC643357	0.112317	undirected	NA	NA
DHX15	HMGN1	0.112055	undirected	NA	NA
DHX15	HNRNPK	0.110979	undirected	NA	NA
DHX15	LOC645385	0.111444	undirected	NA	NA
DHX15	LOC653505	0.13105	undirected	NA	NA
DHX15	LOC100130553	0.113815	undirected	NA	NA
DHX15	LOC100131349	0.109053	undirected	NA	NA
DHX15	NAT5	0.100343	undirected	NA	NA
DHX15	HNRPK	0.103176	undirected	NA	NA
DHX15	FTHL7	0.1045	undirected	NA	NA
DHX15	ARPC3	0.132228	undirected	NA	NA
HIST2H2AA4	HIST1H2BK	0.100794	undirected	NA	NA
HIST2H2AA4	HIST2H2AB	0.160788	undirected	NA	NA
C9orf127	PPIAL4A	0.101615	undirected	NA	NA
C9orf127	LOC648705	0.104857	undirected	NA	NA
C9orf127	LOC341457	0.104309	undirected	NA	NA
C9orf127	ILF2	0.107631	undirected	NA	NA
PPIAL4A	CAB39	0.111905	undirected	NA	NA
PPIAL4A	GMPS	0.133369	undirected	NA	NA
PPIAL4A	LOC728128	0.106365	undirected	NA	NA
PPIAL4A	LOC92755	0.118263	undirected	NA	NA
PPIAL4A	CDC42SE1	0.109782	undirected	NA	NA
PPIAL4A	NDUFB5	0.108647	undirected	NA	NA
PPIAL4A	ATP6V1A	0.116554	undirected	NA	NA
PPIAL4A	RPS27A	0.106194	undirected	NA	NA
PPIAL4A	WDR45L	0.12763	undirected	NA	NA
PPIAL4A	TMEM209	0.125007	undirected	NA	NA
PPIAL4A	HDHD2	0.122926	undirected	NA	NA
PPIAL4A	METAP1	0.101617	undirected	NA	NA
PPIAL4A	ISCA1	0.10171	undirected	NA	NA
PPIAL4A	HADHA	0.100632	undirected	NA	NA
PPIAL4A	TFDP1	0.121856	undirected	NA	NA
PPIAL4A	FKBP1A	0.124272	undirected	NA	NA
PPIAL4A	DEK	0.102501	undirected	NA	NA
PPIAL4A	KIF3B	0.124371	undirected	NA	NA
PPIAL4A	LOC100130511	0.117885	undirected	NA	NA
PPIAL4A	PSMA6	0.136565	undirected	NA	NA
PPIAL4A	PTGES2	0.108966	undirected	NA	NA
PPIAL4A	NAT13	0.103226	undirected	NA	NA
PPIAL4A	TXNDC5	0.100284	undirected	NA	NA
PPIAL4A	LOC644877	0.126878	undirected	NA	NA
PPIAL4A	LOC644315	0.108186	undirected	NA	NA
PPIAL4A	KDELR2	0.131915	undirected	NA	NA
PPIAL4A	ME2	0.125064	undirected	NA	NA
PPIAL4A	OSBPL9	0.104853	undirected	NA	NA
PPIAL4A	MITD1	0.110628	undirected	NA	NA
PPIAL4A	RPL27	0.117011	undirected	NA	NA
PPIAL4A	GTF2H2B	0.113632	undirected	NA	NA
PPIAL4A	TATDN1	0.104578	undirected	NA	NA
PPIAL4A	ATL2	0.123866	undirected	NA	NA
PPIAL4A	ATOH8	0.117332	undirected	NA	NA
PPIAL4A	TXNDC14	0.127161	undirected	NA	NA
PPIAL4A	NOMO1	0.106711	undirected	NA	NA
PPIAL4A	PPP2R2A	0.112921	undirected	NA	NA
PPIAL4A	LOC645436	0.110332	undirected	NA	NA
PPIAL4A	GOLPH3	0.118	undirected	NA	NA
PPIAL4A	NUP37	0.127149	undirected	NA	NA
PPIAL4A	CASK	0.108649	undirected	NA	NA
PPIAL4A	LOC389404	0.104825	undirected	NA	NA
PPIAL4A	UNC50	0.114335	undirected	NA	NA
PPIAL4A	CSNK2A1	0.127354	undirected	NA	NA
PPIAL4A	PDCD6	0.128123	undirected	NA	NA
PPIAL4A	LOC644563	0.120091	undirected	NA	NA
PPIAL4A	LOC730167	0.101355	undirected	NA	NA
PPIAL4A	MGLL	0.104504	undirected	NA	NA
PPIAL4A	RBMX	0.100774	undirected	NA	NA
PPIAL4A	MLH1	0.122329	undirected	NA	NA
PPIAL4A	FUBP3	0.100195	undirected	NA	NA
PPIAL4A	KIAA0196	0.130298	undirected	NA	NA
PPIAL4A	TMED5	0.123689	undirected	NA	NA
PPIAL4A	GNPAT	0.103959	undirected	NA	NA
PPIAL4A	LOC654244	0.123681	undirected	NA	NA
PPIAL4A	LOC642210	0.115227	undirected	NA	NA
PPIAL4A	GPR89C	0.104302	undirected	NA	NA
PPIAL4A	MRPL9	0.100832	undirected	NA	NA
PPIAL4A	AVPI1	0.114635	undirected	NA	NA
PPIAL4A	SNX2	0.105834	undirected	NA	NA
PPIAL4A	C1orf43	0.117502	undirected	NA	NA
PPIAL4A	LOC388654	0.112679	undirected	NA	NA
PPIAL4A	KATNA1	0.127651	undirected	NA	NA
PPIAL4A	TRAM1	0.111732	undirected	NA	NA
PPIAL4A	LOC648249	0.115343	undirected	NA	NA
PPIAL4A	NHP2L1	0.1305	undirected	NA	NA
PPIAL4A	LOC402221	0.104952	undirected	NA	NA
PPIAL4A	COPB2	0.135517	undirected	NA	NA
PPIAL4A	MRPL24	0.11086	undirected	NA	NA
PPIAL4A	ZNF140	0.102834	undirected	NA	NA
PPIAL4A	RPS12	0.11735	undirected	NA	NA
PPIAL4A	VBP1	0.121813	undirected	NA	NA
PPIAL4A	OPN3	0.108439	undirected	NA	NA
PPIAL4A	LOC100131471	0.122773	undirected	NA	NA
PPIAL4A	PSPH	0.108972	undirected	NA	NA
PPIAL4A	Septin 6	0.103836	undirected	NA	NA
PPIAL4A	SLC25A3	0.125521	undirected	NA	NA
PPIAL4A	KHDRBS1	0.114263	undirected	NA	NA
PPIAL4A	ZNF524	0.107589	undirected	NA	NA
PPIAL4A	C8orf55	0.10065	undirected	NA	NA
PPIAL4A	TXNL2	0.134963	undirected	NA	NA
PPIAL4A	ANKRD43	0.11311	undirected	NA	NA
PPIAL4A	C1orf55	0.105082	undirected	NA	NA
PPIAL4A	STT3B	0.119083	undirected	NA	NA
PPIAL4A	ARPC1B	0.118246	undirected	NA	NA
PPIAL4A	AGPAT9	0.101606	undirected	NA	NA
PPIAL4A	SNRNP200	0.118196	undirected	NA	NA
PPIAL4A	LOC653232	0.105785	undirected	NA	NA
PPIAL4A	PSMC4	0.123782	undirected	NA	NA
PPIAL4A	PTGES3	0.123506	undirected	NA	NA
PPIAL4A	LOC652489	0.12087	undirected	NA	NA
PPIAL4A	MGAT1	0.104151	undirected	NA	NA
PPIAL4A	HSPA14	0.105101	undirected	NA	NA
PPIAL4A	ATG2A	0.118076	undirected	NA	NA
PPIAL4A	CHMP2B	0.114757	undirected	NA	NA
PPIAL4A	C12orf57	0.104886	undirected	NA	NA
PPIAL4A	CDC5L	0.102241	undirected	NA	NA
PPIAL4A	HMBS	0.127401	undirected	NA	NA
PPIAL4A	SLC25A43	0.118507	undirected	NA	NA
PPIAL4A	LOC652071	0.118423	undirected	NA	NA
PPIAL4A	COMMD2	0.104985	undirected	NA	NA
PPIAL4A	ENOPH1	0.124739	undirected	NA	NA
PPIAL4A	ZAK	0.116776	undirected	NA	NA
PPIAL4A	FTH1	0.11137	undirected	NA	NA
PPIAL4A	LOC441876	0.124982	undirected	NA	NA
PPIAL4A	KLHL36	0.106467	undirected	NA	NA
PPIAL4A	HSBP1	0.109531	undirected	NA	NA
PPIAL4A	CTGLF7	0.121389	undirected	NA	NA
PPIAL4A	C4orf14	0.104088	undirected	NA	NA
PPIAL4A	LOC731605	0.115046	undirected	NA	NA
PPIAL4A	EIF2S1	0.107563	undirected	NA	NA
PPIAL4A	TMEM86B	0.109376	undirected	NA	NA
PPIAL4A	PDIA6	0.11308	undirected	NA	NA
PPIAL4A	LOC728188	0.108627	undirected	NA	NA
PPIAL4A	LOC100129645	0.102334	undirected	NA	NA
PPIAL4A	R3HCC1	0.109538	undirected	NA	NA
PPIAL4A	CNNM3	0.115632	undirected	NA	NA
PPIAL4A	NIF3L1	0.103886	undirected	NA	NA
PPIAL4A	RPLP0	0.122439	undirected	NA	NA
PPIAL4A	RPL6	0.106827	undirected	NA	NA
PPIAL4A	HIVEP2	0.102267	undirected	NA	NA
PPIAL4A	LOC645094	0.103348	undirected	NA	NA
PPIAL4A	RAN	0.132371	undirected	NA	NA
PPIAL4A	C14orf100	0.105379	undirected	NA	NA
PPIAL4A	LOC389435	0.128276	undirected	NA	NA
PPIAL4A	SF3B14	0.112307	undirected	NA	NA
PPIAL4A	TMEM14C	0.130062	undirected	NA	NA
PPIAL4A	THOC4	0.113303	undirected	NA	NA
PPIAL4A	HNRNPR	0.119013	undirected	NA	NA
PPIAL4A	JTB	0.126024	undirected	NA	NA
PPIAL4A	C6orf89	0.107851	undirected	NA	NA
PPIAL4A	RIPK4	0.105821	undirected	NA	NA
PPIAL4A	EIF2S3	0.101378	undirected	NA	NA
PPIAL4A	ADSS	0.105137	undirected	NA	NA
PPIAL4A	LRP3	0.108322	undirected	NA	NA
PPIAL4A	APIP	0.124511	undirected	NA	NA
PPIAL4A	BTBD1	0.111611	undirected	NA	NA
PPIAL4A	C13orf37	0.119505	undirected	NA	NA
PPIAL4A	PSMA4	0.103565	undirected	NA	NA
PPIAL4A	IPO5	0.10539	undirected	NA	NA
PPIAL4A	PPP1CC	0.120877	undirected	NA	NA
PPIAL4A	TMED10P	0.103039	undirected	NA	NA
PPIAL4A	MORF4L2	0.113242	undirected	NA	NA
PPIAL4A	CNOT2	0.112421	undirected	NA	NA
PPIAL4A	CHMP2A	0.116277	undirected	NA	NA
PPIAL4A	HNRNPAB	0.123893	undirected	NA	NA
PPIAL4A	TMCO1	0.106377	undirected	NA	NA
PPIAL4A	SCN9A	0.105455	undirected	NA	NA
PPIAL4A	LOC645387	0.109735	undirected	NA	NA
PPIAL4A	DNAJB6	0.131562	undirected	NA	NA
PPIAL4A	KLHL21	0.10876	undirected	NA	NA
PPIAL4A	DUS2L	0.102324	undirected	NA	NA
PPIAL4A	IFT74	0.122244	undirected	NA	NA
PPIAL4A	TMEM30A	0.132853	undirected	NA	NA
PPIAL4A	CD58	0.123492	undirected	NA	NA
PPIAL4A	ACAD10	0.118589	undirected	NA	NA
PPIAL4A	CLASP2	0.118147	undirected	NA	NA
PPIAL4A	LOC440027	0.103552	undirected	NA	NA
PPIAL4A	STAB1	0.116373	undirected	NA	NA
PPIAL4A	NME1-NME2	0.127715	undirected	NA	NA
PPIAL4A	LOC389322	0.113452	undirected	NA	NA
PPIAL4A	RPS11	0.130383	undirected	NA	NA
PPIAL4A	LOC100132488	0.118924	undirected	NA	NA
PPIAL4A	TTC38	0.121115	undirected	NA	NA
PPIAL4A	LOC642817	0.101659	undirected	NA	NA
PPIAL4A	DHX29	0.124289	undirected	NA	NA
PPIAL4A	BTBD15	0.118479	undirected	NA	NA
PPIAL4A	SESTD1	0.104014	undirected	NA	NA
PPIAL4A	LOC728658	0.12055	undirected	NA	NA
PPIAL4A	FAM3C	0.116674	undirected	NA	NA
PPIAL4A	SERTAD1	0.106074	undirected	NA	NA
PPIAL4A	C12orf31	0.108326	undirected	NA	NA
PPIAL4A	NOP14	0.111798	undirected	NA	NA
PPIAL4A	RAB11FIP2	0.118346	undirected	NA	NA
PPIAL4A	LOC100132742	0.106262	undirected	NA	NA
PPIAL4A	LOC100133372	0.105337	undirected	NA	NA
PPIAL4A	SNX13	0.126848	undirected	NA	NA
PPIAL4A	RNF14	0.104081	undirected	NA	NA
PPIAL4A	EIF3M	0.117533	undirected	NA	NA
PPIAL4A	LOC728517	0.126076	undirected	NA	NA
PPIAL4A	TAF9	0.117414	undirected	NA	NA
PPIAL4A	SMS	0.118747	undirected	NA	NA
PPIAL4A	ITGB1	0.101136	undirected	NA	NA
PPIAL4A	TUBB	0.117083	undirected	NA	NA
PPIAL4A	PPM1D	0.127177	undirected	NA	NA
PPIAL4A	PSMG2	0.106612	undirected	NA	NA
PPIAL4A	RANBP1	0.116674	undirected	NA	NA
PPIAL4A	FAM84B	0.108348	undirected	NA	NA
PPIAL4A	RAB4A	0.109283	undirected	NA	NA
PPIAL4A	CPNE3	0.107469	undirected	NA	NA
PPIAL4A	ATP5SL	0.100766	undirected	NA	NA
PPIAL4A	LOC644863	0.133026	undirected	NA	NA
PPIAL4A	LOC646849	0.114572	undirected	NA	NA
PPIAL4A	ZNF828	0.111553	undirected	NA	NA
PPIAL4A	ARL8B	0.10981	undirected	NA	NA
PPIAL4A	ZC3H15	0.109032	undirected	NA	NA
PPIAL4A	TSPAN3	0.105668	undirected	NA	NA
PPIAL4A	LOC729617	0.116384	undirected	NA	NA
PPIAL4A	TFB2M	0.118879	undirected	NA	NA
PPIAL4A	TUBG1	0.124365	undirected	NA	NA
PPIAL4A	HN1	0.125605	undirected	NA	NA
PPIAL4A	VPS4B	0.10831	undirected	NA	NA
PPIAL4A	DDX1	0.124151	undirected	NA	NA
PPIAL4A	TAX1BP1	0.119472	undirected	NA	NA
PPIAL4A	LOC399942	0.133439	undirected	NA	NA
PPIAL4A	MRPS23	0.115704	undirected	NA	NA
PPIAL4A	SEC11C	0.112286	undirected	NA	NA
PPIAL4A	SCARNA2	0.103461	undirected	NA	NA
PPIAL4A	BTF3	0.105967	undirected	NA	NA
PPIAL4A	RPS21	0.10328	undirected	NA	NA
PPIAL4A	YWHAQ	0.111906	undirected	NA	NA
PPIAL4A	EP300	0.119954	undirected	NA	NA
PPIAL4A	ASF1A	0.115382	undirected	NA	NA
PPIAL4A	RAB7L1	0.125436	undirected	NA	NA
PPIAL4A	PGCP	0.112068	undirected	NA	NA
PPIAL4A	SKIV2L2	0.11268	undirected	NA	NA
PPIAL4A	NUP160	0.114948	undirected	NA	NA
PPIAL4A	TRAPPC2L	0.10782	undirected	NA	NA
PPIAL4A	ABCB10	0.100226	undirected	NA	NA
PPIAL4A	DPY19L4	0.110769	undirected	NA	NA
PPIAL4A	SLC43A1	0.10784	undirected	NA	NA
PPIAL4A	TBCE	0.108536	undirected	NA	NA
PPIAL4A	MYO6	0.105526	undirected	NA	NA
PPIAL4A	DYNC1I2	0.119855	undirected	NA	NA
PPIAL4A	DYM	0.12323	undirected	NA	NA
PPIAL4A	RBM4B	0.104167	undirected	NA	NA
PPIAL4A	AFF4	0.111834	undirected	NA	NA
PPIAL4A	LOC651436	0.113429	undirected	NA	NA
PPIAL4A	OXA1L	0.120327	undirected	NA	NA
PPIAL4A	SIPA1	0.108334	undirected	NA	NA
PPIAL4A	TRMT5	0.139528	undirected	NA	NA
PPIAL4A	FRG1	0.103201	undirected	NA	NA
PPIAL4A	TAF2	0.119007	undirected	NA	NA
PPIAL4A	KLHDC4	0.123641	undirected	NA	NA
PPIAL4A	DVL3	0.105043	undirected	NA	NA
PPIAL4A	C5orf24	0.108198	undirected	NA	NA
PPIAL4A	DUT	0.111226	undirected	NA	NA
PPIAL4A	RPS20	0.12441	undirected	NA	NA
PPIAL4A	RPS13	0.110957	undirected	NA	NA
PPIAL4A	ZNF18	0.101464	undirected	NA	NA
PPIAL4A	HNRNPH2	0.119146	undirected	NA	NA
PPIAL4A	IFIT3	0.100933	undirected	NA	NA
PPIAL4A	STXBP3	0.117291	undirected	NA	NA
PPIAL4A	CHEK2	0.111815	undirected	NA	NA
PPIAL4A	CHD9	0.103102	undirected	NA	NA
PPIAL4A	LOC643863	0.107201	undirected	NA	NA
PPIAL4A	YME1L1	0.105848	undirected	NA	NA
PPIAL4A	LYPLAL1	0.12729	undirected	NA	NA
PPIAL4A	AMT	0.106167	undirected	NA	NA
PPIAL4A	ABCC6P2	0.103025	undirected	NA	NA
PPIAL4A	IDI1	0.110892	undirected	NA	NA
PPIAL4A	LRRC42	0.116038	undirected	NA	NA
PPIAL4A	HNRNPA0	0.102056	undirected	NA	NA
PPIAL4A	SLC44A1	0.119694	undirected	NA	NA
PPIAL4A	COPA	0.116633	undirected	NA	NA
PPIAL4A	GATAD2B	0.106957	undirected	NA	NA
PPIAL4A	RNF115	0.124567	undirected	NA	NA
PPIAL4A	LOC649049	0.110457	undirected	NA	NA
PPIAL4A	DERL1	0.111761	undirected	NA	NA
PPIAL4A	TM9SF1	0.11364	undirected	NA	NA
PPIAL4A	LOC653874	0.108701	undirected	NA	NA
PPIAL4A	SLC44A3	0.118671	undirected	NA	NA
PPIAL4A	ATP2C1	0.122138	undirected	NA	NA
PPIAL4A	NGRN	0.121475	undirected	NA	NA
PPIAL4A	LOC645381	0.101934	undirected	NA	NA
PPIAL4A	LOC648024	0.107719	undirected	NA	NA
PPIAL4A	KDELR3	0.115999	undirected	NA	NA
PPIAL4A	MRPL18	0.116131	undirected	NA	NA
PPIAL4A	SFXN4	0.114099	undirected	NA	NA
PPIAL4A	LOC648729	0.106746	undirected	NA	NA
PPIAL4A	PGM3	0.110929	undirected	NA	NA
PPIAL4A	RNU4-2	0.10881	undirected	NA	NA
PPIAL4A	HIF1A	0.107126	undirected	NA	NA
PPIAL4A	LOC648695	0.122127	undirected	NA	NA
PPIAL4A	HDAC6	0.119355	undirected	NA	NA
PPIAL4A	KIAA1429	0.119518	undirected	NA	NA
PPIAL4A	WDR12	0.116545	undirected	NA	NA
PPIAL4A	BMI1	0.109646	undirected	NA	NA
PPIAL4A	STAM	0.129497	undirected	NA	NA
PPIAL4A	FOXRED1	0.100473	undirected	NA	NA
PPIAL4A	LOC648705	0.13023	undirected	NA	NA
PPIAL4A	LOC399804	0.116815	undirected	NA	NA
PPIAL4A	MTDH	0.101522	undirected	NA	NA
PPIAL4A	LOC648000	0.10698	undirected	NA	NA
PPIAL4A	UBA3	0.112034	undirected	NA	NA
PPIAL4A	LOC646347	0.127781	undirected	NA	NA
PPIAL4A	L2HGDH	0.117172	undirected	NA	NA
PPIAL4A	LOC728698	0.108084	undirected	NA	NA
PPIAL4A	TTC37	0.109258	undirected	NA	NA
PPIAL4A	ELTD1	0.10283	undirected	NA	NA
PPIAL4A	POLR2J2	0.102298	undirected	NA	NA
PPIAL4A	TJP1	0.105537	undirected	NA	NA
PPIAL4A	SPATA2L	0.10901	undirected	NA	NA
PPIAL4A	SLC33A1	0.104698	undirected	NA	NA
PPIAL4A	LOC653994	0.108944	undirected	NA	NA
PPIAL4A	SLC25A23	0.101601	undirected	NA	NA
PPIAL4A	RAB13	0.135884	undirected	NA	NA
PPIAL4A	SSR1	0.113604	undirected	NA	NA
PPIAL4A	MIR1974	0.101475	undirected	NA	NA
PPIAL4A	ARPC4	0.110895	undirected	NA	NA
PPIAL4A	PPP2R3C	0.11956	undirected	NA	NA
PPIAL4A	TCF25	0.108205	undirected	NA	NA
PPIAL4A	RPL30	0.121657	undirected	NA	NA
PPIAL4A	SIN3A	0.108799	undirected	NA	NA
PPIAL4A	FAF2	0.107257	undirected	NA	NA
PPIAL4A	SERPINF2	0.115146	undirected	NA	NA
PPIAL4A	PIGT	0.131632	undirected	NA	NA
PPIAL4A	LOC731751	0.122996	undirected	NA	NA
PPIAL4A	BID	0.108728	undirected	NA	NA
PPIAL4A	BOLA3	0.117332	undirected	NA	NA
PPIAL4A	SET	0.114067	undirected	NA	NA
PPIAL4A	LOC400963	0.100557	undirected	NA	NA
PPIAL4A	JDP2	0.105913	undirected	NA	NA
PPIAL4A	LOC653631	0.113049	undirected	NA	NA
PPIAL4A	LOC731878	0.111149	undirected	NA	NA
PPIAL4A	COMMD10	0.122483	undirected	NA	NA
PPIAL4A	SIDT2	0.102706	undirected	NA	NA
PPIAL4A	LOC390466	0.11114	undirected	NA	NA
PPIAL4A	B4GALT1	0.109263	undirected	NA	NA
PPIAL4A	SCNM1	0.12267	undirected	NA	NA
PPIAL4A	ACTG1	0.107713	undirected	NA	NA
PPIAL4A	SYNCRIP	0.107861	undirected	NA	NA
PPIAL4A	ELOVL5	0.115068	undirected	NA	NA
PPIAL4A	AGPAT5	0.112202	undirected	NA	NA
PPIAL4A	TIAL1	0.114554	undirected	NA	NA
PPIAL4A	MGAT2	0.105023	undirected	NA	NA
PPIAL4A	LEO1	0.135456	undirected	NA	NA
PPIAL4A	LOC440093	0.127014	undirected	NA	NA
PPIAL4A	KIAA0232	0.105174	undirected	NA	NA
PPIAL4A	PAXIP1	0.100045	undirected	NA	NA
PPIAL4A	LOC100132503	0.108493	undirected	NA	NA
PPIAL4A	OTUD6B	0.120846	undirected	NA	NA
PPIAL4A	FXR1	0.118517	undirected	NA	NA
PPIAL4A	RAB5A	0.102422	undirected	NA	NA
PPIAL4A	C7orf28B	0.122368	undirected	NA	NA
PPIAL4A	RPL38	0.126762	undirected	NA	NA
PPIAL4A	BUB3	0.112504	undirected	NA	NA
PPIAL4A	DYNLL1	0.134149	undirected	NA	NA
PPIAL4A	NDUFA5	0.110484	undirected	NA	NA
PPIAL4A	LOC100128086	0.123994	undirected	NA	NA
PPIAL4A	TIPRL	0.120337	undirected	NA	NA
PPIAL4A	BCAT1	0.120765	undirected	NA	NA
PPIAL4A	YPEL3	0.106771	undirected	NA	NA
PPIAL4A	LOC728556	0.10584	undirected	NA	NA
PPIAL4A	LOC100128266	0.132239	undirected	NA	NA
PPIAL4A	ZNF746	0.10935	undirected	NA	NA
PPIAL4A	CKLF	0.120668	undirected	NA	NA
PPIAL4A	RPS26	0.119421	undirected	NA	NA
PPIAL4A	DONSON	0.124507	undirected	NA	NA
PPIAL4A	LOC442454	0.133531	undirected	NA	NA
PPIAL4A	PSMD14	0.109399	undirected	NA	NA
PPIAL4A	LOC100130707	0.114431	undirected	NA	NA
PPIAL4A	IRF2BP2	0.110681	undirected	NA	NA
PPIAL4A	ZNF217	0.130126	undirected	NA	NA
PPIAL4A	LOC728643	0.101561	undirected	NA	NA
PPIAL4A	LOC730754	0.103969	undirected	NA	NA
PPIAL4A	COPE	0.125964	undirected	NA	NA
PPIAL4A	RIOK3	0.102072	undirected	NA	NA
PPIAL4A	AKIRIN1	0.117588	undirected	NA	NA
PPIAL4A	HSPE1	0.100508	undirected	NA	NA
PPIAL4A	RPS17	0.105139	undirected	NA	NA
PPIAL4A	RPL19	0.131691	undirected	NA	NA
PPIAL4A	WDR67	0.128454	undirected	NA	NA
PPIAL4A	PIK3CB	0.137487	undirected	NA	NA
PPIAL4A	RBM12	0.119693	undirected	NA	NA
PPIAL4A	LOC284393	0.122585	undirected	NA	NA
PPIAL4A	SLC43A3	0.100563	undirected	NA	NA
PPIAL4A	C14orf129	0.108027	undirected	NA	NA
PPIAL4A	PPP1R2	0.117643	undirected	NA	NA
PPIAL4A	C17orf58	0.129976	undirected	NA	NA
PPIAL4A	MED16	0.12139	undirected	NA	NA
PPIAL4A	EIF1	0.122964	undirected	NA	NA
PPIAL4A	LOC642250	0.109351	undirected	NA	NA
PPIAL4A	PAF1	0.108556	undirected	NA	NA
PPIAL4A	LOC644774	0.115654	undirected	NA	NA
PPIAL4A	MRPS35	0.106238	undirected	NA	NA
PPIAL4A	C20orf24	0.128679	undirected	NA	NA
PPIAL4A	ODC1	0.10647	undirected	NA	NA
PPIAL4A	LOC389141	0.102531	undirected	NA	NA
PPIAL4A	UBE2H	0.103569	undirected	NA	NA
PPIAL4A	PTPLAD1	0.121379	undirected	NA	NA
PPIAL4A	DDX21	0.122562	undirected	NA	NA
PPIAL4A	C14orf166	0.112894	undirected	NA	NA
PPIAL4A	PRKRIR	0.105827	undirected	NA	NA
PPIAL4A	SRP14P1	0.135433	undirected	NA	NA
PPIAL4A	DNM1L	0.124567	undirected	NA	NA
PPIAL4A	GLRX3	0.128875	undirected	NA	NA
PPIAL4A	C19orf56	0.101268	undirected	NA	NA
PPIAL4A	LOC647361	0.112707	undirected	NA	NA
PPIAL4A	ACTR10	0.11068	undirected	NA	NA
PPIAL4A	ABCC4	0.103369	undirected	NA	NA
PPIAL4A	DYRK1A	0.11154	undirected	NA	NA
PPIAL4A	PPIA	0.117211	undirected	NA	NA
PPIAL4A	ALS2CR4	0.107917	undirected	NA	NA
PPIAL4A	FAM122B	0.114361	undirected	NA	NA
PPIAL4A	PUM1	0.102273	undirected	NA	NA
PPIAL4A	IK	0.102529	undirected	NA	NA
PPIAL4A	RPUSD4	0.117085	undirected	NA	NA
PPIAL4A	LOC647859	0.115025	undirected	NA	NA
PPIAL4A	LOC392285	0.125691	undirected	NA	NA
PPIAL4A	WAC	0.123229	undirected	NA	NA
PPIAL4A	STARD7	0.115977	undirected	NA	NA
PPIAL4A	ADNP	0.108188	undirected	NA	NA
PPIAL4A	GNG12	0.11182	undirected	NA	NA
PPIAL4A	LOC652826	0.120148	undirected	NA	NA
PPIAL4A	DPM1	0.118449	undirected	NA	NA
PPIAL4A	LOC642892	0.107355	undirected	NA	NA
PPIAL4A	NAGLU	0.117553	undirected	NA	NA
PPIAL4A	GFRA2	0.104891	undirected	NA	NA
PPIAL4A	LOC646723	0.112078	undirected	NA	NA
PPIAL4A	RPL35A	0.11882	undirected	NA	NA
PPIAL4A	CCDC99	0.110011	undirected	NA	NA
PPIAL4A	STAMBP	0.112148	undirected	NA	NA
PPIAL4A	SERPINB1	0.117495	undirected	NA	NA
PPIAL4A	LOC100132992	0.119015	undirected	NA	NA
PPIAL4A	LOC440063	0.14315	undirected	NA	NA
PPIAL4A	LOC653171	0.122992	undirected	NA	NA
PPIAL4A	CCT8	0.112872	undirected	NA	NA
PPIAL4A	STRBP	0.108665	undirected	NA	NA
PPIAL4A	LOC387930	0.12623	undirected	NA	NA
PPIAL4A	LOC728732	0.100699	undirected	NA	NA
PPIAL4A	TSN	0.103825	undirected	NA	NA
PPIAL4A	UQCRH	0.107463	undirected	NA	NA
PPIAL4A	ZCWPW1	0.112068	undirected	NA	NA
PPIAL4A	LOC649553	0.128007	undirected	NA	NA
PPIAL4A	PDCD2	0.117588	undirected	NA	NA
PPIAL4A	C1orf31	0.107332	undirected	NA	NA
PPIAL4A	ARIH1	0.132447	undirected	NA	NA
PPIAL4A	GNL3	0.116761	undirected	NA	NA
PPIAL4A	C7orf25	0.100467	undirected	NA	NA
PPIAL4A	FKSG30	0.10467	undirected	NA	NA
PPIAL4A	RPS15A	0.110721	undirected	NA	NA
PPIAL4A	LRRC57	0.129379	undirected	NA	NA
PPIAL4A	PLEKHA4	0.107399	undirected	NA	NA
PPIAL4A	ARL2BP	0.131084	undirected	NA	NA
PPIAL4A	ATP6AP2	0.100782	undirected	NA	NA
PPIAL4A	LOC649555	0.104213	undirected	NA	NA
PPIAL4A	PVRL2	0.110558	undirected	NA	NA
PPIAL4A	MAEA	0.114364	undirected	NA	NA
PPIAL4A	UBA5	0.101695	undirected	NA	NA
PPIAL4A	LOC387867	0.11642	undirected	NA	NA
PPIAL4A	GFPT1	0.105659	undirected	NA	NA
PPIAL4A	SUMO2	0.116193	undirected	NA	NA
PPIAL4A	RBBP7	0.123562	undirected	NA	NA
PPIAL4A	NRAS	0.123598	undirected	NA	NA
PPIAL4A	PPPDE1	0.118032	undirected	NA	NA
PPIAL4A	CDH13	0.106112	undirected	NA	NA
PPIAL4A	LOC644762	0.126634	undirected	NA	NA
PPIAL4A	TMEM183B	0.10846	undirected	NA	NA
PPIAL4A	RAP2A	0.104767	undirected	NA	NA
PPIAL4A	RPRD1A	0.133672	undirected	NA	NA
PPIAL4A	LOC728059	0.117515	undirected	NA	NA
PPIAL4A	MAPK6	0.12053	undirected	NA	NA
PPIAL4A	LOC100129960	0.10152	undirected	NA	NA
PPIAL4A	THOC7	0.115098	undirected	NA	NA
PPIAL4A	ATP5C1	0.102667	undirected	NA	NA
PPIAL4A	LOC134997	0.146447	undirected	NA	NA
PPIAL4A	TFB1M	0.107172	undirected	NA	NA
PPIAL4A	SMC3	0.100337	undirected	NA	NA
PPIAL4A	SFRS2IP	0.126393	undirected	NA	NA
PPIAL4A	YWHAG	0.1199	undirected	NA	NA
PPIAL4A	LOC399748	0.118784	undirected	NA	NA
PPIAL4A	C11orf24	0.116352	undirected	NA	NA
PPIAL4A	HMGN4	0.111331	undirected	NA	NA
PPIAL4A	ASL	0.108589	undirected	NA	NA
PPIAL4A	ALDOA	0.112951	undirected	NA	NA
PPIAL4A	LOC401152	0.119108	undirected	NA	NA
PPIAL4A	ABHD3	0.114792	undirected	NA	NA
PPIAL4A	BAT2D1	0.106099	undirected	NA	NA
PPIAL4A	MRPS27	0.111926	undirected	NA	NA
PPIAL4A	RHEB	0.127439	undirected	NA	NA
PPIAL4A	CD2AP	0.125223	undirected	NA	NA
PPIAL4A	LECT2	0.104467	undirected	NA	NA
PPIAL4A	MAD2L1BP	0.114269	undirected	NA	NA
PPIAL4A	CHMP1B	0.106105	undirected	NA	NA
PPIAL4A	C8orf59	0.106914	undirected	NA	NA
PPIAL4A	LOC654194	0.101333	undirected	NA	NA
PPIAL4A	PPA1	0.120989	undirected	NA	NA
PPIAL4A	MED30	0.108918	undirected	NA	NA
PPIAL4A	SLC25A5	0.113669	undirected	NA	NA
PPIAL4A	HLTF	0.127114	undirected	NA	NA
PPIAL4A	GOLT1B	0.123412	undirected	NA	NA
PPIAL4A	PMS2L5	0.102211	undirected	NA	NA
PPIAL4A	C14orf109	0.128683	undirected	NA	NA
PPIAL4A	SLBP	0.125532	undirected	NA	NA
PPIAL4A	BTBD3	0.103427	undirected	NA	NA
PPIAL4A	TOR1B	0.114596	undirected	NA	NA
PPIAL4A	NOL7	0.115278	undirected	NA	NA
PPIAL4A	CCDC34	0.114418	undirected	NA	NA
PPIAL4A	LOC643284	0.103816	undirected	NA	NA
PPIAL4A	CBWD5	0.100307	undirected	NA	NA
PPIAL4A	EFR3A	0.104421	undirected	NA	NA
PPIAL4A	TBL2	0.130284	undirected	NA	NA
PPIAL4A	FNTA	0.114057	undirected	NA	NA
PPIAL4A	CDC42SE2	0.11287	undirected	NA	NA
PPIAL4A	NACA	0.121822	undirected	NA	NA
PPIAL4A	ORC3L	0.121504	undirected	NA	NA
PPIAL4A	CREBZF	0.124376	undirected	NA	NA
PPIAL4A	KANK2	0.101443	undirected	NA	NA
PPIAL4A	C19orf66	0.11441	undirected	NA	NA
PPIAL4A	MATR3	0.106765	undirected	NA	NA
PPIAL4A	CCT2	0.125164	undirected	NA	NA
PPIAL4A	ATRN	0.113373	undirected	NA	NA
PPIAL4A	LOC729317	0.128954	undirected	NA	NA
PPIAL4A	RBBP5	0.129862	undirected	NA	NA
PPIAL4A	LOC441775	0.112524	undirected	NA	NA
PPIAL4A	ENSA	0.131971	undirected	NA	NA
PPIAL4A	LOC387753	0.118307	undirected	NA	NA
PPIAL4A	MIR574	0.114309	undirected	NA	NA
PPIAL4A	FAM89B	0.112559	undirected	NA	NA
PPIAL4A	YEATS4	0.115222	undirected	NA	NA
PPIAL4A	GPR89A	0.115287	undirected	NA	NA
PPIAL4A	LOC440589	0.108969	undirected	NA	NA
PPIAL4A	MAPBPIP	0.108904	undirected	NA	NA
PPIAL4A	NUP153	0.125207	undirected	NA	NA
PPIAL4A	LOC100133931	0.116407	undirected	NA	NA
PPIAL4A	SRP9	0.114886	undirected	NA	NA
PPIAL4A	TAF7	0.116245	undirected	NA	NA
PPIAL4A	PSMD10	0.131291	undirected	NA	NA
PPIAL4A	LOC100131905	0.100119	undirected	NA	NA
PPIAL4A	AP3B1	0.115563	undirected	NA	NA
PPIAL4A	LAPTM4B	0.120424	undirected	NA	NA
PPIAL4A	XPO1	0.102183	undirected	NA	NA
PPIAL4A	ACP1	0.110495	undirected	NA	NA
PPIAL4A	SYPL1	0.122267	undirected	NA	NA
PPIAL4A	RRAS2	0.111952	undirected	NA	NA
PPIAL4A	AOC3	0.115246	undirected	NA	NA
PPIAL4A	LOC651143	0.112319	undirected	NA	NA
PPIAL4A	CRY2	0.112345	undirected	NA	NA
PPIAL4A	ADAR	0.10827	undirected	NA	NA
PPIAL4A	H2AFZ	0.128881	undirected	NA	NA
PPIAL4A	NFU1	0.115649	undirected	NA	NA
PPIAL4A	IARS2	0.121162	undirected	NA	NA
PPIAL4A	PCBP1	0.125803	undirected	NA	NA
PPIAL4A	LOC341457	0.171254	undirected	NA	NA
PPIAL4A	RPS5	0.11375	undirected	NA	NA
PPIAL4A	CKS1B	0.133303	undirected	NA	NA
PPIAL4A	GPAA1	0.104559	undirected	NA	NA
PPIAL4A	TCF12	0.10235	undirected	NA	NA
PPIAL4A	RPL41	0.122209	undirected	NA	NA
PPIAL4A	CCT6A	0.118285	undirected	NA	NA
PPIAL4A	SLC25A11	0.102538	undirected	NA	NA
PPIAL4A	PRMT1	0.112552	undirected	NA	NA
PPIAL4A	FERMT2	0.110637	undirected	NA	NA
PPIAL4A	EIF4G2	0.12628	undirected	NA	NA
PPIAL4A	SDCBP	0.115249	undirected	NA	NA
PPIAL4A	PIPSL	0.120527	undirected	NA	NA
PPIAL4A	PRMT3	0.105157	undirected	NA	NA
PPIAL4A	BSDC1	0.107557	undirected	NA	NA
PPIAL4A	CAPRIN1	0.129112	undirected	NA	NA
PPIAL4A	PPFIBP2	0.114279	undirected	NA	NA
PPIAL4A	APEX1	0.121819	undirected	NA	NA
PPIAL4A	KIAA0664	0.123264	undirected	NA	NA
PPIAL4A	LOC643357	0.108645	undirected	NA	NA
PPIAL4A	LOC100129902	0.108935	undirected	NA	NA
PPIAL4A	BRIX1	0.112308	undirected	NA	NA
PPIAL4A	EGLN1	0.130185	undirected	NA	NA
PPIAL4A	RNFT1	0.116315	undirected	NA	NA
PPIAL4A	RNU4-1	0.106393	undirected	NA	NA
PPIAL4A	TINP1	0.105697	undirected	NA	NA
PPIAL4A	ZADH2	0.103031	undirected	NA	NA
PPIAL4A	VPS35	0.11784	undirected	NA	NA
PPIAL4A	MRPS10	0.101214	undirected	NA	NA
PPIAL4A	VDAC1	0.124322	undirected	NA	NA
PPIAL4A	PANK2	0.115753	undirected	NA	NA
PPIAL4A	TRIAP1	0.101815	undirected	NA	NA
PPIAL4A	DLAT	0.112532	undirected	NA	NA
PPIAL4A	ATP5F1	0.117938	undirected	NA	NA
PPIAL4A	RAB22A	0.120947	undirected	NA	NA
PPIAL4A	HMGN1	0.12453	undirected	NA	NA
PPIAL4A	LOC730534	0.135666	undirected	NA	NA
PPIAL4A	LOC648210	0.109054	undirected	NA	NA
PPIAL4A	MGAT4B	0.108886	undirected	NA	NA
PPIAL4A	LOC646463	0.114785	undirected	NA	NA
PPIAL4A	NUPL2	0.110362	undirected	NA	NA
PPIAL4A	TCEB1	0.104791	undirected	NA	NA
PPIAL4A	ELP3	0.105618	undirected	NA	NA
PPIAL4A	SEC23IP	0.126628	undirected	NA	NA
PPIAL4A	HNRNPK	0.115908	undirected	NA	NA
PPIAL4A	HDHD1A	0.112097	undirected	NA	NA
PPIAL4A	ST6GALNAC6	0.121406	undirected	NA	NA
PPIAL4A	RPL24	0.11902	undirected	NA	NA
PPIAL4A	LOC644039	0.114288	undirected	NA	NA
PPIAL4A	ARAP1	0.112193	undirected	NA	NA
PPIAL4A	UBE2A	0.131644	undirected	NA	NA
PPIAL4A	SKP2	0.109411	undirected	NA	NA
PPIAL4A	LOC645385	0.111141	undirected	NA	NA
PPIAL4A	GNG10	0.113304	undirected	NA	NA
PPIAL4A	CCNC	0.106657	undirected	NA	NA
PPIAL4A	DR1	0.135549	undirected	NA	NA
PPIAL4A	WDR22	0.123253	undirected	NA	NA
PPIAL4A	LOC653505	0.14474	undirected	NA	NA
PPIAL4A	PXMP3	0.117725	undirected	NA	NA
PPIAL4A	DCAKD	0.109498	undirected	NA	NA
PPIAL4A	LOC653566	0.120678	undirected	NA	NA
PPIAL4A	GFOD2	0.102606	undirected	NA	NA
PPIAL4A	EIF4H	0.106482	undirected	NA	NA
PPIAL4A	STT3A	0.114361	undirected	NA	NA
PPIAL4A	TSNAX	0.10781	undirected	NA	NA
PPIAL4A	LOC100130553	0.125468	undirected	NA	NA
PPIAL4A	ENPP4	0.121072	undirected	NA	NA
PPIAL4A	BCCIP	0.116554	undirected	NA	NA
PPIAL4A	LOC650832	0.121046	undirected	NA	NA
PPIAL4A	PSMC6	0.100268	undirected	NA	NA
PPIAL4A	LOC440927	0.112813	undirected	NA	NA
PPIAL4A	AP3S1	0.119465	undirected	NA	NA
PPIAL4A	PMPCA	0.115039	undirected	NA	NA
PPIAL4A	LOC732007	0.105503	undirected	NA	NA
PPIAL4A	TFG	0.133242	undirected	NA	NA
PPIAL4A	SLC35E3	0.115558	undirected	NA	NA
PPIAL4A	LOC642590	0.130775	undirected	NA	NA
PPIAL4A	TBL1XR1	0.127174	undirected	NA	NA
PPIAL4A	FAM83D	0.116924	undirected	NA	NA
PPIAL4A	MORF4L1	0.118799	undirected	NA	NA
PPIAL4A	RPS27	0.112937	undirected	NA	NA
PPIAL4A	EEF1B2	0.106109	undirected	NA	NA
PPIAL4A	ACTL6A	0.126709	undirected	NA	NA
PPIAL4A	INTS2	0.115431	undirected	NA	NA
PPIAL4A	LOC439953	0.12854	undirected	NA	NA
PPIAL4A	KLHL12	0.114225	undirected	NA	NA
PPIAL4A	MAL2	0.10489	undirected	NA	NA
PPIAL4A	LOC148915	0.139317	undirected	NA	NA
PPIAL4A	IPO9	0.106965	undirected	NA	NA
PPIAL4A	LOC644799	0.104519	undirected	NA	NA
PPIAL4A	PPARGC1A	0.110934	undirected	NA	NA
PPIAL4A	PCDH24	0.11292	undirected	NA	NA
PPIAL4A	LOC643336	0.130066	undirected	NA	NA
PPIAL4A	LOC100132717	0.112203	undirected	NA	NA
PPIAL4A	LOC650215	0.134849	undirected	NA	NA
PPIAL4A	TOM1L1	0.103361	undirected	NA	NA
PPIAL4A	UNC84A	0.109303	undirected	NA	NA
PPIAL4A	CBX3	0.116557	undirected	NA	NA
PPIAL4A	SNX3	0.120519	undirected	NA	NA
PPIAL4A	IREB2	0.114	undirected	NA	NA
PPIAL4A	CNOT6	0.101973	undirected	NA	NA
PPIAL4A	LAMB2	0.117432	undirected	NA	NA
PPIAL4A	TTF2	0.116242	undirected	NA	NA
PPIAL4A	XRCC5	0.102365	undirected	NA	NA
PPIAL4A	ASXL2	0.10091	undirected	NA	NA
PPIAL4A	MRPL45	0.111411	undirected	NA	NA
PPIAL4A	SEC23B	0.125736	undirected	NA	NA
PPIAL4A	ADIPOR1	0.108228	undirected	NA	NA
PPIAL4A	WRNIP1	0.110896	undirected	NA	NA
PPIAL4A	PRIM1	0.114129	undirected	NA	NA
PPIAL4A	TMEM55B	0.110762	undirected	NA	NA
PPIAL4A	HNRNPM	0.107852	undirected	NA	NA
PPIAL4A	ILF2	0.103834	undirected	NA	NA
PPIAL4A	MKRN2	0.119839	undirected	NA	NA
PPIAL4A	FAM49B	0.101407	undirected	NA	NA
PPIAL4A	NCKAP1	0.117676	undirected	NA	NA
PPIAL4A	MEX3C	0.102396	undirected	NA	NA
PPIAL4A	AP3M1	0.125826	undirected	NA	NA
PPIAL4A	BTF3L4	0.121483	undirected	NA	NA
PPIAL4A	LOC100131349	0.124806	undirected	NA	NA
PPIAL4A	GTF2IP1	0.114322	undirected	NA	NA
PPIAL4A	LAGE3	0.105334	undirected	NA	NA
PPIAL4A	LOC644214	0.11785	undirected	NA	NA
PPIAL4A	ZCCHC9	0.118235	undirected	NA	NA
PPIAL4A	ITGB1BP1	0.115251	undirected	NA	NA
PPIAL4A	NEK6	0.107413	undirected	NA	NA
PPIAL4A	C1orf19	0.112116	undirected	NA	NA
PPIAL4A	HNRNPA3	0.106211	undirected	NA	NA
PPIAL4A	DLD	0.1096	undirected	NA	NA
PPIAL4A	ADAM10	0.109457	undirected	NA	NA
PPIAL4A	CDC123	0.11752	undirected	NA	NA
PPIAL4A	LOC652595	0.132694	undirected	NA	NA
PPIAL4A	C2orf42	0.104891	undirected	NA	NA
PPIAL4A	NSUN6	0.108004	undirected	NA	NA
PPIAL4A	PGAM1	0.107917	undirected	NA	NA
PPIAL4A	LOC100129553	0.116531	undirected	NA	NA
PPIAL4A	LSM12	0.117249	undirected	NA	NA
PPIAL4A	LOC648294	0.112034	undirected	NA	NA
PPIAL4A	LOC100127918	0.11316	undirected	NA	NA
PPIAL4A	JAK1	0.102142	undirected	NA	NA
PPIAL4A	UBXN2B	0.120396	undirected	NA	NA
PPIAL4A	H2AFY	0.129489	undirected	NA	NA
PPIAL4A	TMED2	0.111177	undirected	NA	NA
PPIAL4A	SSR3	0.109968	undirected	NA	NA
PPIAL4A	C16orf7	0.107159	undirected	NA	NA
PPIAL4A	TMEM14D	0.11288	undirected	NA	NA
PPIAL4A	ORMDL3	0.115786	undirected	NA	NA
PPIAL4A	MSL3L1	0.123097	undirected	NA	NA
PPIAL4A	CDV3	0.114865	undirected	NA	NA
PPIAL4A	FLJ20699	0.114586	undirected	NA	NA
PPIAL4A	PSMA1	0.126226	undirected	NA	NA
PPIAL4A	OSGIN2	0.13421	undirected	NA	NA
PPIAL4A	GJB1	0.101136	undirected	NA	NA
PPIAL4A	LOC645296	0.112124	undirected	NA	NA
PPIAL4A	LOC647349	0.11117	undirected	NA	NA
PPIAL4A	DCAF7	0.110304	undirected	NA	NA
PPIAL4A	RPL31	0.10911	undirected	NA	NA
PPIAL4A	FADD	0.119922	undirected	NA	NA
PPIAL4A	C20orf45	0.133485	undirected	NA	NA
PPIAL4A	NAT5	0.12745	undirected	NA	NA
PPIAL4A	RTCD1	0.128408	undirected	NA	NA
PPIAL4A	HSP90AA1	0.122978	undirected	NA	NA
PPIAL4A	LRP11	0.101437	undirected	NA	NA
PPIAL4A	FAM164C	0.110523	undirected	NA	NA
PPIAL4A	RDH10	0.10331	undirected	NA	NA
PPIAL4A	AXUD1	0.108364	undirected	NA	NA
PPIAL4A	LOC100131609	0.104257	undirected	NA	NA
PPIAL4A	EXOSC1	0.131325	undirected	NA	NA
PPIAL4A	TXNRD1	0.11067	undirected	NA	NA
PPIAL4A	TOP2B	0.111496	undirected	NA	NA
PPIAL4A	XPOT	0.120578	undirected	NA	NA
PPIAL4A	MST1	0.109217	undirected	NA	NA
PPIAL4A	LOC100128410	0.108687	undirected	NA	NA
PPIAL4A	LOC728576	0.113389	undirected	NA	NA
PPIAL4A	DUSP5	0.10175	undirected	NA	NA
PPIAL4A	RCN2	0.117219	undirected	NA	NA
PPIAL4A	PIGB	0.12705	undirected	NA	NA
PPIAL4A	EID2	0.125294	undirected	NA	NA
PPIAL4A	SUMO3	0.124815	undirected	NA	NA
PPIAL4A	RPRD1B	0.101496	undirected	NA	NA
PPIAL4A	FAM114A1	0.121686	undirected	NA	NA
PPIAL4A	CBX1	0.123655	undirected	NA	NA
PPIAL4A	CLTA	0.125843	undirected	NA	NA
PPIAL4A	LOC645118	0.112284	undirected	NA	NA
PPIAL4A	DDX28	0.101354	undirected	NA	NA
PPIAL4A	SPATS2L	0.111951	undirected	NA	NA
PPIAL4A	WDSUB1	0.107259	undirected	NA	NA
PPIAL4A	LOC653226	0.115481	undirected	NA	NA
PPIAL4A	BRP44	0.119948	undirected	NA	NA
PPIAL4A	RPL17	0.118294	undirected	NA	NA
PPIAL4A	HOOK1	0.106972	undirected	NA	NA
PPIAL4A	UBE1DC1	0.12372	undirected	NA	NA
PPIAL4A	ARFGEF2	0.118647	undirected	NA	NA
PPIAL4A	LANCL1	0.106886	undirected	NA	NA
PPIAL4A	LOC341965	0.116281	undirected	NA	NA
PPIAL4A	HNRPK	0.106894	undirected	NA	NA
PPIAL4A	MAT2B	0.109031	undirected	NA	NA
PPIAL4A	FTHL7	0.113766	undirected	NA	NA
PPIAL4A	ARPC3	0.1293	undirected	NA	NA
PPIAL4A	LOC644934	0.107368	undirected	NA	NA
PPIAL4A	RPL27A	0.129111	undirected	NA	NA
PPIAL4A	CANX	0.105115	undirected	NA	NA
PPIAL4A	SLC39A10	0.111656	undirected	NA	NA
PPIAL4A	MTERFD1	0.121346	undirected	NA	NA
PPIAL4A	ATAD2	0.111895	undirected	NA	NA
PPIAL4A	C8orf38	0.122995	undirected	NA	NA
PPIAL4A	SLC38A2	0.106671	undirected	NA	NA
PPIAL4A	TCP1	0.120848	undirected	NA	NA
PPIAL4A	IWS1	0.107203	undirected	NA	NA
PPIAL4A	LOC158345	0.101787	undirected	NA	NA
PPIAL4A	POLR2B	0.109282	undirected	NA	NA
PPIAL4A	UFC1	0.115141	undirected	NA	NA
PPIAL4A	KRT10	0.11289	undirected	NA	NA
PPIAL4A	ILF3	0.121427	undirected	NA	NA
PPIAL4A	SLC39A5	0.116102	undirected	NA	NA
CAB39	ATP6V1A	0.108219	undirected	NA	NA
CAB39	LOC649150	0.116136	undirected	NA	NA
CAB39	LOC645436	0.104128	undirected	NA	NA
CAB39	LOC388654	0.104194	undirected	NA	NA
CAB39	SLC25A3	0.110667	undirected	NA	NA
CAB39	TXNL2	0.101148	undirected	NA	NA
CAB39	PTGES3	0.106882	undirected	NA	NA
CAB39	LOC652489	0.10736	undirected	NA	NA
CAB39	LOC389435	0.10561	undirected	NA	NA
CAB39	SF3B14	0.120183	undirected	NA	NA
CAB39	MORF4L2	0.121252	undirected	NA	NA
CAB39	LOC389322	0.112968	undirected	NA	NA
CAB39	LOC100133372	0.100917	undirected	NA	NA
CAB39	LOC644863	0.118996	undirected	NA	NA
CAB39	VPS4B	0.106194	undirected	NA	NA
CAB39	STXBP3	0.101528	undirected	NA	NA
CAB39	STAM	0.113305	undirected	NA	NA
CAB39	LOC648705	0.109962	undirected	NA	NA
CAB39	LOC399804	0.100696	undirected	NA	NA
CAB39	RPL30	0.125258	undirected	NA	NA
CAB39	MRPS35	0.113917	undirected	NA	NA
CAB39	GLRX3	0.117002	undirected	NA	NA
CAB39	STARD7	0.123353	undirected	NA	NA
CAB39	LOC649553	0.10617	undirected	NA	NA
CAB39	ATP5C1	0.11775	undirected	NA	NA
CAB39	LOC134997	0.108874	undirected	NA	NA
CAB39	SFRS2IP	0.117279	undirected	NA	NA
CAB39	LOC399748	0.117205	undirected	NA	NA
CAB39	PPA1	0.107031	undirected	NA	NA
CAB39	EEF1A1	0.126418	undirected	NA	NA
CAB39	RBBP5	0.10842	undirected	NA	NA
CAB39	ACP1	0.12215	undirected	NA	NA
CAB39	PCBP1	0.133136	undirected	NA	NA
CAB39	LOC341457	0.159693	undirected	NA	NA
CAB39	EIF4G2	0.120097	undirected	NA	NA
CAB39	LOC643357	0.117882	undirected	NA	NA
CAB39	ATP5F1	0.110107	undirected	NA	NA
CAB39	HMGN1	0.100107	undirected	NA	NA
CAB39	HNRNPK	0.107105	undirected	NA	NA
CAB39	RPL24	0.104927	undirected	NA	NA
CAB39	UBE2A	0.100853	undirected	NA	NA
CAB39	GNG10	0.10302	undirected	NA	NA
CAB39	LOC653505	0.133857	undirected	NA	NA
CAB39	LOC100130553	0.119272	undirected	NA	NA
CAB39	LOC100131349	0.12344	undirected	NA	NA
CAB39	TMED2	0.110321	undirected	NA	NA
CAB39	MSL3L1	0.109401	undirected	NA	NA
CAB39	HNRPK	0.106914	undirected	NA	NA
CAB39	FTHL7	0.128796	undirected	NA	NA
CAB39	ARPC3	0.127885	undirected	NA	NA
CAB39	RPL27A	0.112694	undirected	NA	NA
CFHR4	TOP2A	0.101652	undirected	NA	NA
CFHR4	UBE2C	0.105533	undirected	NA	NA
GMPS	NUP37	0.104139	undirected	NA	NA
GMPS	RAN	0.10531	undirected	NA	NA
GMPS	LOC728517	0.10431	undirected	NA	NA
GMPS	LOC644863	0.105692	undirected	NA	NA
GMPS	STAM	0.10609	undirected	NA	NA
GMPS	LOC648705	0.1186	undirected	NA	NA
GMPS	RPL30	0.106598	undirected	NA	NA
GMPS	LOC100128266	0.106053	undirected	NA	NA
GMPS	DONSON	0.105068	undirected	NA	NA
GMPS	RPL19	0.107982	undirected	NA	NA
GMPS	GLRX3	0.106452	undirected	NA	NA
GMPS	LOC649553	0.112333	undirected	NA	NA
GMPS	LOC134997	0.133234	undirected	NA	NA
GMPS	SFRS2IP	0.100964	undirected	NA	NA
GMPS	HLTF	0.101024	undirected	NA	NA
GMPS	LOC729317	0.100585	undirected	NA	NA
GMPS	RBBP5	0.101265	undirected	NA	NA
GMPS	PCBP1	0.107668	undirected	NA	NA
GMPS	LOC341457	0.150699	undirected	NA	NA
GMPS	LOC653505	0.132458	undirected	NA	NA
GMPS	LOC100130553	0.11764	undirected	NA	NA
GMPS	PRIM1	0.110187	undirected	NA	NA
GMPS	ILF2	0.102801	undirected	NA	NA
GMPS	AP3M1	0.102554	undirected	NA	NA
GMPS	BRP44	0.106691	undirected	NA	NA
GMPS	ARPC3	0.119559	undirected	NA	NA
GMPS	RPL27A	0.10092	undirected	NA	NA
SLC25A28	ATP5C1	0.101198	undirected	NA	NA
ANLN	CCNB2	0.15165	undirected	NA	NA
ANLN	LOC81691	0.107777	undirected	NA	NA
ANLN	CDCA5	0.109654	undirected	NA	NA
ANLN	KIF11	0.124417	undirected	NA	NA
ANLN	TK1	0.103944	undirected	NA	NA
ANLN	PTTG3P	0.137941	undirected	NA	NA
ANLN	TOP2A	0.185595	undirected	NA	NA
ANLN	KIF20A	0.127412	undirected	NA	NA
ANLN	GPSM2	0.108012	undirected	NA	NA
ANLN	CDC45L	0.109517	undirected	NA	NA
ANLN	FANCI	0.129891	undirected	NA	NA
ANLN	BUB1	0.152306	undirected	NA	NA
ANLN	NCAPG	0.141819	undirected	NA	NA
ANLN	CDC2	0.137219	undirected	NA	NA
ANLN	PTTG1	0.12782	undirected	NA	NA
ANLN	CCNA2	0.104218	undirected	NA	NA
ANLN	NUSAP1	0.139161	undirected	NA	NA
ANLN	CEP55	0.124118	undirected	NA	NA
ANLN	MCM2	0.106329	undirected	NA	NA
ANLN	ECT2	0.122373	undirected	NA	NA
ANLN	PRC1	0.15069	undirected	NA	NA
ANLN	RFC4	0.118396	undirected	NA	NA
ANLN	NDC80	0.113386	undirected	NA	NA
ANLN	RAD51AP1	0.114604	undirected	NA	NA
ANLN	CDC20	0.12673	undirected	NA	NA
ANLN	CCDC99	0.106359	undirected	NA	NA
ANLN	DLGAP5	0.105139	undirected	NA	NA
ANLN	NEB	0.10871	undirected	NA	NA
ANLN	TPX2	0.118939	undirected	NA	NA
ANLN	ASPM	0.133473	undirected	NA	NA
ANLN	CDCA3	0.111478	undirected	NA	NA
ANLN	OIP5	0.137841	undirected	NA	NA
ANLN	UBE2T	0.139381	undirected	NA	NA
ANLN	CKAP2L	0.148465	undirected	NA	NA
ANLN	KIAA0101	0.117206	undirected	NA	NA
ANLN	AURKB	0.115334	undirected	NA	NA
ANLN	UBE2C	0.165299	undirected	NA	NA
ANLN	KIFC1	0.121594	undirected	NA	NA
ANLN	NEK2	0.12266	undirected	NA	NA
ANLN	ILF2	0.118026	undirected	NA	NA
ANLN	CENPA	0.106025	undirected	NA	NA
ANLN	CDKN3	0.153108	undirected	NA	NA
ANLN	UCK2	0.104201	undirected	NA	NA
ANLN	MCM6	0.111408	undirected	NA	NA
ANLN	HMMR	0.120971	undirected	NA	NA
ANLN	TRIP13	0.107067	undirected	NA	NA
ANLN	CDT1	0.116437	undirected	NA	NA
DTX1	ILF2	0.100321	undirected	NA	NA
LOC728128	RPS27A	0.123097	undirected	NA	NA
LOC728128	LOC644315	0.137863	undirected	NA	NA
LOC728128	LOC649150	0.118327	undirected	NA	NA
LOC728128	LOC100132528	0.104324	undirected	NA	NA
LOC728128	LOC729926	0.150954	undirected	NA	NA
LOC728128	LOC645436	0.141836	undirected	NA	NA
LOC728128	RPS6	0.151775	undirected	NA	NA
LOC728128	LOC389404	0.103737	undirected	NA	NA
LOC728128	CSNK2A1	0.100037	undirected	NA	NA
LOC728128	LOC642210	0.157616	undirected	NA	NA
LOC728128	RPL10A	0.132994	undirected	NA	NA
LOC728128	LOC391833	0.142003	undirected	NA	NA
LOC728128	EIF3L	0.132672	undirected	NA	NA
LOC728128	LOC148430	0.130347	undirected	NA	NA
LOC728128	LOC729798	0.134418	undirected	NA	NA
LOC728128	LOC388654	0.155428	undirected	NA	NA
LOC728128	LOC648249	0.143341	undirected	NA	NA
LOC728128	NHP2L1	0.105943	undirected	NA	NA
LOC728128	RPS12	0.131104	undirected	NA	NA
LOC728128	SLC25A3	0.108987	undirected	NA	NA
LOC728128	LOC653232	0.127825	undirected	NA	NA
LOC728128	LOC652489	0.114608	undirected	NA	NA
LOC728128	LOC100130562	0.117223	undirected	NA	NA
LOC728128	LOC652071	0.126294	undirected	NA	NA
LOC728128	LOC441876	0.128981	undirected	NA	NA
LOC728128	RPS2	0.12672	undirected	NA	NA
LOC728128	RPLP0	0.1152	undirected	NA	NA
LOC728128	RPL6	0.103487	undirected	NA	NA
LOC728128	LOC100128060	0.132655	undirected	NA	NA
LOC728128	RAN	0.103789	undirected	NA	NA
LOC728128	LOC389435	0.146654	undirected	NA	NA
LOC728128	SF3B14	0.105578	undirected	NA	NA
LOC728128	EIF2S3	0.10154	undirected	NA	NA
LOC728128	LOC646200	0.10266	undirected	NA	NA
LOC728128	LOC645387	0.157637	undirected	NA	NA
LOC728128	EEF1G	0.115413	undirected	NA	NA
LOC728128	RPS11	0.113419	undirected	NA	NA
LOC728128	LOC100132488	0.130567	undirected	NA	NA
LOC728128	LOC728658	0.161156	undirected	NA	NA
LOC728128	LOC100132742	0.134839	undirected	NA	NA
LOC728128	LOC100133372	0.121186	undirected	NA	NA
LOC728128	PABPC4	0.136808	undirected	NA	NA
LOC728128	LOC728517	0.16124	undirected	NA	NA
LOC728128	LOC729617	0.127871	undirected	NA	NA
LOC728128	LOC441013	0.155931	undirected	NA	NA
LOC728128	LOC651436	0.118486	undirected	NA	NA
LOC728128	RPS13	0.10901	undirected	NA	NA
LOC728128	LOC643863	0.124557	undirected	NA	NA
LOC728128	LOC646785	0.117834	undirected	NA	NA
LOC728128	LOC649049	0.160298	undirected	NA	NA
LOC728128	EIF3H	0.113713	undirected	NA	NA
LOC728128	LOC347544	0.133064	undirected	NA	NA
LOC728128	LOC390354	0.144003	undirected	NA	NA
LOC728128	STAM	0.103345	undirected	NA	NA
LOC728128	LOC648705	0.107092	undirected	NA	NA
LOC728128	LOC399804	0.112735	undirected	NA	NA
LOC728128	LOC648000	0.100727	undirected	NA	NA
LOC728128	RPL12	0.159185	undirected	NA	NA
LOC728128	LOC728698	0.109159	undirected	NA	NA
LOC728128	LOC647030	0.125958	undirected	NA	NA
LOC728128	LOC728453	0.139729	undirected	NA	NA
LOC728128	RPS6P1	0.143182	undirected	NA	NA
LOC728128	LOC652624	0.130665	undirected	NA	NA
LOC728128	RPL30	0.148757	undirected	NA	NA
LOC728128	LOC728590	0.115846	undirected	NA	NA
LOC728128	LOC400963	0.114014	undirected	NA	NA
LOC728128	LOC728126	0.10685	undirected	NA	NA
LOC728128	LOC401537	0.126692	undirected	NA	NA
LOC728128	RPL38	0.106914	undirected	NA	NA
LOC728128	LOC100128266	0.109314	undirected	NA	NA
LOC728128	LOC728643	0.105595	undirected	NA	NA
LOC728128	LOC730754	0.107854	undirected	NA	NA
LOC728128	RPS17	0.12544	undirected	NA	NA
LOC728128	RPL19	0.145452	undirected	NA	NA
LOC728128	LOC642250	0.119959	undirected	NA	NA
LOC728128	C20orf199	0.130669	undirected	NA	NA
LOC728128	LOC728244	0.130665	undirected	NA	NA
LOC728128	LOC389141	0.117714	undirected	NA	NA
LOC728128	GLRX3	0.108626	undirected	NA	NA
LOC728128	LOC651894	0.122889	undirected	NA	NA
LOC728128	LOC647276	0.120787	undirected	NA	NA
LOC728128	LOC100129657	0.140593	undirected	NA	NA
LOC728128	STARD7	0.120736	undirected	NA	NA
LOC728128	RPL35A	0.146314	undirected	NA	NA
LOC728128	LOC387930	0.152881	undirected	NA	NA
LOC728128	LOC728732	0.103068	undirected	NA	NA
LOC728128	LOC645691	0.101707	undirected	NA	NA
LOC728128	LOC649553	0.107226	undirected	NA	NA
LOC728128	LOC285053	0.114662	undirected	NA	NA
LOC728128	EEF1D	0.112198	undirected	NA	NA
LOC728128	NACAP1	0.108485	undirected	NA	NA
LOC728128	LOC100131387	0.104442	undirected	NA	NA
LOC728128	RPS15A	0.112521	undirected	NA	NA
LOC728128	LOC646483	0.149662	undirected	NA	NA
LOC728128	LOC387867	0.16332	undirected	NA	NA
LOC728128	LOC653881	0.134398	undirected	NA	NA
LOC728128	LOC134997	0.113176	undirected	NA	NA
LOC728128	SFRS2IP	0.107734	undirected	NA	NA
LOC728128	LOC728481	0.133598	undirected	NA	NA
LOC728128	PPA1	0.109298	undirected	NA	NA
LOC728128	LOC643284	0.100188	undirected	NA	NA
LOC728128	NACA	0.101025	undirected	NA	NA
LOC728128	LOC338870	0.121994	undirected	NA	NA
LOC728128	EEF1A1	0.11928	undirected	NA	NA
LOC728128	LOC647856	0.100053	undirected	NA	NA
LOC728128	LOC441775	0.156642	undirected	NA	NA
LOC728128	LOC440589	0.144847	undirected	NA	NA
LOC728128	LOC100133931	0.139612	undirected	NA	NA
LOC728128	ACP1	0.104093	undirected	NA	NA
LOC728128	LOC100128936	0.157612	undirected	NA	NA
LOC728128	LOC400455	0.122241	undirected	NA	NA
LOC728128	PCBP1	0.103307	undirected	NA	NA
LOC728128	LOC341457	0.139461	undirected	NA	NA
LOC728128	RPS5	0.154052	undirected	NA	NA
LOC728128	RPS29	0.102081	undirected	NA	NA
LOC728128	LOC285900	0.129693	undirected	NA	NA
LOC728128	LOC646766	0.165889	undirected	NA	NA
LOC728128	LOC729236	0.108479	undirected	NA	NA
LOC728128	APEX1	0.118573	undirected	NA	NA
LOC728128	IGBP1	0.104011	undirected	NA	NA
LOC728128	LOC643357	0.10905	undirected	NA	NA
LOC728128	LOC648210	0.138576	undirected	NA	NA
LOC728128	LOC730029	0.150002	undirected	NA	NA
LOC728128	HNRNPK	0.106996	undirected	NA	NA
LOC728128	RPL24	0.127444	undirected	NA	NA
LOC728128	LOC440055	0.127782	undirected	NA	NA
LOC728128	LOC645385	0.138472	undirected	NA	NA
LOC728128	LOC286444	0.120041	undirected	NA	NA
LOC728128	LOC653505	0.140353	undirected	NA	NA
LOC728128	LOC100130553	0.179923	undirected	NA	NA
LOC728128	LOC440927	0.104526	undirected	NA	NA
LOC728128	LOC646294	0.143353	undirected	NA	NA
LOC728128	LOC388707	0.104439	undirected	NA	NA
LOC728128	LOC731985	0.144488	undirected	NA	NA
LOC728128	RPS9	0.147701	undirected	NA	NA
LOC728128	LOC391656	0.100291	undirected	NA	NA
LOC728128	AP3M1	0.111174	undirected	NA	NA
LOC728128	RPSA	0.101125	undirected	NA	NA
LOC728128	LOC100129553	0.14993	undirected	NA	NA
LOC728128	LOC648294	0.132061	undirected	NA	NA
LOC728128	EIF3F	0.101681	undirected	NA	NA
LOC728128	RPS8	0.139653	undirected	NA	NA
LOC728128	LOC284821	0.139639	undirected	NA	NA
LOC728128	LOC91561	0.12516	undirected	NA	NA
LOC728128	RPS4X	0.153827	undirected	NA	NA
LOC728128	LOC645296	0.138153	undirected	NA	NA
LOC728128	LOC728139	0.157013	undirected	NA	NA
LOC728128	LOC402112	0.111579	undirected	NA	NA
LOC728128	RPL31	0.148816	undirected	NA	NA
LOC728128	LOC644029	0.156689	undirected	NA	NA
LOC728128	RPS3	0.15982	undirected	NA	NA
LOC728128	LOC100131609	0.118457	undirected	NA	NA
LOC728128	LOC389672	0.138752	undirected	NA	NA
LOC728128	LOC728576	0.1172	undirected	NA	NA
LOC728128	RPL17	0.167209	undirected	NA	NA
LOC728128	LOC441246	0.127997	undirected	NA	NA
LOC728128	LOC391370	0.125636	undirected	NA	NA
LOC728128	ARPC3	0.116791	undirected	NA	NA
LOC728128	RPL27A	0.147888	undirected	NA	NA
LOC728128	LOC158345	0.1191	undirected	NA	NA
CSE1L	CCNB2	0.117745	undirected	NA	NA
CSE1L	HJURP	0.101594	undirected	NA	NA
CSE1L	CDCA5	0.101107	undirected	NA	NA
CSE1L	PTTG3P	0.104292	undirected	NA	NA
CSE1L	TOP2A	0.140826	undirected	NA	NA
CSE1L	BUB1	0.111715	undirected	NA	NA
CSE1L	NCAPG	0.107792	undirected	NA	NA
CSE1L	NUSAP1	0.104419	undirected	NA	NA
CSE1L	MCM2	0.100689	undirected	NA	NA
CSE1L	PRC1	0.122792	undirected	NA	NA
CSE1L	CDC20	0.100681	undirected	NA	NA
CSE1L	DLGAP5	0.100239	undirected	NA	NA
CSE1L	ASPM	0.112748	undirected	NA	NA
CSE1L	CDCA3	0.105577	undirected	NA	NA
CSE1L	OIP5	0.100029	undirected	NA	NA
CSE1L	UBE2T	0.104732	undirected	NA	NA
CSE1L	CKAP2L	0.109376	undirected	NA	NA
CSE1L	UBE2C	0.131851	undirected	NA	NA
CSE1L	KIFC1	0.101404	undirected	NA	NA
CSE1L	NEK2	0.103813	undirected	NA	NA
CSE1L	ILF2	0.112404	undirected	NA	NA
CSE1L	CDKN3	0.11542	undirected	NA	NA
CSE1L	TRIP13	0.101019	undirected	NA	NA
WDFY1	LOC649150	0.119542	undirected	NA	NA
WDFY1	SLC25A3	0.103123	undirected	NA	NA
WDFY1	PSMC4	0.11753	undirected	NA	NA
WDFY1	LOC652489	0.101061	undirected	NA	NA
WDFY1	MORF4L2	0.129681	undirected	NA	NA
WDFY1	LOC389322	0.105248	undirected	NA	NA
WDFY1	LOC100133372	0.10924	undirected	NA	NA
WDFY1	YME1L1	0.117983	undirected	NA	NA
WDFY1	LOC100130707	0.105013	undirected	NA	NA
WDFY1	MRPS35	0.106303	undirected	NA	NA
WDFY1	GLRX3	0.115478	undirected	NA	NA
WDFY1	LOC649553	0.112913	undirected	NA	NA
WDFY1	MAEA	0.107807	undirected	NA	NA
WDFY1	ATP5C1	0.10256	undirected	NA	NA
WDFY1	TMED10	0.102571	undirected	NA	NA
WDFY1	SFRS2IP	0.100668	undirected	NA	NA
WDFY1	EEF1A1	0.122574	undirected	NA	NA
WDFY1	ENSA	0.10177	undirected	NA	NA
WDFY1	ACP1	0.124647	undirected	NA	NA
WDFY1	SYPL1	0.109441	undirected	NA	NA
WDFY1	PCBP1	0.10467	undirected	NA	NA
WDFY1	LOC341457	0.130689	undirected	NA	NA
WDFY1	SDCBP	0.10072	undirected	NA	NA
WDFY1	PIPSL	0.110979	undirected	NA	NA
WDFY1	LOC643357	0.118822	undirected	NA	NA
WDFY1	ATP5F1	0.117804	undirected	NA	NA
WDFY1	HNRNPK	0.112476	undirected	NA	NA
WDFY1	GNG10	0.10957	undirected	NA	NA
WDFY1	LOC653505	0.119705	undirected	NA	NA
WDFY1	LOC653566	0.111794	undirected	NA	NA
WDFY1	LOC100132717	0.103628	undirected	NA	NA
WDFY1	JAK1	0.106848	undirected	NA	NA
WDFY1	HNRPK	0.106377	undirected	NA	NA
WDFY1	FTHL7	0.116051	undirected	NA	NA
PRRC1	ATP6V1A	0.110838	undirected	NA	NA
PRRC1	LOC649150	0.12483	undirected	NA	NA
PRRC1	LOC645436	0.116171	undirected	NA	NA
PRRC1	FUBP3	0.113184	undirected	NA	NA
PRRC1	LOC388654	0.105907	undirected	NA	NA
PRRC1	SLC25A3	0.109188	undirected	NA	NA
PRRC1	LOC652489	0.108653	undirected	NA	NA
PRRC1	SF3B14	0.117168	undirected	NA	NA
PRRC1	MORF4L2	0.132932	undirected	NA	NA
PRRC1	LOC389322	0.122074	undirected	NA	NA
PRRC1	LOC100133372	0.117095	undirected	NA	NA
PRRC1	LOC644863	0.110509	undirected	NA	NA
PRRC1	VPS4B	0.102131	undirected	NA	NA
PRRC1	STXBP3	0.105717	undirected	NA	NA
PRRC1	YME1L1	0.100205	undirected	NA	NA
PRRC1	STAM	0.111022	undirected	NA	NA
PRRC1	LOC399804	0.110165	undirected	NA	NA
PRRC1	LOC728698	0.10262	undirected	NA	NA
PRRC1	RPL30	0.120024	undirected	NA	NA
PRRC1	LOC100130707	0.100721	undirected	NA	NA
PRRC1	MRPS35	0.123625	undirected	NA	NA
PRRC1	GLRX3	0.116097	undirected	NA	NA
PRRC1	STARD7	0.118858	undirected	NA	NA
PRRC1	LOC649553	0.109305	undirected	NA	NA
PRRC1	MAEA	0.104116	undirected	NA	NA
PRRC1	ATP5C1	0.124854	undirected	NA	NA
PRRC1	SFRS2IP	0.119424	undirected	NA	NA
PRRC1	LOC399748	0.108558	undirected	NA	NA
PRRC1	PPA1	0.100757	undirected	NA	NA
PRRC1	EEF1A1	0.132555	undirected	NA	NA
PRRC1	RBBP5	0.113399	undirected	NA	NA
PRRC1	ENSA	0.103626	undirected	NA	NA
PRRC1	ACP1	0.129317	undirected	NA	NA
PRRC1	PCBP1	0.127871	undirected	NA	NA
PRRC1	LOC341457	0.146958	undirected	NA	NA
PRRC1	EIF4G2	0.107689	undirected	NA	NA
PRRC1	PIPSL	0.101126	undirected	NA	NA
PRRC1	LOC643357	0.124123	undirected	NA	NA
PRRC1	ATP5F1	0.107822	undirected	NA	NA
PRRC1	HNRNPK	0.118722	undirected	NA	NA
PRRC1	LOC645385	0.110893	undirected	NA	NA
PRRC1	GNG10	0.110788	undirected	NA	NA
PRRC1	LOC653505	0.127545	undirected	NA	NA
PRRC1	LOC100130553	0.111054	undirected	NA	NA
PRRC1	LOC100131349	0.112585	undirected	NA	NA
PRRC1	TMED2	0.115927	undirected	NA	NA
PRRC1	MSL3L1	0.106465	undirected	NA	NA
PRRC1	NAT5	0.102451	undirected	NA	NA
PRRC1	HNRPK	0.119827	undirected	NA	NA
PRRC1	FTHL7	0.122397	undirected	NA	NA
PRRC1	ARPC3	0.123248	undirected	NA	NA
LOC92755	ATP6V1A	0.106229	undirected	NA	NA
LOC92755	LOC644877	0.10172	undirected	NA	NA
LOC92755	LOC649150	0.134532	undirected	NA	NA
LOC92755	LOC645436	0.136523	undirected	NA	NA
LOC92755	CSNK2A1	0.109431	undirected	NA	NA
LOC92755	FUBP3	0.106514	undirected	NA	NA
LOC92755	KIAA0196	0.102996	undirected	NA	NA
LOC92755	LOC642210	0.114231	undirected	NA	NA
LOC92755	LOC388654	0.132692	undirected	NA	NA
LOC92755	NHP2L1	0.11281	undirected	NA	NA
LOC92755	SLC25A3	0.127543	undirected	NA	NA
LOC92755	TXNL2	0.117322	undirected	NA	NA
LOC92755	STT3B	0.102273	undirected	NA	NA
LOC92755	PSMC4	0.111975	undirected	NA	NA
LOC92755	PTGES3	0.105391	undirected	NA	NA
LOC92755	LOC652489	0.128665	undirected	NA	NA
LOC92755	RPS2	0.102212	undirected	NA	NA
LOC92755	RPLP0	0.103323	undirected	NA	NA
LOC92755	RAN	0.104145	undirected	NA	NA
LOC92755	LOC389435	0.120071	undirected	NA	NA
LOC92755	SF3B14	0.124175	undirected	NA	NA
LOC92755	MORF4L2	0.12885	undirected	NA	NA
LOC92755	LOC645387	0.11566	undirected	NA	NA
LOC92755	LOC389322	0.12045	undirected	NA	NA
LOC92755	LOC728658	0.112093	undirected	NA	NA
LOC92755	LOC100133372	0.135281	undirected	NA	NA
LOC92755	LOC728517	0.107149	undirected	NA	NA
LOC92755	LOC644863	0.126525	undirected	NA	NA
LOC92755	STXBP3	0.102342	undirected	NA	NA
LOC92755	YME1L1	0.110734	undirected	NA	NA
LOC92755	STAM	0.122194	undirected	NA	NA
LOC92755	LOC648705	0.104516	undirected	NA	NA
LOC92755	LOC399804	0.126013	undirected	NA	NA
LOC92755	LOC728698	0.113249	undirected	NA	NA
LOC92755	RPL30	0.139387	undirected	NA	NA
LOC92755	LOC100128266	0.114077	undirected	NA	NA
LOC92755	LOC100130707	0.109513	undirected	NA	NA
LOC92755	RPL19	0.113885	undirected	NA	NA
LOC92755	PIK3CB	0.100203	undirected	NA	NA
LOC92755	C17orf58	0.104237	undirected	NA	NA
LOC92755	MRPS35	0.124528	undirected	NA	NA
LOC92755	GLRX3	0.135636	undirected	NA	NA
LOC92755	STARD7	0.128374	undirected	NA	NA
LOC92755	LOC649553	0.131563	undirected	NA	NA
LOC92755	RPS15A	0.102427	undirected	NA	NA
LOC92755	MAEA	0.112252	undirected	NA	NA
LOC92755	LOC387867	0.106488	undirected	NA	NA
LOC92755	ATP5C1	0.119125	undirected	NA	NA
LOC92755	LOC134997	0.115673	undirected	NA	NA
LOC92755	SFRS2IP	0.128577	undirected	NA	NA
LOC92755	LOC399748	0.113743	undirected	NA	NA
LOC92755	PPA1	0.116571	undirected	NA	NA
LOC92755	EEF1A1	0.140133	undirected	NA	NA
LOC92755	RBBP5	0.118108	undirected	NA	NA
LOC92755	LOC441775	0.12133	undirected	NA	NA
LOC92755	ENSA	0.117401	undirected	NA	NA
LOC92755	LOC440589	0.118815	undirected	NA	NA
LOC92755	ACP1	0.138891	undirected	NA	NA
LOC92755	SYPL1	0.105896	undirected	NA	NA
LOC92755	PCBP1	0.138427	undirected	NA	NA
LOC92755	LOC341457	0.168221	undirected	NA	NA
LOC92755	EIF4G2	0.110834	undirected	NA	NA
LOC92755	PIPSL	0.119747	undirected	NA	NA
LOC92755	LOC643357	0.137388	undirected	NA	NA
LOC92755	ATP5F1	0.126121	undirected	NA	NA
LOC92755	LOC648210	0.116516	undirected	NA	NA
LOC92755	HNRNPK	0.130334	undirected	NA	NA
LOC92755	RPL24	0.118168	undirected	NA	NA
LOC92755	LOC645385	0.129621	undirected	NA	NA
LOC92755	GNG10	0.114575	undirected	NA	NA
LOC92755	LOC653505	0.154332	undirected	NA	NA
LOC92755	LOC653566	0.119324	undirected	NA	NA
LOC92755	LOC100130553	0.143291	undirected	NA	NA
LOC92755	LOC100132717	0.104674	undirected	NA	NA
LOC92755	AP3M1	0.108534	undirected	NA	NA
LOC92755	LOC100131349	0.112694	undirected	NA	NA
LOC92755	TMED2	0.105696	undirected	NA	NA
LOC92755	TMEM14D	0.105681	undirected	NA	NA
LOC92755	MSL3L1	0.109373	undirected	NA	NA
LOC92755	NAT5	0.118234	undirected	NA	NA
LOC92755	LOC100131609	0.105646	undirected	NA	NA
LOC92755	RPL17	0.116091	undirected	NA	NA
LOC92755	HNRPK	0.114013	undirected	NA	NA
LOC92755	FTHL7	0.135624	undirected	NA	NA
LOC92755	ARPC3	0.138225	undirected	NA	NA
LOC92755	RPL27A	0.125496	undirected	NA	NA
CDC42SE1	LOC648705	0.118592	undirected	NA	NA
CDC42SE1	LOC134997	0.106754	undirected	NA	NA
CDC42SE1	LOC341457	0.114117	undirected	NA	NA
CDC42SE1	ILF2	0.113725	undirected	NA	NA
CDC42SE1	BRP44	0.100427	undirected	NA	NA
PUM2	ATP6V1A	0.103059	undirected	NA	NA
PUM2	LOC649150	0.111588	undirected	NA	NA
PUM2	LOC645436	0.104804	undirected	NA	NA
PUM2	FUBP3	0.103524	undirected	NA	NA
PUM2	SLC25A3	0.100414	undirected	NA	NA
PUM2	SF3B14	0.114712	undirected	NA	NA
PUM2	MORF4L2	0.112996	undirected	NA	NA
PUM2	LOC389322	0.111333	undirected	NA	NA
PUM2	LOC100133372	0.10334	undirected	NA	NA
PUM2	LOC644863	0.101748	undirected	NA	NA
PUM2	STAM	0.102592	undirected	NA	NA
PUM2	RPL30	0.113643	undirected	NA	NA
PUM2	MRPS35	0.112334	undirected	NA	NA
PUM2	STARD7	0.117574	undirected	NA	NA
PUM2	ATP5C1	0.115767	undirected	NA	NA
PUM2	SFRS2IP	0.10818	undirected	NA	NA
PUM2	EEF1A1	0.118669	undirected	NA	NA
PUM2	RBBP5	0.104678	undirected	NA	NA
PUM2	ACP1	0.120854	undirected	NA	NA
PUM2	PCBP1	0.112937	undirected	NA	NA
PUM2	LOC341457	0.135112	undirected	NA	NA
PUM2	EIF4G2	0.107151	undirected	NA	NA
PUM2	LOC643357	0.111476	undirected	NA	NA
PUM2	HNRNPK	0.104937	undirected	NA	NA
PUM2	LOC645385	0.103114	undirected	NA	NA
PUM2	LOC653505	0.115661	undirected	NA	NA
PUM2	LOC100130553	0.105778	undirected	NA	NA
PUM2	LOC100131349	0.109758	undirected	NA	NA
PUM2	TMED2	0.108127	undirected	NA	NA
PUM2	MSL3L1	0.103396	undirected	NA	NA
PUM2	HNRPK	0.106372	undirected	NA	NA
PUM2	FTHL7	0.111342	undirected	NA	NA
PUM2	ARPC3	0.112529	undirected	NA	NA
SPARCL1	LOC645436	0.101935	undirected	NA	NA
SPARCL1	LOC100133372	0.103529	undirected	NA	NA
NDUFB5	ATP6V1A	0.116656	undirected	NA	NA
NDUFB5	LOC649150	0.12966	undirected	NA	NA
NDUFB5	FUBP3	0.104266	undirected	NA	NA
NDUFB5	LOC388654	0.104703	undirected	NA	NA
NDUFB5	NHP2L1	0.100058	undirected	NA	NA
NDUFB5	SLC25A3	0.119978	undirected	NA	NA
NDUFB5	TXNL2	0.113875	undirected	NA	NA
NDUFB5	PSMC4	0.11071	undirected	NA	NA
NDUFB5	LOC652489	0.118562	undirected	NA	NA
NDUFB5	SF3B14	0.132773	undirected	NA	NA
NDUFB5	MORF4L2	0.120584	undirected	NA	NA
NDUFB5	LOC389322	0.115536	undirected	NA	NA
NDUFB5	LOC100133372	0.105208	undirected	NA	NA
NDUFB5	LOC644863	0.113538	undirected	NA	NA
NDUFB5	VPS4B	0.10325	undirected	NA	NA
NDUFB5	STXBP3	0.101883	undirected	NA	NA
NDUFB5	YME1L1	0.106713	undirected	NA	NA
NDUFB5	STAM	0.107311	undirected	NA	NA
NDUFB5	LOC399804	0.106383	undirected	NA	NA
NDUFB5	RPL30	0.121635	undirected	NA	NA
NDUFB5	LOC100130707	0.110891	undirected	NA	NA
NDUFB5	C17orf58	0.102537	undirected	NA	NA
NDUFB5	MRPS35	0.131573	undirected	NA	NA
NDUFB5	GLRX3	0.134132	undirected	NA	NA
NDUFB5	STARD7	0.124344	undirected	NA	NA
NDUFB5	LOC649553	0.107726	undirected	NA	NA
NDUFB5	MAEA	0.107505	undirected	NA	NA
NDUFB5	ATP5C1	0.134538	undirected	NA	NA
NDUFB5	LOC134997	0.106698	undirected	NA	NA
NDUFB5	SFRS2IP	0.112076	undirected	NA	NA
NDUFB5	LOC399748	0.100272	undirected	NA	NA
NDUFB5	PPA1	0.104739	undirected	NA	NA
NDUFB5	SLC25A5	0.113578	undirected	NA	NA
NDUFB5	EEF1A1	0.13703	undirected	NA	NA
NDUFB5	RBBP5	0.10934	undirected	NA	NA
NDUFB5	ENSA	0.111922	undirected	NA	NA
NDUFB5	ACP1	0.143615	undirected	NA	NA
NDUFB5	PCBP1	0.12074	undirected	NA	NA
NDUFB5	LOC341457	0.160208	undirected	NA	NA
NDUFB5	PIPSL	0.102057	undirected	NA	NA
NDUFB5	LOC643357	0.13155	undirected	NA	NA
NDUFB5	PGAM4	0.102769	undirected	NA	NA
NDUFB5	ATP5F1	0.140718	undirected	NA	NA
NDUFB5	HNRNPK	0.109358	undirected	NA	NA
NDUFB5	RPL24	0.116345	undirected	NA	NA
NDUFB5	GNG10	0.116477	undirected	NA	NA
NDUFB5	LOC653505	0.144586	undirected	NA	NA
NDUFB5	LOC653566	0.116493	undirected	NA	NA
NDUFB5	LOC100130553	0.112053	undirected	NA	NA
NDUFB5	ARMC10	0.107956	undirected	NA	NA
NDUFB5	LOC100132717	0.106365	undirected	NA	NA
NDUFB5	LOC100131349	0.105631	undirected	NA	NA
NDUFB5	TMED2	0.103678	undirected	NA	NA
NDUFB5	TMEM14D	0.110152	undirected	NA	NA
NDUFB5	MSL3L1	0.11025	undirected	NA	NA
NDUFB5	HNRPK	0.107107	undirected	NA	NA
NDUFB5	FTHL7	0.141534	undirected	NA	NA
NDUFB5	ARPC3	0.115588	undirected	NA	NA
NDUFB5	RPL27A	0.104871	undirected	NA	NA
CAP2	LOC341457	0.10425	undirected	NA	NA
ELMO3	SF3B14	0.101356	undirected	NA	NA
ELMO3	STARD7	0.104409	undirected	NA	NA
ELMO3	ATP5C1	0.103655	undirected	NA	NA
ELMO3	ACP1	0.103753	undirected	NA	NA
ELMO3	PCBP1	0.105482	undirected	NA	NA
ELMO3	LOC341457	0.126702	undirected	NA	NA
ELMO3	LOC653505	0.104493	undirected	NA	NA
ELMO3	LOC100131349	0.103665	undirected	NA	NA
ELMO3	FTHL7	0.111251	undirected	NA	NA
ATP6V1A	WDR45L	0.107688	undirected	NA	NA
ATP6V1A	ISCA1	0.11166	undirected	NA	NA
ATP6V1A	LOC100129650	0.100932	undirected	NA	NA
ATP6V1A	LOC100130511	0.114268	undirected	NA	NA
ATP6V1A	PSMA6	0.102644	undirected	NA	NA
ATP6V1A	NAT13	0.107432	undirected	NA	NA
ATP6V1A	LOC644877	0.115113	undirected	NA	NA
ATP6V1A	KDELR2	0.105781	undirected	NA	NA
ATP6V1A	TM9SF2	0.113899	undirected	NA	NA
ATP6V1A	OSBPL9	0.122749	undirected	NA	NA
ATP6V1A	MITD1	0.101327	undirected	NA	NA
ATP6V1A	GTF2H2B	0.104153	undirected	NA	NA
ATP6V1A	LOC649150	0.122343	undirected	NA	NA
ATP6V1A	PPP2R2A	0.102962	undirected	NA	NA
ATP6V1A	LOC645436	0.106722	undirected	NA	NA
ATP6V1A	PDLIM5	0.114999	undirected	NA	NA
ATP6V1A	GOLPH3	0.102908	undirected	NA	NA
ATP6V1A	UNC50	0.105873	undirected	NA	NA
ATP6V1A	CD9	0.105315	undirected	NA	NA
ATP6V1A	CSNK2A1	0.102993	undirected	NA	NA
ATP6V1A	XBP1	0.108709	undirected	NA	NA
ATP6V1A	PDCD6	0.105881	undirected	NA	NA
ATP6V1A	LOC730167	0.12065	undirected	NA	NA
ATP6V1A	MLH1	0.102765	undirected	NA	NA
ATP6V1A	FUBP3	0.119294	undirected	NA	NA
ATP6V1A	TMED5	0.102316	undirected	NA	NA
ATP6V1A	GPR89C	0.112906	undirected	NA	NA
ATP6V1A	LMF2	0.116048	undirected	NA	NA
ATP6V1A	SNX2	0.100931	undirected	NA	NA
ATP6V1A	LOC388654	0.106314	undirected	NA	NA
ATP6V1A	EIF3CL	0.104758	undirected	NA	NA
ATP6V1A	NHP2L1	0.102618	undirected	NA	NA
ATP6V1A	LOC402221	0.106869	undirected	NA	NA
ATP6V1A	COPB2	0.104886	undirected	NA	NA
ATP6V1A	ZNF140	0.110515	undirected	NA	NA
ATP6V1A	OPN3	0.10238	undirected	NA	NA
ATP6V1A	CNOT7	0.106784	undirected	NA	NA
ATP6V1A	SLC25A3	0.121297	undirected	NA	NA
ATP6V1A	ZNF524	0.103581	undirected	NA	NA
ATP6V1A	TXNL2	0.110699	undirected	NA	NA
ATP6V1A	C1orf55	0.100053	undirected	NA	NA
ATP6V1A	STT3B	0.113944	undirected	NA	NA
ATP6V1A	RHBDD2	0.102745	undirected	NA	NA
ATP6V1A	STRN3	0.112081	undirected	NA	NA
ATP6V1A	LOC390530	0.107882	undirected	NA	NA
ATP6V1A	PSMC4	0.119609	undirected	NA	NA
ATP6V1A	PTGES3	0.104712	undirected	NA	NA
ATP6V1A	PNPLA6	0.105806	undirected	NA	NA
ATP6V1A	LOC652489	0.118348	undirected	NA	NA
ATP6V1A	MGAT1	0.110715	undirected	NA	NA
ATP6V1A	ATG2A	0.104335	undirected	NA	NA
ATP6V1A	CHMP2B	0.119479	undirected	NA	NA
ATP6V1A	HMBS	0.11725	undirected	NA	NA
ATP6V1A	SLC25A43	0.11134	undirected	NA	NA
ATP6V1A	PRPF19	0.100442	undirected	NA	NA
ATP6V1A	ENOPH1	0.111103	undirected	NA	NA
ATP6V1A	ZAK	0.11153	undirected	NA	NA
ATP6V1A	CD46	0.108495	undirected	NA	NA
ATP6V1A	LOC731605	0.107172	undirected	NA	NA
ATP6V1A	EIF2S1	0.106275	undirected	NA	NA
ATP6V1A	PDIA6	0.112446	undirected	NA	NA
ATP6V1A	LOC728188	0.117696	undirected	NA	NA
ATP6V1A	RPLP0	0.102853	undirected	NA	NA
ATP6V1A	SERP1	0.116426	undirected	NA	NA
ATP6V1A	HIVEP2	0.110937	undirected	NA	NA
ATP6V1A	LOC645094	0.112713	undirected	NA	NA
ATP6V1A	C14orf100	0.10108	undirected	NA	NA
ATP6V1A	LOC389435	0.100537	undirected	NA	NA
ATP6V1A	SF3B14	0.128216	undirected	NA	NA
ATP6V1A	THOC4	0.101021	undirected	NA	NA
ATP6V1A	APIP	0.110719	undirected	NA	NA
ATP6V1A	BTBD1	0.11885	undirected	NA	NA
ATP6V1A	KIF1B	0.101172	undirected	NA	NA
ATP6V1A	IPO5	0.107305	undirected	NA	NA
ATP6V1A	TMED10P	0.11199	undirected	NA	NA
ATP6V1A	MORF4L2	0.131413	undirected	NA	NA
ATP6V1A	CHMP2A	0.111548	undirected	NA	NA
ATP6V1A	DUS2L	0.106228	undirected	NA	NA
ATP6V1A	CLASP2	0.114919	undirected	NA	NA
ATP6V1A	CASC4	0.116904	undirected	NA	NA
ATP6V1A	LOC389322	0.121598	undirected	NA	NA
ATP6V1A	LOC642817	0.106671	undirected	NA	NA
ATP6V1A	DHX29	0.101253	undirected	NA	NA
ATP6V1A	FAM3C	0.117671	undirected	NA	NA
ATP6V1A	C12orf31	0.106707	undirected	NA	NA
ATP6V1A	RAB11FIP2	0.100328	undirected	NA	NA
ATP6V1A	LOC100133372	0.11189	undirected	NA	NA
ATP6V1A	RNF14	0.107516	undirected	NA	NA
ATP6V1A	TAF9	0.116401	undirected	NA	NA
ATP6V1A	ITGB1	0.113078	undirected	NA	NA
ATP6V1A	TCEA1	0.116815	undirected	NA	NA
ATP6V1A	PPM1D	0.10164	undirected	NA	NA
ATP6V1A	PSMG2	0.105629	undirected	NA	NA
ATP6V1A	FAM84B	0.10277	undirected	NA	NA
ATP6V1A	RAB4A	0.101668	undirected	NA	NA
ATP6V1A	LOC644863	0.124165	undirected	NA	NA
ATP6V1A	ZNF828	0.110242	undirected	NA	NA
ATP6V1A	ZC3H15	0.110381	undirected	NA	NA
ATP6V1A	TSPAN3	0.107433	undirected	NA	NA
ATP6V1A	NAMPT	0.101394	undirected	NA	NA
ATP6V1A	VPS4B	0.110141	undirected	NA	NA
ATP6V1A	LOC399942	0.106912	undirected	NA	NA
ATP6V1A	ASF1A	0.104704	undirected	NA	NA
ATP6V1A	RAB7L1	0.107943	undirected	NA	NA
ATP6V1A	PGCP	0.10795	undirected	NA	NA
ATP6V1A	SKIV2L2	0.102958	undirected	NA	NA
ATP6V1A	NUP160	0.100007	undirected	NA	NA
ATP6V1A	TRAPPC2L	0.109512	undirected	NA	NA
ATP6V1A	DPY19L4	0.109462	undirected	NA	NA
ATP6V1A	SLC43A1	0.107246	undirected	NA	NA
ATP6V1A	AFF4	0.106071	undirected	NA	NA
ATP6V1A	TRMT5	0.101212	undirected	NA	NA
ATP6V1A	SS18L2	0.110124	undirected	NA	NA
ATP6V1A	TAF2	0.102212	undirected	NA	NA
ATP6V1A	C5orf24	0.111759	undirected	NA	NA
ATP6V1A	CCDC12	0.10624	undirected	NA	NA
ATP6V1A	DUT	0.10909	undirected	NA	NA
ATP6V1A	ZNF18	0.102797	undirected	NA	NA
ATP6V1A	HNRNPH2	0.11504	undirected	NA	NA
ATP6V1A	LOC644063	0.117587	undirected	NA	NA
ATP6V1A	STXBP3	0.11384	undirected	NA	NA
ATP6V1A	CDK9	0.101913	undirected	NA	NA
ATP6V1A	YME1L1	0.122046	undirected	NA	NA
ATP6V1A	LYPLAL1	0.10625	undirected	NA	NA
ATP6V1A	HNRNPA0	0.110162	undirected	NA	NA
ATP6V1A	DERL1	0.1053	undirected	NA	NA
ATP6V1A	TM9SF1	0.109423	undirected	NA	NA
ATP6V1A	PEX11A	0.111752	undirected	NA	NA
ATP6V1A	LOC653874	0.122304	undirected	NA	NA
ATP6V1A	ATP2C1	0.118821	undirected	NA	NA
ATP6V1A	NGRN	0.101068	undirected	NA	NA
ATP6V1A	LOC648024	0.109737	undirected	NA	NA
ATP6V1A	LOC728602	0.105469	undirected	NA	NA
ATP6V1A	PGM3	0.107444	undirected	NA	NA
ATP6V1A	RNU4-2	0.106197	undirected	NA	NA
ATP6V1A	LOC648695	0.120038	undirected	NA	NA
ATP6V1A	VAV2	0.104699	undirected	NA	NA
ATP6V1A	STAM	0.118739	undirected	NA	NA
ATP6V1A	FAM134C	0.109328	undirected	NA	NA
ATP6V1A	LOC399804	0.110702	undirected	NA	NA
ATP6V1A	SDHAF2	0.104677	undirected	NA	NA
ATP6V1A	SLC35C2	0.103219	undirected	NA	NA
ATP6V1A	UBA3	0.12341	undirected	NA	NA
ATP6V1A	LOC646347	0.104086	undirected	NA	NA
ATP6V1A	LOC728698	0.107833	undirected	NA	NA
ATP6V1A	TTC37	0.110559	undirected	NA	NA
ATP6V1A	POLR2J2	0.106308	undirected	NA	NA
ATP6V1A	SLC33A1	0.116963	undirected	NA	NA
ATP6V1A	LOC653994	0.118438	undirected	NA	NA
ATP6V1A	MIR1974	0.107317	undirected	NA	NA
ATP6V1A	ARPC4	0.107228	undirected	NA	NA
ATP6V1A	RPL30	0.124208	undirected	NA	NA
ATP6V1A	SIN3A	0.102421	undirected	NA	NA
ATP6V1A	LOC653631	0.120744	undirected	NA	NA
ATP6V1A	COMMD10	0.11262	undirected	NA	NA
ATP6V1A	LOC390466	0.120682	undirected	NA	NA
ATP6V1A	B4GALT1	0.103965	undirected	NA	NA
ATP6V1A	ACTG1	0.104869	undirected	NA	NA
ATP6V1A	SYNCRIP	0.110632	undirected	NA	NA
ATP6V1A	KLHL20	0.111871	undirected	NA	NA
ATP6V1A	ELOVL5	0.110891	undirected	NA	NA
ATP6V1A	SYMPK	0.112955	undirected	NA	NA
ATP6V1A	AGPAT5	0.104763	undirected	NA	NA
ATP6V1A	TIAL1	0.102445	undirected	NA	NA
ATP6V1A	MGAT2	0.119728	undirected	NA	NA
ATP6V1A	LOC90624	0.109404	undirected	NA	NA
ATP6V1A	AIP	0.114861	undirected	NA	NA
ATP6V1A	LOC100132503	0.103729	undirected	NA	NA
ATP6V1A	LOC730455	0.100214	undirected	NA	NA
ATP6V1A	FXR1	0.108147	undirected	NA	NA
ATP6V1A	RAB5A	0.114345	undirected	NA	NA
ATP6V1A	C7orf28B	0.114391	undirected	NA	NA
ATP6V1A	CHPF	0.115538	undirected	NA	NA
ATP6V1A	LOC100128086	0.114151	undirected	NA	NA
ATP6V1A	LOC100128266	0.100448	undirected	NA	NA
ATP6V1A	LOC100130707	0.115949	undirected	NA	NA
ATP6V1A	HSPD1	0.103452	undirected	NA	NA
ATP6V1A	ZNF217	0.105577	undirected	NA	NA
ATP6V1A	RIOK3	0.107958	undirected	NA	NA
ATP6V1A	AKIRIN1	0.114438	undirected	NA	NA
ATP6V1A	HSPE1	0.109841	undirected	NA	NA
ATP6V1A	LOC643668	0.114246	undirected	NA	NA
ATP6V1A	PIK3CB	0.108047	undirected	NA	NA
ATP6V1A	C17orf58	0.111328	undirected	NA	NA
ATP6V1A	PAF1	0.110763	undirected	NA	NA
ATP6V1A	LOC644774	0.118831	undirected	NA	NA
ATP6V1A	MRPS35	0.125283	undirected	NA	NA
ATP6V1A	UBE2H	0.107296	undirected	NA	NA
ATP6V1A	PTPLAD1	0.101623	undirected	NA	NA
ATP6V1A	LYPLA1	0.119802	undirected	NA	NA
ATP6V1A	SRP14P1	0.10627	undirected	NA	NA
ATP6V1A	GLRX3	0.129881	undirected	NA	NA
ATP6V1A	DYRK1A	0.123404	undirected	NA	NA
ATP6V1A	HNF4G	0.105939	undirected	NA	NA
ATP6V1A	PPIA	0.10925	undirected	NA	NA
ATP6V1A	KRT18P28	0.103518	undirected	NA	NA
ATP6V1A	RPUSD4	0.103293	undirected	NA	NA
ATP6V1A	SPTBN1	0.10444	undirected	NA	NA
ATP6V1A	STARD7	0.124433	undirected	NA	NA
ATP6V1A	LACTB	0.114806	undirected	NA	NA
ATP6V1A	GNG12	0.113652	undirected	NA	NA
ATP6V1A	LOC652826	0.113764	undirected	NA	NA
ATP6V1A	DPM1	0.108383	undirected	NA	NA
ATP6V1A	CNIH	0.105572	undirected	NA	NA
ATP6V1A	STAMBP	0.117975	undirected	NA	NA
ATP6V1A	TSN	0.104702	undirected	NA	NA
ATP6V1A	LOC649553	0.119432	undirected	NA	NA
ATP6V1A	LOC646531	0.107776	undirected	NA	NA
ATP6V1A	ARIH1	0.100441	undirected	NA	NA
ATP6V1A	FKSG30	0.111758	undirected	NA	NA
ATP6V1A	RPS15A	0.101835	undirected	NA	NA
ATP6V1A	LOC649555	0.112878	undirected	NA	NA
ATP6V1A	MAEA	0.119119	undirected	NA	NA
ATP6V1A	RNY4	0.105026	undirected	NA	NA
ATP6V1A	UBA5	0.104582	undirected	NA	NA
ATP6V1A	LOC644762	0.117142	undirected	NA	NA
ATP6V1A	CHMP1A	0.115379	undirected	NA	NA
ATP6V1A	RBM47	0.106007	undirected	NA	NA
ATP6V1A	LOC644482	0.101074	undirected	NA	NA
ATP6V1A	GPBP1	0.103522	undirected	NA	NA
ATP6V1A	FAM98A	0.110974	undirected	NA	NA
ATP6V1A	KIAA1602	0.101537	undirected	NA	NA
ATP6V1A	LOC728059	0.115584	undirected	NA	NA
ATP6V1A	LOC100129960	0.113835	undirected	NA	NA
ATP6V1A	THOC7	0.107765	undirected	NA	NA
ATP6V1A	ATP5C1	0.127855	undirected	NA	NA
ATP6V1A	TMED10	0.117652	undirected	NA	NA
ATP6V1A	LOC134997	0.112447	undirected	NA	NA
ATP6V1A	SFRS2IP	0.121022	undirected	NA	NA
ATP6V1A	LOC642197	0.100114	undirected	NA	NA
ATP6V1A	LOC399748	0.107355	undirected	NA	NA
ATP6V1A	HSPCAL3	0.108976	undirected	NA	NA
ATP6V1A	PPTC7	0.116016	undirected	NA	NA
ATP6V1A	ASL	0.10311	undirected	NA	NA
ATP6V1A	ALDOA	0.114192	undirected	NA	NA
ATP6V1A	ABHD3	0.109606	undirected	NA	NA
ATP6V1A	CD2AP	0.108782	undirected	NA	NA
ATP6V1A	LOC728554	0.109549	undirected	NA	NA
ATP6V1A	MAD2L1BP	0.106911	undirected	NA	NA
ATP6V1A	CHMP1B	0.108259	undirected	NA	NA
ATP6V1A	PPA1	0.107605	undirected	NA	NA
ATP6V1A	MED30	0.10173	undirected	NA	NA
ATP6V1A	SLC25A5	0.114888	undirected	NA	NA
ATP6V1A	PMS2L5	0.113912	undirected	NA	NA
ATP6V1A	C14orf109	0.101013	undirected	NA	NA
ATP6V1A	CD63	0.110119	undirected	NA	NA
ATP6V1A	G3BP2	0.112367	undirected	NA	NA
ATP6V1A	CBWD5	0.118074	undirected	NA	NA
ATP6V1A	TBL2	0.10223	undirected	NA	NA
ATP6V1A	SLC11A2	0.10067	undirected	NA	NA
ATP6V1A	FNTA	0.107508	undirected	NA	NA
ATP6V1A	EEF1A1	0.130527	undirected	NA	NA
ATP6V1A	PCMTD2	0.108868	undirected	NA	NA
ATP6V1A	MATR3	0.119272	undirected	NA	NA
ATP6V1A	RBBP5	0.117344	undirected	NA	NA
ATP6V1A	ENSA	0.114295	undirected	NA	NA
ATP6V1A	FAM89B	0.116639	undirected	NA	NA
ATP6V1A	GPR89A	0.118483	undirected	NA	NA
ATP6V1A	TAF7	0.103599	undirected	NA	NA
ATP6V1A	PSMD10	0.106194	undirected	NA	NA
ATP6V1A	ACP1	0.140667	undirected	NA	NA
ATP6V1A	SYPL1	0.111603	undirected	NA	NA
ATP6V1A	KIAA0261	0.109074	undirected	NA	NA
ATP6V1A	RRAS2	0.115729	undirected	NA	NA
ATP6V1A	AOC3	0.102253	undirected	NA	NA
ATP6V1A	LOC651143	0.111667	undirected	NA	NA
ATP6V1A	NFU1	0.101975	undirected	NA	NA
[truncated: 45,660 more rows]

## Sheet: Supplementary table 7
nodeName	altName	nodeAttr.nodesPresent...
MRPS2	NA	blue
LOC729769	NA	green
CWF19L1	NA	green
RAB17	NA	blue
LOC730740	NA	purple
LOC731096	NA	blue
RIOK2	NA	blue
TRIM47	NA	blue
PDZK1	NA	blue
MCM4	NA	green
APPL2	NA	blue
LOC644464	NA	blue
IER2	NA	blue
PHPT1	NA	green
DHX15	NA	blue
HIST2H2AA4	NA	blue
C9orf127	NA	blue
PPIAL4A	NA	blue
CAB39	NA	blue
CFHR4	NA	green
GMPS	NA	blue
SLC25A28	NA	blue
ANLN	NA	green
DTX1	NA	blue
LOC728128	NA	blue
CSE1L	NA	green
WDFY1	NA	blue
PRRC1	NA	blue
LOC92755	NA	blue
CDC42SE1	NA	purple
PUM2	NA	blue
SPARCL1	NA	blue
NDUFB5	NA	blue
CAP2	NA	blue
ELMO3	NA	blue
ATP6V1A	NA	blue
RPS27A	NA	blue
RDH16	NA	purple
WDR45L	NA	blue
TMEM209	NA	blue
MMAA	NA	blue
BPNT1	NA	blue
DSTN	NA	blue
GINS2	NA	green
FLJ40504	NA	blue
ARRB1	NA	blue
POLE	NA	blue
C19orf53	NA	blue
TUBA3D	NA	green
2021-03-07	NA	blue
HDHD2	NA	blue
PLS3	NA	blue
TRUB2	NA	blue
METAP1	NA	blue
MYO5C	NA	blue
GGH	NA	blue
ISCA1	NA	blue
HADHA	NA	blue
TMEM219	NA	blue
TFDP1	NA	blue
CCNB2	NA	green
LOC731314	NA	green
LOC124512	NA	green
FKBP1A	NA	blue
DEK	NA	blue
LOC100129650	NA	blue
RNF128	NA	blue
KIF3B	NA	blue
LOC100130511	NA	blue
PSMA6	NA	blue
FOXD2	NA	green
TMEM141	NA	blue
PTGES2	NA	green
SAA4	NA	blue
NAT13	NA	blue
TXNDC5	NA	blue
KCTD3	NA	blue
GNL1	NA	blue
NME1	NA	green
LOC644877	NA	blue
TIGD7	NA	green
LOC644315	NA	blue
KDELR2	NA	blue
SDC2	NA	blue
ME2	NA	green
TM9SF2	NA	blue
OSBPL9	NA	blue
MITD1	NA	blue
C12orf23	NA	blue
RPL27	NA	blue
GTF2H2B	NA	blue
GMFB	NA	green
TATDN1	NA	blue
ATL2	NA	blue
TRIM24	NA	blue
ATOH8	NA	blue
SCAMP3	NA	purple
TXNDC14	NA	green
LOC649150	NA	blue
CARS	NA	blue
KIF13B	NA	blue
LOC100132528	NA	blue
LOC729926	NA	blue
DHDH	NA	green
NOMO1	NA	blue
PPP2R2A	NA	blue
LOC645436	NA	blue
ESRRAP2	NA	blue
RPS6	NA	blue
PDLIM5	NA	blue
GOLPH3	NA	blue
NUP37	NA	blue
ANKMY2	NA	blue
CASK	NA	blue
LOC389404	NA	blue
ACSM2A	NA	green
C10orf137	NA	blue
UNC50	NA	blue
TACC3	NA	green
CD9	NA	blue
CSNK2A1	NA	blue
C4orf18	NA	blue
ENO1	NA	green
XBP1	NA	blue
PDCD6	NA	blue
LOC644563	NA	blue
LOC730167	NA	blue
TTC13	NA	purple
MGLL	NA	blue
COMT	NA	green
TPCN2	NA	blue
SCAP	NA	blue
RBMX	NA	blue
C1orf85	NA	purple
MLH1	NA	blue
FANCG	NA	green
FUBP3	NA	blue
KIAA0196	NA	blue
LOC391075	NA	green
LOC651816	NA	green
UPF1	NA	blue
TMED5	NA	blue
GNPAT	NA	purple
LOC654244	NA	blue
LOC642210	NA	blue
RPL10A	NA	blue
GPR89C	NA	blue
TTK	NA	green
LMF2	NA	blue
MRPL9	NA	purple
AVPI1	NA	blue
NAV2	NA	blue
USF2	NA	blue
SNX2	NA	blue
FBXO31	NA	blue
LOC391833	NA	blue
EIF3L	NA	blue
TMEM9	NA	purple
FAM168B	NA	blue
FAM111A	NA	green
RBM15	NA	blue
LOC148430	NA	blue
C1orf43	NA	blue
SEC11A	NA	blue
TYRO3	NA	green
LOC729798	NA	blue
LOC388654	NA	blue
CNPY3	NA	blue
KATNA1	NA	blue
EIF3CL	NA	blue
TRAM1	NA	blue
LOC648249	NA	blue
NHP2L1	NA	blue
GGCT	NA	green
LOC402221	NA	blue
COPB2	NA	blue
MRPL24	NA	purple
ZNF140	NA	blue
TYMS	NA	green
F5	NA	blue
RPS12	NA	blue
VBP1	NA	blue
HJURP	NA	green
OPN3	NA	blue
DDX60	NA	blue
CNOT7	NA	blue
LOC100131471	NA	blue
CCRN4L	NA	blue
PSPH	NA	green
Septin 6	NA	blue
NUP107	NA	green
SLC25A3	NA	blue
KHDRBS1	NA	blue
NADK	NA	blue
LOC729301	NA	blue
ZNF524	NA	blue
C8orf55	NA	blue
DNAJC17	NA	blue
SNRPC	NA	blue
YPEL5	NA	blue
TXNL2	NA	blue
RAB3GAP2	NA	purple
MAPRE3	NA	blue
ANKRD43	NA	blue
LOC81691	NA	green
CDCA5	NA	green
C1orf55	NA	blue
LOC728564	NA	green
STT3B	NA	blue
RHBDD2	NA	blue
MTCH1	NA	green
STRN3	NA	blue
ARPC1B	NA	blue
LOC390530	NA	blue
AGPAT9	NA	blue
SNRNP200	NA	blue
LOC653232	NA	blue
KIF20B	NA	green
PSMC4	NA	blue
C10orf114	NA	blue
PTGES3	NA	blue
PSMD4	NA	purple
PNPLA6	NA	blue
LOC652489	NA	blue
IMPAD1	NA	blue
MGAT1	NA	blue
P15RS	NA	green
HSPA14	NA	blue
ATG2A	NA	blue
IPO13	NA	blue
LOC100130562	NA	blue
CHMP2B	NA	blue
C12orf57	NA	blue
C2orf24	NA	blue
KIDINS220	NA	blue
KIF11	NA	green
CDC5L	NA	blue
C19orf2	NA	blue
HMBS	NA	blue
SLC25A43	NA	blue
LOC652071	NA	blue
COMMD2	NA	green
PRPF19	NA	blue
B3GALT6	NA	blue
SERPING1	NA	green
ENOPH1	NA	blue
ZAK	NA	blue
FTH1	NA	blue
LOC441876	NA	blue
KLHL36	NA	blue
HSBP1	NA	blue
CTGLF7	NA	blue
CD46	NA	blue
C4orf14	NA	blue
LOC731605	NA	blue
EIF2S1	NA	blue
RPS2	NA	blue
RRM1	NA	green
LAMP2	NA	blue
CCT3	NA	purple
COMMD1	NA	blue
PARP1	NA	purple
UGT2A3	NA	blue
RPRD2	NA	blue
PFKFB4	NA	green
TMEM86B	NA	blue
PDIA6	NA	blue
LOC728188	NA	blue
BRPF3	NA	blue
VPS72	NA	purple
LOC100129645	NA	blue
R3HCC1	NA	blue
CNNM3	NA	blue
TK1	NA	green
CTSZ	NA	blue
SNHG5	NA	blue
NIF3L1	NA	green
PTTG3P	NA	green
RPLP0	NA	blue
RNF26	NA	green
KRT18P13	NA	blue
RPL6	NA	blue
SERP1	NA	blue
GOLPH3L	NA	purple
SKA1	NA	green
LOC100128060	NA	blue
HIVEP2	NA	blue
LOC645094	NA	blue
RAN	NA	blue
LOC643507	NA	blue
PCNT	NA	blue
C14orf100	NA	blue
LOC389435	NA	blue
LOC649076	NA	green
SF3B14	NA	blue
FAM46A	NA	blue
MICB	NA	green
NDUFA13	NA	blue
TMEM14C	NA	blue
GRAMD4	NA	blue
THOC4	NA	blue
HNRNPR	NA	blue
JTB	NA	blue
UGT1A7	NA	blue
C6orf89	NA	purple
RIPK4	NA	blue
EIF2S3	NA	blue
ADSS	NA	blue
AGR2	NA	green
IFT20	NA	blue
LRP3	NA	blue
LOC646200	NA	blue
NFE2L1	NA	blue
APIP	NA	blue
BTBD1	NA	blue
YBX1	NA	blue
C13orf37	NA	blue
KIF1B	NA	blue
PSMA4	NA	green
IPO5	NA	blue
SMARCE1	NA	blue
PPP1CC	NA	blue
TMED10P	NA	blue
ZBED5	NA	blue
MFN2	NA	blue
MORF4L2	NA	blue
TOMM6	NA	blue
CNOT2	NA	blue
C8orf47	NA	blue
CHMP2A	NA	blue
TMEM47	NA	green
C7orf68	NA	green
UTP6	NA	green
FAM36A	NA	blue
HNRNPAB	NA	blue
TMCO1	NA	purple
SNRPB	NA	green
MCTS1	NA	green
QTRT1	NA	blue
SCN9A	NA	blue
TSC22D1	NA	blue
LOC645387	NA	blue
DNAJB6	NA	blue
UGT1A10	NA	blue
SNRPF	NA	green
CLDN1	NA	blue
HIST1H2AC	NA	blue
FLJ20920	NA	blue
KLHL21	NA	blue
CHAF1B	NA	green
DUS2L	NA	blue
F12	NA	green
IFT74	NA	blue
PDRG1	NA	green
TMEM30A	NA	blue
CD58	NA	blue
ACAD10	NA	blue
SPATA13	NA	blue
STIL	NA	green
CLASP2	NA	blue
CLIC1	NA	green
LOC440027	NA	blue
CLEC3B	NA	green
ACBD3	NA	purple
STAB1	NA	blue
NME1-NME2	NA	blue
H3F3A	NA	purple
NT5C3	NA	blue
C4orf41	NA	blue
EEF1G	NA	blue
CASC4	NA	blue
LOC389322	NA	blue
RPS11	NA	blue
LOC100132488	NA	blue
NECAB2	NA	blue
TTC38	NA	blue
LOC642817	NA	blue
C16orf59	NA	green
PSME4	NA	blue
LOC100133080	NA	green
TOP2A	NA	green
DHX29	NA	blue
PRKCI	NA	green
PSMB4	NA	purple
METTL3	NA	blue
BTBD15	NA	blue
SESTD1	NA	blue
LOC728658	NA	blue
ZNRD1	NA	blue
FAM3C	NA	blue
SERTAD1	NA	blue
C12orf31	NA	blue
CTSC	NA	blue
NOP14	NA	blue
RAB11FIP2	NA	blue
KIF20A	NA	green
SELO	NA	blue
LOC100132742	NA	blue
NCAPD2	NA	green
CNO	NA	blue
GPSM2	NA	green
TMEM131	NA	blue
LOC100133372	NA	blue
SNX13	NA	blue
RNF14	NA	blue
PABPC4	NA	blue
STK38	NA	blue
EIF3M	NA	blue
LOC728517	NA	blue
LOC100132395	NA	green
TAF9	NA	blue
RP2	NA	blue
ZYG11B	NA	blue
SMS	NA	blue
ITGB1	NA	blue
TCEA1	NA	blue
TUBB	NA	blue
PPM1D	NA	blue
DCBLD1	NA	blue
TMEM160	NA	blue
PSMG2	NA	blue
Magmas	NA	blue
LOC646197	NA	blue
CDC45L	NA	green
TMEM222	NA	blue
SLC2A8	NA	blue
BCL2L12	NA	green
RANBP1	NA	blue
FAM84B	NA	blue
RAB4A	NA	blue
CPNE3	NA	blue
ATP5SL	NA	purple
FANCI	NA	green
CCNB1	NA	green
LOC644863	NA	blue
NRCAM	NA	green
LOC100128899	NA	blue
LOC646849	NA	blue
ZNF828	NA	blue
ARL8B	NA	blue
ZC3H15	NA	blue
LOC728937	NA	green
TSPAN3	NA	blue
LOC729617	NA	blue
LOC441013	NA	blue
FUK	NA	blue
SPATS2	NA	green
NAMPT	NA	blue
ABLIM3	NA	blue
TFB2M	NA	blue
TUBG1	NA	green
HN1	NA	blue
CRIM1	NA	blue
IGFBP4	NA	blue
VPS4B	NA	blue
DDX1	NA	blue
RNU1G2	NA	blue
GINS4	NA	green
BLCAP	NA	blue
TAX1BP1	NA	blue
LOC399942	NA	blue
CES8	NA	blue
SLC39A3	NA	blue
REEP5	NA	green
DEPDC1B	NA	green
MRPS23	NA	green
SEC11C	NA	blue
SCARNA2	NA	blue
BTF3	NA	blue
RPS21	NA	blue
YWHAQ	NA	blue
MXD3	NA	green
POLR1E	NA	blue
EP300	NA	blue
ASF1A	NA	blue
RAB7L1	NA	blue
CSNK1D	NA	green
HPRT1	NA	blue
TMEM106C	NA	green
RHOBTB3	NA	blue
TARBP1	NA	purple
PGCP	NA	blue
USP3	NA	purple
SKIV2L2	NA	blue
NUP160	NA	blue
LOC100130003	NA	green
TRAPPC2L	NA	blue
ABCB10	NA	blue
BUB1	NA	green
RIC8B	NA	blue
DPY19L4	NA	blue
SLC43A1	NA	blue
LOC647691	NA	blue
TBCE	NA	purple
MYO6	NA	blue
DYNC1I2	NA	blue
DARS2	NA	green
DYM	NA	blue
RBM4B	NA	blue
AFF4	NA	blue
LOC100132394	NA	blue
LOC651436	NA	blue
PSMD7	NA	blue
DNAJA2	NA	blue
OXA1L	NA	blue
UQCRHL	NA	green
SIPA1	NA	blue
TRMT5	NA	blue
FRG1	NA	blue
SS18L2	NA	blue
DCUN1D3	NA	blue
TAF2	NA	blue
KLHDC4	NA	blue
NOLC1	NA	green
DVL3	NA	blue
C5orf24	NA	blue
CCDC12	NA	blue
TBL1X	NA	blue
LOC388275	NA	blue
SDCCAG10	NA	green
DUT	NA	blue
GOLIM4	NA	blue
C14orf32	NA	blue
RPS20	NA	blue
SLC25A39	NA	green
ACP2	NA	blue
RPS13	NA	blue
ZNF18	NA	blue
ETV6	NA	blue
ANGPTL4	NA	blue
HNRNPH2	NA	blue
CCND1	NA	blue
LOC644063	NA	blue
HIST1H2BK	NA	blue
ATAD3A	NA	blue
ZMYND19	NA	green
LOC642252	NA	blue
PCMT1	NA	blue
IFIT3	NA	blue
STXBP3	NA	blue
C14orf4	NA	blue
CHEK2	NA	blue
RNU1-5	NA	blue
BARD1	NA	green
CDK9	NA	blue
NSA2	NA	blue
CBX4	NA	green
CHD9	NA	blue
C20orf177	NA	blue
EFNB2	NA	blue
LOC643863	NA	blue
BBX	NA	blue
YME1L1	NA	blue
LYPLAL1	NA	blue
AMT	NA	blue
ABCC6P2	NA	blue
IDI1	NA	blue
LRRC42	NA	blue
LOC100133211	NA	blue
FAM165B	NA	blue
RIPK1	NA	blue
PAQR4	NA	green
HNRNPA0	NA	blue
C4BPA	NA	green
SLC44A1	NA	blue
MRPL50	NA	green
ADRB2	NA	blue
TOR3A	NA	purple
COPA	NA	blue
GATAD2B	NA	purple
PTEN	NA	blue
CYGB	NA	green
XPO5	NA	green
KPNA2	NA	green
FRK	NA	blue
DSN1	NA	green
RNF115	NA	blue
LOC646785	NA	blue
HECTD3	NA	blue
LOC649049	NA	blue
GBA	NA	purple
DERL1	NA	blue
EIF3H	NA	blue
LQK1	NA	green
TM9SF1	NA	blue
PEX11A	NA	blue
LOC653874	NA	blue
SLC44A3	NA	blue
LOC347544	NA	blue
NCAPG	NA	green
ATP2C1	NA	blue
LOC100133077	NA	blue
CDC2	NA	green
ANKRD33	NA	blue
RRP15	NA	purple
PSMD8	NA	blue
NGRN	NA	blue
LOC645381	NA	blue
LOC648024	NA	blue
KDELR3	NA	blue
MRPL18	NA	blue
TMEM120A	NA	blue
PNPLA2	NA	blue
CENPN	NA	green
LOC728602	NA	blue
SFXN4	NA	blue
SLC41A3	NA	blue
LOC648729	NA	blue
C17orf96	NA	blue
C1orf112	NA	green
PGM3	NA	blue
RNU4-2	NA	blue
PKM2	NA	green
HIF1A	NA	blue
LOC648695	NA	blue
RPL15	NA	blue
HDAC6	NA	blue
KIAA1429	NA	blue
VAV2	NA	blue
CPOX	NA	blue
MYL5	NA	blue
GM2A	NA	blue
PTTG1	NA	green
ZFYVE19	NA	blue
LOC390354	NA	blue
WDR12	NA	blue
CCNA2	NA	green
NUSAP1	NA	green
OGT	NA	blue
BMI1	NA	blue
POLD1	NA	green
STAM	NA	blue
ENPP2	NA	blue
SQLE	NA	green
JUND	NA	blue
FOXRED1	NA	blue
LOC648705	NA	blue
FAM134C	NA	blue
GYG2	NA	blue
FAM195A	NA	blue
LOC399804	NA	blue
SDHAF2	NA	blue
LBR	NA	blue
ONECUT1	NA	blue
SLC35C2	NA	blue
MTDH	NA	blue
LOC648000	NA	blue
DOK4	NA	blue
PLCG2	NA	green
UBA3	NA	blue
LOC646347	NA	blue
RPL12	NA	blue
L2HGDH	NA	blue
LOC728698	NA	blue
LOC647030	NA	blue
LOC728453	NA	blue
TTC37	NA	blue
SLC25A38	NA	blue
ISOC2	NA	blue
C10orf88	NA	purple
C6orf173	NA	green
NUP85	NA	blue
RPS6P1	NA	blue
ELTD1	NA	blue
LSM2	NA	green
P4HA2	NA	blue
LOC100129759	NA	green
GCC1	NA	blue
POLR2J2	NA	blue
CEP55	NA	green
HKR1	NA	blue
TJP1	NA	blue
MKI67IP	NA	blue
DAP3	NA	purple
SPATA2L	NA	blue
C1orf86	NA	blue
LOC389168	NA	green
PAPSS1	NA	blue
FBXW5	NA	blue
DDOST	NA	green
CTDSP2	NA	blue
SLC33A1	NA	blue
EPRS	NA	purple
LOC653994	NA	blue
SLC25A23	NA	blue
MCM2	NA	green
RAB13	NA	blue
LOC652624	NA	blue
SSR1	NA	blue
MIR1974	NA	blue
C1orf115	NA	blue
PPAPDC1B	NA	blue
ARPC4	NA	blue
C1orf50	NA	blue
PPP2R3C	NA	blue
TCF25	NA	blue
RPL30	NA	blue
SIN3A	NA	blue
FAF2	NA	blue
SERPINF2	NA	blue
PIGT	NA	blue
TLCD1	NA	green
MT1L	NA	blue
LOC731751	NA	blue
TRIB1	NA	blue
BID	NA	blue
TMUB1	NA	blue
PTPN12	NA	blue
BAT2	NA	green
CYB5R3	NA	blue
LOC728590	NA	blue
BOLA3	NA	green
SFRS2	NA	blue
SET	NA	blue
RHPN2	NA	blue
LOC400963	NA	blue
TMEM53	NA	blue
PLD1	NA	blue
JDP2	NA	blue
LOC653631	NA	blue
LOC731878	NA	blue
LOC728126	NA	blue
COMMD10	NA	blue
SIDT2	NA	blue
TROVE2	NA	purple
LRP5	NA	blue
CAV1	NA	blue
LOC390466	NA	blue
B4GALT1	NA	blue
PACSIN3	NA	blue
ZNF25	NA	blue
CCDC76	NA	blue
SCNM1	NA	purple
ACTG1	NA	blue
SYNCRIP	NA	blue
KLHL20	NA	blue
ELOVL5	NA	blue
RNU1F1	NA	blue
SYMPK	NA	blue
ECT2	NA	green
WDR1	NA	blue
AGPAT5	NA	blue
LOC399965	NA	blue
EFTUD2	NA	green
LOC401537	NA	blue
LOC100130561	NA	blue
LOC100132457	NA	green
DDX46	NA	blue
ASH2L	NA	blue
TIAL1	NA	blue
MGAT2	NA	blue
LOC90624	NA	blue
LOC646819	NA	blue
LEO1	NA	blue
KPNB1	NA	blue
LOC440093	NA	blue
KIAA0232	NA	blue
PAXIP1	NA	blue
AIP	NA	blue
SLC35E1	NA	blue
PIGQ	NA	blue
GPNMB	NA	blue
LOC100132503	NA	blue
MTMR7	NA	green
PRC1	NA	green
LOC730455	NA	blue
TIMELESS	NA	green
RAG1AP1	NA	green
OTUD6B	NA	blue
FXR1	NA	blue
RAB5A	NA	blue
ADSL	NA	green
MELK	NA	green
LOC100131735	NA	blue
C7orf28B	NA	blue
ZNF12	NA	blue
BST2	NA	blue
RPL38	NA	blue
BUB3	NA	blue
ZNF512	NA	blue
WDR26	NA	blue
MCOLN1	NA	blue
CHPF	NA	blue
DYNLL1	NA	blue
CPE	NA	blue
SOD2	NA	blue
RFC4	NA	green
NDUFA5	NA	blue
LOC100128086	NA	blue
GAPDH	NA	green
TIPRL	NA	blue
BCAT1	NA	blue
TMEM63B	NA	blue
YPEL3	NA	blue
LOC728556	NA	blue
CDK4	NA	green
LOC100128266	NA	blue
ZFAND1	NA	blue
C6orf129	NA	green
NDC80	NA	green
ZNF746	NA	blue
ATF5	NA	blue
CKLF	NA	blue
RPS26	NA	blue
SIL1	NA	blue
DONSON	NA	blue
SYTL4	NA	blue
FAM100A	NA	blue
NPTN	NA	blue
LOC442454	NA	blue
RAD51AP1	NA	green
PSMD14	NA	green
LOC100130707	NA	blue
ZFP36L2	NA	blue
PNO1	NA	green
GNA13	NA	blue
IRF2BP2	NA	blue
HSPD1	NA	blue
DLST	NA	blue
ZNF217	NA	blue
LOC728643	NA	blue
UHRF1	NA	green
UGT1A9	NA	blue
LOC730754	NA	blue
TOMM20	NA	blue
HNRPA2B1	NA	purple
MLLT10	NA	blue
COPE	NA	blue
EXOSC6	NA	blue
RIOK3	NA	blue
AKIRIN1	NA	blue
TFRC	NA	green
LOC347376	NA	purple
TROAP	NA	green
HSPE1	NA	blue
LOC643668	NA	blue
RPS17	NA	blue
C1orf93	NA	green
RPL19	NA	blue
FABP1	NA	blue
WDR67	NA	blue
PRICKLE4	NA	blue
LOC100132550	NA	green
TMEM199	NA	green
PIK3CB	NA	blue
RBM12	NA	blue
LOC399959	NA	blue
LOC284393	NA	blue
LOC651198	NA	blue
SLC43A3	NA	blue
ITGAV	NA	blue
FOXM1	NA	green
C14orf129	NA	blue
PPP1R2	NA	blue
C17orf58	NA	blue
C11orf35	NA	blue
GARS	NA	green
MED16	NA	blue
EIF1	NA	blue
LOC642250	NA	blue
PAF1	NA	blue
LOC644774	NA	blue
RRAGD	NA	green
MRPS35	NA	blue
C20orf24	NA	blue
C20orf199	NA	blue
LOC728244	NA	blue
ODC1	NA	blue
ARHGDIA	NA	blue
LOC389141	NA	blue
CLN3	NA	green
UBE2H	NA	blue
RPL39L	NA	green
PTPLAD1	NA	blue
RAP1BL	NA	blue
DDX21	NA	blue
C14orf166	NA	blue
LOC729123	NA	blue
PRKRIR	NA	blue
LYPLA1	NA	blue
BCKDK	NA	blue
TLE2	NA	blue
FAM3A	NA	blue
LOC730246	NA	blue
NFE2L2	NA	blue
UBAP2	NA	blue
TNFRSF1B	NA	blue
C10orf116	NA	blue
ACTR6	NA	green
SRP14P1	NA	blue
PLCB1	NA	green
ROD1	NA	green
DNM1L	NA	blue
GLRX3	NA	blue
SHOC2	NA	blue
FRAT2	NA	green
ITPKA	NA	green
TRIM28	NA	blue
C19orf56	NA	blue
LOC647361	NA	blue
CENPF	NA	green
ACTR10	NA	blue
EIF4A3	NA	green
VPS45	NA	purple
PFTK1	NA	blue
ABCC4	NA	blue
DYRK1A	NA	blue
HNF4G	NA	blue
ARV1	NA	purple
LOC651894	NA	blue
C9	NA	purple
PPIA	NA	blue
PUS3	NA	blue
VARS2	NA	blue
ALS2CR4	NA	green
FAM122B	NA	blue
KRT18P28	NA	blue
PUM1	NA	blue
C16orf48	NA	blue
IK	NA	blue
RPUSD4	NA	blue
LOC647276	NA	blue
ZNF256	NA	green
LOC647859	NA	blue
MSH6	NA	green
PSD4	NA	blue
MYLIP	NA	blue
LOC392285	NA	green
ZNF791	NA	blue
NUP133	NA	purple
WAC	NA	blue
LOC100129657	NA	blue
SPTBN1	NA	blue
ATF6	NA	purple
LOC644914	NA	purple
STARD7	NA	blue
TOMM40L	NA	green
ADNP	NA	blue
LACTB	NA	blue
MYL6B	NA	green
GNG12	NA	blue
LOC652826	NA	blue
C19orf48	NA	blue
NUP93	NA	green
DPM1	NA	blue
AHCY	NA	blue
ELF1	NA	blue
CDC20	NA	green
LOC642892	NA	blue
SUPT16H	NA	green
NAGLU	NA	blue
GFRA2	NA	blue
LOC646723	NA	blue
RPL35A	NA	blue
CCDC99	NA	green
CNIH	NA	blue
STAMBP	NA	blue
SERPINB1	NA	blue
LOC100132992	NA	blue
DLGAP5	NA	green
LOC440063	NA	blue
LOC653171	NA	blue
LOC647000	NA	blue
CCT8	NA	blue
STRBP	NA	blue
TIMM8B	NA	blue
LOC387930	NA	blue
LOC728732	NA	blue
TSN	NA	blue
C12orf24	NA	green
LOC286016	NA	blue
UQCRH	NA	green
POLE2	NA	green
LOC645691	NA	blue
ZCWPW1	NA	blue
MESP1	NA	green
LOC649553	NA	blue
ZFYVE26	NA	blue
PDCD2	NA	blue
LOC646531	NA	blue
SH3BGRL2	NA	blue
LOC285053	NA	blue
LASS4	NA	blue
C1orf31	NA	purple
SLC39A1	NA	purple
PIGM	NA	purple
AURKA	NA	green
ACACA	NA	green
EEF1D	NA	blue
NACAP1	NA	blue
ARIH1	NA	blue
CENTA1	NA	blue
LOC100131387	NA	blue
GNL3	NA	blue
C7orf25	NA	blue
FKSG30	NA	blue
RPS15A	NA	blue
LRRC57	NA	blue
PLEKHA4	NA	blue
ARL2BP	NA	blue
ATP6AP2	NA	blue
LOC649555	NA	blue
PVRL2	NA	blue
LOC646483	NA	blue
MAEA	NA	blue
RNY4	NA	blue
UBA5	NA	blue
LOC387867	NA	blue
HADHB	NA	blue
LOC653881	NA	blue
GFPT1	NA	blue
SUMO2	NA	blue
SMARCA2	NA	green
RBBP7	NA	blue
NRAS	NA	blue
PPPDE1	NA	blue
CDH13	NA	blue
LOC644762	NA	blue
WDR51A	NA	green
CHMP1A	NA	blue
TMEM183B	NA	purple
DNAJB11	NA	green
RBM47	NA	blue
SLC13A5	NA	blue
LOC644482	NA	blue
RAP2A	NA	blue
RPRD1A	NA	blue
MANBAL	NA	blue
GPBP1	NA	blue
FAM98A	NA	blue
SPIN4	NA	green
POLA2	NA	green
KIAA1602	NA	blue
NEB	NA	green
DHFR	NA	blue
LOC728059	NA	blue
MAPK6	NA	blue
FAM107B	NA	blue
SMARCC1	NA	blue
TPX2	NA	green
NCSTN	NA	purple
CS	NA	blue
COMTD1	NA	blue
LOC100129960	NA	blue
HIST1H4C	NA	green
THOC7	NA	blue
LETMD1	NA	blue
ATP5C1	NA	blue
TMED10	NA	blue
LOC134997	NA	blue
TFB1M	NA	blue
NRP1	NA	blue
SMC3	NA	blue
SFRS2IP	NA	blue
SAE1	NA	green
PRUNE	NA	purple
LOC653108	NA	blue
C2orf30	NA	blue
ARPC1A	NA	green
LOC642197	NA	blue
YWHAG	NA	blue
SNORD80	NA	blue
LOC399748	NA	blue
MRPS21	NA	purple
HSPCAL3	NA	blue
C11orf24	NA	blue
STAU2	NA	blue
PPTC7	NA	blue
VRK1	NA	green
DNAJC9	NA	green
ASPM	NA	green
HMGN4	NA	blue
LOC728481	NA	blue
ASL	NA	blue
CISH	NA	blue
ALDOA	NA	blue
LOC401152	NA	blue
TUBA1B	NA	green
FAM108A2	NA	blue
ABHD3	NA	blue
BAT2D1	NA	blue
MRPS27	NA	blue
HK3	NA	blue
RHEB	NA	blue
CD2AP	NA	blue
PTPMT1	NA	green
C5orf41	NA	blue
LECT2	NA	blue
RABAC1	NA	blue
CCDC117	NA	blue
LOC728554	NA	blue
TOMM40	NA	green
BAIAP2L1	NA	green
MAD2L1BP	NA	blue
ZNF679	NA	blue
CHMP1B	NA	blue
C8orf59	NA	blue
SWAP70	NA	blue
B3GNT1	NA	blue
LOC654194	NA	blue
PPA1	NA	blue
MED30	NA	blue
E2F2	NA	green
SLC25A5	NA	blue
TMEM118	NA	green
HLTF	NA	blue
GOLT1B	NA	blue
PMS2L5	NA	blue
POLA1	NA	green
LOC387791	NA	purple
C14orf109	NA	blue
LTV1	NA	blue
SLBP	NA	blue
G6PD	NA	green
LOC731049	NA	green
SNURF	NA	blue
BTBD3	NA	blue
TOR1B	NA	blue
CD63	NA	blue
SPATA5L1	NA	green
HEATR1	NA	purple
CDCA3	NA	green
G3BP2	NA	blue
C14orf135	NA	blue
NOL7	NA	blue
E2F5	NA	blue
CCDC34	NA	blue
OIP5	NA	green
LOC643284	NA	blue
CBWD5	NA	blue
LOC647954	NA	blue
EFR3A	NA	blue
TBL2	NA	blue
SLC11A2	NA	blue
FNTA	NA	blue
CDC42SE2	NA	blue
NACA	NA	blue
ORC3L	NA	blue
CREBZF	NA	blue
LOC338870	NA	blue
KANK2	NA	blue
EEF1A1	NA	blue
SLC35F5	NA	blue
NUP54	NA	blue
LOC647856	NA	blue
C19orf66	NA	blue
PCMTD2	NA	blue
MATR3	NA	blue
CCT2	NA	blue
ATG9A	NA	blue
ATRN	NA	blue
KRT8	NA	blue
LOC729317	NA	blue
FANCE	NA	green
RBBP5	NA	blue
AHCTF1	NA	blue
LOC441775	NA	blue
ENSA	NA	blue
LOC387753	NA	blue
LOC100129681	NA	blue
MIR574	NA	blue
FAM89B	NA	blue
YEATS4	NA	blue
GCNT3	NA	green
UBE2T	NA	green
GPR89A	NA	blue
LOC440589	NA	blue
MAPBPIP	NA	purple
NUP153	NA	blue
GABARAPL1	NA	green
LOC100133931	NA	blue
PMF1	NA	purple
LOC729768	NA	green
LMNB2	NA	green
SRP9	NA	blue
OBFC2B	NA	green
C16orf75	NA	green
CEP350	NA	purple
HNRNPH1	NA	blue
TAF7	NA	blue
PSMD10	NA	blue
LOC100131905	NA	blue
AP3B1	NA	blue
LAPTM4B	NA	blue
XPO1	NA	blue
HHEX	NA	blue
TPM1	NA	blue
ACP1	NA	blue
SYPL1	NA	blue
KIAA0261	NA	blue
C1orf131	NA	purple
RRAS2	NA	blue
AFG3L2	NA	blue
LOC100128936	NA	blue
AOC3	NA	blue
NUP205	NA	green
LOC400455	NA	blue
LOC651143	NA	blue
CRY2	NA	blue
ADAR	NA	blue
H2AFZ	NA	blue
NFU1	NA	blue
JMJD1C	NA	blue
SLC25A18	NA	purple
TOP1P2	NA	blue
LOC730052	NA	blue
IARS2	NA	purple
CKAP2L	NA	green
CTSL2	NA	green
RDH11	NA	blue
PCBP1	NA	blue
MIF4GD	NA	blue
LOC341457	NA	blue
CYP3A5	NA	blue
RPS5	NA	blue
FAM32A	NA	blue
CKS1B	NA	blue
RPS29	NA	blue
GPAA1	NA	blue
TCF12	NA	blue
RPL41	NA	blue
C20orf72	NA	blue
LOC643856	NA	green
CCT6A	NA	blue
XAB2	NA	blue
MBD3	NA	blue
SLC25A11	NA	blue
RAB21	NA	blue
PRMT1	NA	blue
GAA	NA	blue
LOC285900	NA	blue
FERMT2	NA	blue
IL1R2	NA	blue
EIF4G2	NA	blue
RFWD2	NA	purple
SDCBP	NA	blue
PIPSL	NA	blue
TOR1AIP2	NA	blue
PRMT3	NA	blue
MFF	NA	blue
BSDC1	NA	blue
RBM34	NA	purple
LOC646766	NA	blue
LOC729236	NA	blue
CAPRIN1	NA	blue
CSTF2	NA	green
CANT1	NA	blue
MCM5	NA	green
PPFIBP2	NA	blue
LYSMD2	NA	blue
IVNS1ABP	NA	blue
TXNDC11	NA	blue
PEX11B	NA	purple
C1QBP	NA	blue
FMO5	NA	blue
APEX1	NA	blue
SLC36A4	NA	blue
IGBP1	NA	blue
NOMO3	NA	blue
TOPBP1	NA	green
KIAA0664	NA	blue
LOC643357	NA	blue
LOC100129902	NA	blue
FADS1	NA	green
LOC646567	NA	blue
KIAA0101	NA	green
KNTC1	NA	green
PGAM4	NA	blue
BRIX1	NA	green
TUFT1	NA	purple
EGLN1	NA	blue
PIGC	NA	purple
RNFT1	NA	blue
RNU4-1	NA	blue
TINP1	NA	blue
ZADH2	NA	blue
VPS35	NA	blue
MRPS10	NA	blue
ENY2	NA	blue
VDAC1	NA	blue
CCNF	NA	green
ARF1	NA	purple
CXCL2	NA	green
ITM2B	NA	blue
PANK2	NA	blue
TRIAP1	NA	blue
SEC31A	NA	blue
DLAT	NA	blue
OXER1	NA	blue
SPRY2	NA	green
ATP5F1	NA	blue
RAB22A	NA	blue
HMGN1	NA	blue
YEATS2	NA	green
HIST2H2AB	NA	blue
ESM1	NA	purple
LOC730534	NA	blue
TMED7	NA	blue
LOC648210	NA	blue
LOC730029	NA	blue
LOC283953	NA	blue
ADPRHL1	NA	green
SNRPG	NA	green
CDC23	NA	green
SFN	NA	green
KIAA0460	NA	purple
MGAT4B	NA	blue
HNRPA1P4	NA	blue
COQ10B	NA	blue
RNU11	NA	blue
AP3D1	NA	blue
ANO6	NA	blue
NDUFB10	NA	blue
LOC646463	NA	blue
NUPL2	NA	blue
LPGAT1	NA	purple
TCEB1	NA	blue
ELP3	NA	blue
PC	NA	blue
KRT18P17	NA	blue
GJA1	NA	blue
F7	NA	blue
PDSS1	NA	green
SEC23IP	NA	blue
IGF2BP3	NA	green
MGC61598	NA	blue
HNRNPK	NA	blue
ERH	NA	blue
NFKBIA	NA	blue
SF3B4	NA	purple
AURKB	NA	green
HDHD1A	NA	blue
NT5DC2	NA	blue
ST6GALNAC6	NA	blue
RPL24	NA	blue
FAM76B	NA	blue
LOC644039	NA	blue
LOC440055	NA	blue
GNPTG	NA	blue
ARAP1	NA	blue
UBE2A	NA	blue
SKP2	NA	blue
LOC645385	NA	blue
GNG10	NA	blue
CCNC	NA	blue
DR1	NA	blue
CDC7	NA	green
NDRG1	NA	green
WDR22	NA	blue
UBE2C	NA	green
ALG1L	NA	green
LOC286444	NA	blue
LOC653505	NA	blue
PAPD4	NA	blue
TOX3	NA	blue
C1orf71	NA	blue
LOC149501	NA	blue
PXMP3	NA	blue
KIFC1	NA	green
DCAKD	NA	blue
LOC653566	NA	blue
GFOD2	NA	blue
EIF4H	NA	blue
STT3A	NA	purple
PGRMC2	NA	blue
TSNAX	NA	blue
RSAD1	NA	blue
LOC100130553	NA	blue
ENPP4	NA	blue
BCCIP	NA	blue
LOC650832	NA	blue
ERF	NA	blue
PSMC6	NA	blue
VAMP8	NA	blue
POGK	NA	purple
LOC440927	NA	blue
FAM158A	NA	blue
AP3S1	NA	blue
RGS5	NA	blue
PMPCA	NA	blue
LOC646294	NA	blue
ZNF277	NA	blue
PSMD2	NA	green
LOC732007	NA	blue
TFG	NA	blue
LOC728877	NA	blue
SMUG1	NA	blue
SLC35E3	NA	blue
LOC642590	NA	blue
TBL1XR1	NA	blue
ARL6IP4	NA	blue
LOC388707	NA	blue
FAM83D	NA	green
CDC25B	NA	green
MORF4L1	NA	blue
RALY	NA	green
LOC643431	NA	blue
RPS27	NA	blue
ZMPSTE24	NA	blue
GAS6	NA	green
KIF15	NA	green
EEF1B2	NA	blue
TGFBR2	NA	blue
ACTL6A	NA	blue
INTS2	NA	blue
UBAP2L	NA	purple
LOC439953	NA	green
FEN1	NA	green
GAS2L3	NA	green
APP	NA	blue
KLHL12	NA	blue
SNRPN	NA	blue
MRPL2	NA	blue
MAL2	NA	blue
PTTG1IP	NA	blue
HMGB2	NA	green
LOC148915	NA	blue
IPO9	NA	blue
LOC731985	NA	blue
ARMC10	NA	blue
LOC644799	NA	blue
PPARGC1A	NA	blue
FLJ39827	NA	blue
PCDH24	NA	blue
HFE2	NA	blue
XK	NA	blue
DUSP12	NA	purple
SLC35B1	NA	green
LOC643336	NA	blue
LOC100132717	NA	blue
NOL11	NA	green
APOA1BP	NA	purple
LOC650215	NA	blue
TOM1L1	NA	blue
SNHG7	NA	blue
UNC84A	NA	blue
LITAF	NA	blue
UGT1A6	NA	blue
CBX3	NA	blue
SNX3	NA	blue
ZFAND6	NA	blue
IREB2	NA	blue
CNOT6	NA	blue
LAMB2	NA	blue
MCM3	NA	green
LYZ	NA	blue
TTF2	NA	green
XRCC5	NA	blue
ASXL2	NA	blue
RNASEH2A	NA	green
PRPSAP1	NA	blue
LOC730432	NA	blue
LOC650518	NA	green
TMC6	NA	blue
S1PR1	NA	blue
MIF	NA	blue
MRPL45	NA	blue
SEC23B	NA	blue
RPS9	NA	blue
KLB	NA	blue
C12orf34	NA	green
ADIPOR1	NA	purple
WRNIP1	NA	blue
NEK2	NA	green
C6orf125	NA	green
PRIM1	NA	green
TMEM55B	NA	green
HNRNPM	NA	blue
BZW2	NA	purple
ILF2	NA	purple
MKRN2	NA	blue
LOC729102	NA	blue
SNRNP40	NA	green
PDZK1P1	NA	blue
FAM49B	NA	blue
LOC391656	NA	blue
NCKAP1	NA	blue
MEX3C	NA	blue
LGR4	NA	blue
PBK	NA	green
FTSJD1	NA	blue
CRK	NA	blue
AP3M1	NA	blue
BTF3L4	NA	blue
LOC100131349	NA	blue
GTF2IP1	NA	blue
LAGE3	NA	blue
KPNA3	NA	blue
LOC644214	NA	blue
ZCCHC9	NA	blue
ITGB1BP1	NA	blue
LOC100133812	NA	blue
LOC641814	NA	blue
RNU1-3	NA	blue
NEK6	NA	blue
C1orf19	NA	blue
HNRNPA3	NA	green
DLD	NA	blue
TSPAN33	NA	blue
POLQ	NA	green
ADAM10	NA	blue
CDC123	NA	blue
LOC652595	NA	blue
TADA1L	NA	blue
C2orf42	NA	blue
TOR1AIP1	NA	blue
PRICKLE2	NA	blue
PACSIN1	NA	green
NSUN6	NA	blue
PGAM1	NA	blue
RPSA	NA	blue
RNF103	NA	blue
LOC100129553	NA	blue
LSM12	NA	blue
SERPINA10	NA	blue
NFXL1	NA	purple
LOC729789	NA	blue
LOC648294	NA	blue
LOC100127918	NA	blue
EIF3F	NA	blue
JAK1	NA	blue
UBXN2B	NA	blue
H2AFY	NA	blue
TMED2	NA	blue
MAP4K4	NA	purple
SSR3	NA	blue
PEF1	NA	blue
SLC1A4	NA	green
SEPW1	NA	blue
FRAG1	NA	blue
RPS8	NA	blue
PPP4C	NA	blue
CENPA	NA	green
LOC284821	NA	blue
C16orf7	NA	blue
RPLP1	NA	blue
LOC91561	NA	blue
FEM1C	NA	blue
TMEM14D	NA	blue
LOC440280	NA	blue
MEP1A	NA	green
CYP27A1	NA	green
ORMDL3	NA	blue
AAMP	NA	blue
ACBD6	NA	purple
MSL3L1	NA	blue
CDV3	NA	blue
FLJ20699	NA	blue
PSMA1	NA	blue
OSGIN2	NA	blue
RRBP1	NA	blue
PUSL1	NA	green
GPR89B	NA	blue
ERO1LB	NA	blue
GJB1	NA	blue
CDKN3	NA	green
RPS4X	NA	blue
ACSF2	NA	blue
DIAPH1	NA	blue
UCK2	NA	green
LOC645296	NA	blue
LOC728139	NA	blue
LOC402112	NA	blue
RNU1A3	NA	blue
LOC647349	NA	blue
DCAF7	NA	blue
MCM6	NA	green
ATP1B1	NA	purple
MRPL33	NA	blue
SESN2	NA	blue
RPL31	NA	blue
PPAP2A	NA	blue
LOC644029	NA	blue
PELI1	NA	blue
FADD	NA	blue
RPS3	NA	blue
C20orf45	NA	blue
CALCRL	NA	blue
RBM23	NA	blue
NAT5	NA	blue
GMCL1	NA	blue
RTCD1	NA	blue
HSP90AA1	NA	blue
CTNNAL1	NA	blue
LRP11	NA	blue
FAM164C	NA	blue
RDH10	NA	blue
PDCD2L	NA	green
PIGY	NA	blue
AXUD1	NA	blue
LOC100131609	NA	blue
EXOSC1	NA	blue
TXNRD1	NA	blue
LOC389672	NA	blue
DTL	NA	green
TOP2B	NA	blue
HIST1H2BD	NA	blue
XPOT	NA	blue
MST1	NA	blue
ANAPC5	NA	green
LOC100128410	NA	blue
CKS2	NA	green
LOC728576	NA	blue
DUSP5	NA	blue
LOC440926	NA	purple
RCN2	NA	blue
PIGB	NA	blue
EID2	NA	blue
SUMO3	NA	blue
RPRD1B	NA	blue
FAM114A1	NA	blue
CBX1	NA	blue
CLTA	NA	blue
LOC645118	NA	blue
DDX28	NA	blue
SPATS2L	NA	blue
UBA7	NA	blue
UGCGL1	NA	blue
MDC1	NA	green
WDSUB1	NA	blue
MAN1B1	NA	blue
TRAPPC6A	NA	blue
SEPHS1	NA	blue
LOC647307	NA	blue
HMMR	NA	green
LOC653226	NA	blue
STC2	NA	green
TRIP13	NA	green
BRP44	NA	purple
RPL17	NA	blue
HOOK1	NA	blue
UBE1DC1	NA	blue
ARFGEF2	NA	green
CDT1	NA	green
LANCL1	NA	blue
LOC441246	NA	blue
LOC341965	NA	blue
HNRPK	NA	blue
LOC391370	NA	blue
MAT2B	NA	blue
FTHL7	NA	blue
ARPC3	NA	blue
LOC644934	NA	blue
RPL27A	NA	blue
CANX	NA	blue
LOC644237	NA	green
SLC39A10	NA	blue
MTERFD1	NA	blue
PLS1	NA	blue
NDUFV2	NA	blue
ATAD2	NA	blue
C8orf38	NA	blue
DEPDC6	NA	blue
SLC38A2	NA	blue
TCP1	NA	blue
IWS1	NA	blue
LOC158345	NA	blue
POLR2B	NA	blue
UFC1	NA	purple
CHMP5	NA	blue
COPS6	NA	green
TMEM107	NA	blue
KRT10	NA	blue
ILF3	NA	blue
RPS26L	NA	green
KLHL9	NA	blue
PCSK9	NA	green
SLC39A5	NA	blue

## Sheet: Supplementary table 8
AL1A1_HUMAN	216	AL1A1_HUMAN	216	0.76	experiments:in vivo,Two-hybrid;pmids:12081471,16189514,25416956;sources:HPRD,BioGRID,IntAct,MINT,I2D,Rual05
ITA7_HUMAN	3679	ACHA_HUMAN	1134	0.73	experiments:in vivo,Affinity Capture-Western,affinity chromatography technology;pmids:10910772;sources:HPRD,BioGRID,I2D
NEB1_HUMAN	55607	ACTG_HUMAN	71	0.65	experiments:in vitro,in vivo;pmids:9362513,12052877;sources:HPRD
SRGN_HUMAN	5552	CD44_HUMAN	960	0.63	experiments:in vivo;pmids:9334256,16189514,16713569;sources:HPRD,I2D,Rual05,Lim06
GRB7_HUMAN	2886	ERBB2_HUMAN	2064	0.9	experiments:in vitro,in vivo,Reconstituted Complex,protein array,affinity chromatography technology,nuclear magnetic resonance,x-ray crystallography,competition binding,pull down;pmids:9079677,16273093,12975581,12061724,17875712;sources:HPRD,BioGRID,MINT,I2D,IntAct
PAK1_HUMAN	5058	ERBB2_HUMAN	2064	0.73	experiments:in vivo,Affinity Capture-Western,affinity chromatography technology;pmids:9774445;sources:HPRD,BioGRID,I2D,STRING
DLG4_HUMAN	1742	ERBB2_HUMAN	2064	0.87	experiments:in vivo,Two-hybrid,Affinity Capture-Western,Co-fractionation,affinity chromatography technology;pmids:10839362,16713569;sources:HPRD,BioGRID,I2D,Lim06
P85B_HUMAN	5296	ERBB2_HUMAN	2064	0.89	experiments:in vivo,Reconstituted Complex,Biochemical Activity,protein array,pull down,enzymatic study;pmids:1334406,16273093,16729043;sources:HPRD,BioGRID,MINT,I2D,IntAct,KEGG,STRING
PTN18_HUMAN	26469	ERBB2_HUMAN	2064	0.88	experiments:in vitro,anti tag coimmunoprecipitation,pull down,phosphatase assay,x-ray crystallography;pmids:14660651,25081058;sources:HPRD,I2D,IntAct
LAP2_HUMAN	55914	ERBB2_HUMAN	2064	0.96	experiments:in vitro,in vivo,Reconstituted Complex,Two-hybrid,Affinity Capture-Western,affinity chromatography technology,pull down;pmids:11278603,10878805,12379659;species:Mus musculus (Mouse);sources:HPRD,BioGRID,HomoMINT,I2D
SMUF2_HUMAN	64750	RHG05_HUMAN	394	0.88	experiments:Two-hybrid,affinity chromatography technology;pmids:15231748,28514442;species:Mus musculus (Mouse);sources:HPRD,MINT,I2D,Colland04,IntAct,BioGRID
MERL_HUMAN	4771	ERBB2_HUMAN	2064	0.55	experiments:in vitro,in vivo;pmids:12118253;sources:HPRD,I2D
CD82_HUMAN	3732	ERBB2_HUMAN	2064	0.73	experiments:in vivo,Affinity Capture-Western,affinity chromatography technology;pmids:14576349;sources:HPRD,BioGRID,I2D,STRING
ERRFI_HUMAN	54206	ERBB2_HUMAN	2064	0.88	experiments:in vitro,Two-hybrid,tandem affinity purification,affinity chromatography technology;pmids:11003669,24189400,25640309;sources:HPRD,I2D,IntAct,BioGRID
MMP7_HUMAN	4316	CD44_HUMAN	960	0.84	experiments:in vitro,in vivo,Affinity Capture-Western,affinity chromatography technology;pmids:11825873,16189514;sources:HPRD,BioGRID,I2D,Rual05
TOB1_HUMAN	10140	ERBB2_HUMAN	2064	0.55	experiments:in vitro,in vivo;pmids:8632892;sources:HPRD,I2D
MUC4_HUMAN	4585	ERBB2_HUMAN	2064	0.63	experiments:in vivo;pmids:12434309,11687512,11598901;sources:HPRD
PICK1_HUMAN	9463	ERBB2_HUMAN	2064	0.77	experiments:in vitro,in vivo,Two-hybrid,Affinity Capture-Western,affinity chromatography technology;pmids:11278603;sources:HPRD,BioGRID,I2D
SMUF2_HUMAN	64750	TXNIP_HUMAN	10628	0.63	experiments:Two-hybrid;pmids:15231748;sources:HPRD,MINT,I2D,Colland04,IntAct,BioGRID
DDX20_HUMAN	11218	ETV3_HUMAN	2117	0.59	experiments:in vitro;pmids:12007404;species:Mus musculus (Mouse);sources:HPRD,I2D
TLE1_HUMAN	7088	FOXG1_HUMAN	2290	0.81	experiments:in vivo,affinity chromatography technology,pull down;pmids:11238932,22354967,18611861;sources:HPRD,I2D,BioGRID
TLE3_HUMAN	7090	FOXG1_HUMAN	2290	0.52	experiments:in vivo;pmids:11238932;sources:HPRD,I2D
HDAC1_HUMAN	3065	FOXG1_HUMAN	2290	0.55	experiments:in vitro,in vivo;pmids:11238932;sources:HPRD
SMAD1_HUMAN	4086	FOXG1_HUMAN	2290	0.75	experiments:in vivo,Reconstituted Complex,pull down;pmids:11387330;sources:HPRD,BioGRID
KDM5B_HUMAN	10765	FOXG1_HUMAN	2290	0.86	experiments:in vivo,Two-hybrid,Affinity Capture-Western,affinity chromatography technology;pmids:12657635,17973255;sources:HPRD,BioGRID
CD4_HUMAN	920	CD44_HUMAN	960	0.62	experiments:in vitro;pmids:7539755,16189514;sources:HPRD,I2D,Rual05
SMUF2_HUMAN	64750	DAB2_HUMAN	1601	0.73	experiments:Two-hybrid;pmids:15231748,16713569;sources:HPRD,MINT,I2D,Colland04,Lim06,IntAct,BioGRID
CBL_HUMAN	867	VAV_HUMAN	7409	0.9	experiments:in vitro,in vivo,Affinity Capture-Western,Reconstituted Complex,far western blotting,genetic interference,affinity chromatography technology,pull down;pmids:9200440,11133830,11331248,16713569,12881521,16356860,18835194,19635790,16289966;sources:HPRD,BioGRID,DIP,I2D,Lim06,MINT,IntAct
PLCG1_HUMAN	5335	VAV_HUMAN	7409	0.95	experiments:in vitro,in vivo,Affinity Capture-Western,affinity chromatography technology,fluorescent resonance energy transfer;pmids:9891995,16467851,16713569;species:Bos taurus (Bovine);sources:HPRD,BioGRID,HomoMINT,I2D,Lim06
PRLR_HUMAN	5618	VAV_HUMAN	7409	0.88	experiments:in vivo,Reconstituted Complex,Affinity Capture-Western,affinity chromatography technology,pull down;pmids:7768923,11328862;sources:HPRD,BioGRID,I2D,STRING
TYK2_HUMAN	7297	VAV_HUMAN	7409	0.83	experiments:in vivo,Affinity Capture-Western,affinity chromatography technology;pmids:10673353,16189514;sources:HPRD,BioGRID,I2D,Rual05,STRING
SMUF2_HUMAN	64750	IDD_HUMAN	9993	0.63	experiments:Two-hybrid;pmids:15231748;sources:HPRD,MINT,I2D,Colland04,IntAct,BioGRID
MK01_HUMAN	5594	VAV_HUMAN	7409	0.83	experiments:in vivo,Affinity Capture-Western,affinity chromatography technology;pmids:9013873,8900182;sources:HPRD,BioGRID,I2D
VAV_HUMAN	7409	RHOG_HUMAN	391	0.52	experiments:in vitro;pmids:12376551;sources:HPRD,I2D
RASH_HUMAN	3265	VAV_HUMAN	7409	0.62	experiments:in vivo;pmids:8554611,16713569;sources:HPRD,I2D,Lim06
BTK_HUMAN	695	VAV_HUMAN	7409	0.73	experiments:in vivo,Affinity Capture-Western,affinity chromatography technology;pmids:9201297;sources:HPRD,BioGRID,I2D
TGFR1_HUMAN	7046	CD44_HUMAN	960	0.88	experiments:in vitro,in vivo,Reconstituted Complex,pull down,affinity chromatography technology;pmids:12145287,15597342;sources:HPRD,BioGRID,I2D,STRING
KSYK_HUMAN	6850	VAV_HUMAN	7409	0.9	experiments:in vitro,in vivo,Two-hybrid,Affinity Capture-Western,Reconstituted Complex,Biochemical Activity,enzymatic study,affinity chromatography technology,pull down;pmids:8986718,8900182,11331248,16189514,11262396;sources:HPRD,BioGRID,I2D,Rual05
SHB_HUMAN	6461	VAV_HUMAN	7409	0.79	experiments:in vitro,in vivo,Affinity Capture-Western,Reconstituted Complex,affinity chromatography technology,pull down;pmids:12084069;sources:HPRD,BioGRID,I2D
KPCT_HUMAN	5588	VAV_HUMAN	7409	0.73	experiments:in vivo,Affinity Capture-Western,affinity chromatography technology;pmids:10725744;sources:HPRD,BioGRID,I2D
TEC_HUMAN	7006	VAV_HUMAN	7409	0.84	experiments:in vitro,in vivo,Affinity Capture-Western,affinity chromatography technology;pmids:7651724,11328862;sources:HPRD,BioGRID,I2D
IL6RB_HUMAN	3572	VAV_HUMAN	7409	0.75	experiments:in vivo,Reconstituted Complex,pull down;pmids:9013873;sources:HPRD,BioGRID,I2D,STRING
HNRPK_HUMAN	3190	VAV_HUMAN	7409	0.95	experiments:in vitro,in vivo,Two-hybrid,Affinity Capture-Western,affinity chromatography technology;pmids:8051112,7862126,16189514,16713569;species:Mus musculus (Mouse);sources:HPRD,BioGRID,HomoMINT,I2D,Rual05,Lim06
SLAP1_HUMAN	6503	VAV_HUMAN	7409	0.88	experiments:in vitro,in vivo,Affinity Capture-Western,Reconstituted Complex,affinity chromatography technology,pull down;pmids:10662792,16189514;sources:HPRD,BioGRID,I2D,Rual05
FAK2_HUMAN	2185	VAV_HUMAN	7409	0.86	experiments:in vitro,in vivo,Reconstituted Complex,pull down;pmids:10867021,16713569;sources:HPRD,BioGRID,I2D,Lim06
EZH2_HUMAN	2146	VAV_HUMAN	7409	0.9	experiments:in vitro,in vivo,Two-hybrid,Reconstituted Complex,Affinity Capture-Western,affinity chromatography technology,pull down;pmids:8649418,10780782,15882624,16189514;sources:HPRD,BioGRID,I2D,Rual05
LCP2_HUMAN	3937	VAV_HUMAN	7409	0.9	experiments:in vitro,in vivo,Affinity Capture-Western,Reconstituted Complex,affinity chromatography technology,anti tag coimmunoprecipitation,coimmunoprecipitation,pull down;pmids:9341187,11331248,9047237,8703037,16189514,10347175,8673706,21725281,19635790;sources:HPRD,BioGRID,I2D,Rual05,BIND,MINT,IntAct
TGFR2_HUMAN	7048	CD44_HUMAN	960	0.52	experiments:in vivo;pmids:12145287;sources:HPRD,I2D,STRING
ZYX_HUMAN	7791	VAV_HUMAN	7409	0.76	experiments:in vitro,Two-hybrid;pmids:8622875,16189514,16713569;sources:HPRD,I2D,Rual05,Lim06
3BP2_HUMAN	6452	VAV_HUMAN	7409	0.9	experiments:in vivo,Affinity Capture-Western,far western blotting,Two-hybrid,affinity chromatography technology,anti tag coimmunoprecipitation,cosedimentation through density gradient,anti bait coimmunoprecipitation,pull down;pmids:11390470,17306257,15345594,20439986;sources:HPRD,BioGRID,MINT,I2D,IntAct
SIAH2_HUMAN	6478	VAV_HUMAN	7409	0.89	experiments:in vitro,in vivo,Two-hybrid,Reconstituted Complex,Affinity Capture-Western,affinity chromatography technology,pull down;pmids:10207103,16713569;sources:HPRD,BioGRID,I2D,Lim06
LAT_HUMAN	27040	VAV_HUMAN	7409	0.9	experiments:in vitro,in vivo,Reconstituted Complex,Affinity Capture-Western,affinity chromatography technology,pull down,cosedimentation through density gradient;pmids:11368773,12186560,16713569,17306257;sources:HPRD,BioGRID,I2D,Lim06,MINT,STRING
GDIR2_HUMAN	397	VAV_HUMAN	7409	0.79	experiments:in vitro,in vivo,Two-hybrid,Affinity Capture-Western,Reconstituted Complex,affinity chromatography technology,pull down;pmids:10664460;sources:HPRD,BioGRID,I2D,MIPS,STRING
SOCS1_HUMAN	8651	VAV_HUMAN	7409	0.87	experiments:in vitro,in vivo,Two-hybrid,Affinity Capture-Western,affinity chromatography technology;pmids:10022833,10747851;sources:HPRD,BioGRID,I2D,BIND,STRING
AOC3_HUMAN	8639	VAV_HUMAN	7409	0.52	experiments:in vivo;pmids:1375396;sources:HPRD,I2D
NEK3_HUMAN	4752	VAV_HUMAN	7409	0.52	experiments:in vivo;pmids:15618286;sources:HPRD,I2D
CBLB_HUMAN	868	VAV_HUMAN	7409	0.89	experiments:in vivo,Affinity Capture-Western,affinity chromatography technology,Two-hybrid,far western blotting,pull down;pmids:11857085,16189514,9399639;sources:HPRD,BioGRID,I2D,Rual05,STRING
BLNK_HUMAN	29760	VAV_HUMAN	7409	0.83	experiments:in vivo,Affinity Capture-Western,affinity chromatography technology;pmids:9697839,16189514;sources:HPRD,BioGRID,I2D,Rual05,KEGG,STRING
VAV2_HUMAN	7410	CD44_HUMAN	960	0.73	experiments:in vitro,Affinity Capture-Western,affinity chromatography technology;pmids:11606575;sources:HPRD,BioGRID,I2D,STRING
RGAP1_HUMAN	29127	VAV_HUMAN	7409	0.85	experiments:in vivo,Reconstituted Complex,pull down;pmids:10748082,16189514;sources:HPRD,BioGRID,I2D,Rual05
DOCK2_HUMAN	1794	VAV_HUMAN	7409	0.73	experiments:in vitro,Affinity Capture-Western,affinity chromatography technology;pmids:12393632;sources:HPRD,BioGRID,I2D
SMUF2_HUMAN	64750	F175B_HUMAN	23172	0.63	experiments:Two-hybrid;pmids:15231748;sources:HPRD,MINT,I2D,Colland04,IntAct,BioGRID
SMUF2_HUMAN	64750	GCP60_HUMAN	64746	0.63	experiments:Two-hybrid;pmids:15231748;sources:HPRD,MINT,I2D,Colland04,IntAct,BioGRID
YES_HUMAN	7525	YES_HUMAN	7525	0.62	experiments:in vitro,in vivo;pmids:9794236;species:Mus musculus (Mouse);sources:HPRD,I2D
PECA1_HUMAN	5175	YES_HUMAN	7525	0.74	experiments:in vitro,in vivo,Affinity Capture-Western,affinity chromatography technology;pmids:10858437;sources:HPRD,BioGRID,I2D
CD36_HUMAN	948	YES_HUMAN	7525	0.83	experiments:in vivo,Affinity Capture-Western,affinity chromatography technology;pmids:7521304,1715582;sources:HPRD,BioGRID,I2D
RL10_HUMAN	6134	YES_HUMAN	7525	0.87	experiments:in vivo,Two-hybrid,Affinity Capture-Western,pull down,affinity chromatography technology;pmids:12138090,16741966;sources:HPRD,BioGRID,MINT,I2D,IntAct
RON_HUMAN	4486	YES_HUMAN	7525	0.55	experiments:in vitro,in vivo;pmids:8918464;sources:HPRD,I2D
ERBB4_HUMAN	2066	CD44_HUMAN	960	0.74	experiments:in vitro,in vivo,Affinity Capture-Western,affinity chromatography technology;pmids:11825873;sources:HPRD,BioGRID,I2D,STRING
TYRO3_HUMAN	7301	YES_HUMAN	7525	0.52	experiments:in vivo;pmids:7537495;sources:HPRD,I2D
ADA12_HUMAN	8038	YES_HUMAN	7525	0.62	experiments:in vitro,in vivo;pmids:11127814;species:Mus musculus (Mouse);sources:HPRD,I2D
NPHN_HUMAN	4868	YES_HUMAN	7525	0.83	experiments:in vivo,Affinity Capture-Western,affinity chromatography technology;pmids:12846735,12668668;sources:HPRD,BioGRID,I2D
OCLN_HUMAN	4950	YES_HUMAN	7525	0.73	experiments:in vivo,Affinity Capture-Western,affinity chromatography technology;pmids:11950934;sources:HPRD,BioGRID,I2D
DLG4_HUMAN	1742	YES_HUMAN	7525	0.52	experiments:in vivo;pmids:9892651;sources:HPRD,I2D
CD2AP_HUMAN	23607	YES_HUMAN	7525	0.52	experiments:in vitro;pmids:10339567;sources:HPRD,I2D
TRPV4_HUMAN	59341	YES_HUMAN	7525	0.74	experiments:in vitro,in vivo,Affinity Capture-Western,affinity chromatography technology;pmids:12538589;sources:HPRD,BioGRID,I2D
SMUF2_HUMAN	64750	SF3A2_HUMAN	8175	0.63	experiments:Two-hybrid;pmids:15231748;sources:HPRD,MINT,I2D,Colland04,IntAct,BioGRID
GPVI_HUMAN	51206	YES_HUMAN	7525	0.65	experiments:in vivo,anti bait coimmunoprecipitation;pmids:1715582;sources:HPRD,IntAct,I2D
ASPP2_HUMAN	7159	YES_HUMAN	7525	0.52	experiments:in vivo;pmids:11278422;sources:HPRD,I2D
TIAM1_HUMAN	7074	CD44_HUMAN	960	0.76	experiments:in vitro,in vivo,Reconstituted Complex,pull down;pmids:10636882;sources:HPRD,BioGRID,I2D
SP1_HUMAN	6667	REL_HUMAN	5966	0.75	experiments:in vitro,Reconstituted Complex,pull down;pmids:7933095;sources:HPRD,BioGRID,I2D
ELF1_HUMAN	1997	REL_HUMAN	5966	0.75	experiments:in vitro,Reconstituted Complex,pull down;pmids:7862168;sources:HPRD,BioGRID,I2D
SMUF2_HUMAN	64750	ACOX3_HUMAN	8310	0.63	experiments:Two-hybrid;pmids:15231748;sources:HPRD,MINT,I2D,Colland04,IntAct,BioGRID,STRING
SMUF2_HUMAN	64750	RN111_HUMAN	54778	0.63	experiments:Two-hybrid;pmids:15231748;sources:HPRD,MINT,I2D,Colland04,IntAct,BioGRID
NKRF_HUMAN	55922	REL_HUMAN	5966	0.75	experiments:in vitro,Reconstituted Complex,pull down;pmids:10562553;sources:HPRD,BioGRID,I2D
TBP_HUMAN	6908	REL_HUMAN	5966	0.85	experiments:in vitro,Reconstituted Complex,pull down;pmids:8413269,16713569;sources:HPRD,BioGRID,I2D,Lim06
SMUF2_HUMAN	64750	TM139_HUMAN	135932	0.63	experiments:Two-hybrid;pmids:15231748;sources:HPRD,MINT,I2D,Colland04,IntAct,BioGRID
SMUF2_HUMAN	64750	LAPM5_HUMAN	7805	0.63	experiments:Two-hybrid;pmids:15231748;sources:HPRD,MINT,I2D,Colland04,IntAct,BioGRID
MK08_HUMAN	5599	REL_HUMAN	5966	0.77	experiments:in vivo,Two-hybrid,Affinity Capture-Western,affinity chromatography technology;pmids:8621542;sources:HPRD,BioGRID,I2D,MIPS
SMUF2_HUMAN	64750	RU17_HUMAN	6625	0.63	experiments:Two-hybrid;pmids:15231748;sources:HPRD,MINT,I2D,Colland04,IntAct,BioGRID
DMP1_HUMAN	1758	CD44_HUMAN	960	0.52	experiments:in vitro;pmids:11825898;sources:HPRD,I2D
PP4C_HUMAN	5531	REL_HUMAN	5966	0.79	experiments:in vitro,in vivo,Two-hybrid,Reconstituted Complex,Affinity Capture-Western,affinity chromatography technology,pull down;pmids:9837938;sources:HPRD,BioGRID,I2D
NU155_HUMAN	9631	ZFYV9_HUMAN	9372	0.73	experiments:Two-hybrid;pmids:16189514,15231748;sources:HPRD,MINT,I2D,Rual05,Colland04,IntAct,BioGRID
SUMF2_HUMAN	25870	ZFYV9_HUMAN	9372	0.73	experiments:Two-hybrid;pmids:16189514,15231748;sources:HPRD,MINT,I2D,Rual05,Colland04,IntAct,BioGRID
ETS2_HUMAN	2114	ZFYV9_HUMAN	9372	0.73	experiments:Two-hybrid;pmids:16189514,15231748;sources:HPRD,MINT,I2D,Rual05,Colland04,IntAct,BioGRID,STRING
SMAD7_HUMAN	4092	ZN107_HUMAN	51427	0.63	experiments:Two-hybrid;pmids:15231748;sources:HPRD,MINT,I2D,Colland04,IntAct,BioGRID
SMAD7_HUMAN	4092	ZBT44_HUMAN	29068	0.63	experiments:Two-hybrid;pmids:15231748;sources:HPRD,Colland04
SMAD7_HUMAN	4092	TTF2_HUMAN	8458	0.63	experiments:Two-hybrid;pmids:15231748;sources:HPRD,MINT,I2D,Colland04,IntAct,BioGRID
HSP7C_HUMAN	3312	REL_HUMAN	5966	0.75	experiments:in vitro,tandem affinity purification;pmids:2155506,14743216;sources:HPRD,IntAct,I2D
SMAD7_HUMAN	4092	MYOD1_HUMAN	4654	0.63	experiments:Two-hybrid;pmids:15231748;sources:HPRD,MINT,I2D,Colland04,IntAct,BioGRID
TF2B_HUMAN	2959	REL_HUMAN	5966	0.75	experiments:in vitro,Reconstituted Complex,pull down;pmids:8413269;sources:HPRD,BioGRID,I2D
ARHG1_HUMAN	9138	CD44_HUMAN	960	0.83	experiments:in vivo,Affinity Capture-Western,affinity chromatography technology;pmids:12748184,16189514;sources:HPRD,BioGRID,I2D,Rual05
SMAD7_HUMAN	4092	SOX5_HUMAN	6660	0.63	experiments:Two-hybrid;pmids:15231748;sources:HPRD,MINT,I2D,Colland04,IntAct,BioGRID
SMAD7_HUMAN	4092	ASH1L_HUMAN	55870	0.63	experiments:Two-hybrid;pmids:15231748;sources:HPRD,MINT,I2D,Colland04,IntAct,BioGRID
SMAD7_HUMAN	4092	ZBT11_HUMAN	27107	0.63	experiments:Two-hybrid;pmids:15231748;sources:HPRD,MINT,I2D,Colland04,IntAct,BioGRID
REL_HUMAN	5966	CALM_HUMAN	801	0.75	experiments:in vitro,tandem affinity purification;pmids:12556500,14743216;sources:HPRD,IntAct,I2D
REL_HUMAN	5966	CALM_HUMAN	805	0.75	experiments:in vitro,tandem affinity purification;pmids:12556500,14743216;sources:HPRD,IntAct,I2D
REL_HUMAN	5966	CALM_HUMAN	808	0.75	experiments:in vitro,tandem affinity purification;pmids:12556500,14743216;sources:HPRD,IntAct,I2D
SMAD7_HUMAN	4092	SOX13_HUMAN	9580	0.63	experiments:Two-hybrid;pmids:15231748;sources:HPRD,MINT,I2D,Colland04,IntAct,BioGRID
KIT_HUMAN	3815	KIT_HUMAN	3815	0.62	experiments:in vitro;pmids:10377264,9799234;sources:HPRD,I2D
LYN_HUMAN	4067	KIT_HUMAN	3815	0.9	experiments:in vitro,in vivo,Affinity Capture-Western,Reconstituted Complex,affinity chromatography technology,pull down,fluorescence polarization spectroscopy;pmids:9341198,11825908,24728074;sources:HPRD,BioGRID,I2D,IntAct
P85A_HUMAN	5295	KIT_HUMAN	3815	0.9	experiments:in vitro,in vivo,Two-hybrid,Reconstituted Complex,Affinity Capture-Western,affinity chromatography technology,coimmunoprecipitation,pull down,fluorescence polarization spectroscopy,imaging technique;pmids:7509796,10022833,11071635,16713569,1382595,7537096,17452978,9233773,24728074,25241761;sources:HPRD,BioGRID,I2D,Lim06,MINT,IntAct
PLCG1_HUMAN	5335	KIT_HUMAN	3815	0.96	experiments:in vivo,Reconstituted Complex,coimmunoprecipitation,pull down,fluorescence polarization spectroscopy,imaging technique;pmids:7536744,11071635,16713569,7537096,24728074,25241761;species:Mus musculus (Mouse);sources:HPRD,BioGRID,I2D,Lim06,MINT,IntAct,STRING
PTN11_HUMAN	5781	KIT_HUMAN	3815	0.9	experiments:in vitro,in vivo,Reconstituted Complex,Affinity Capture-Western,affinity chromatography technology,pull down,fluorescence polarization spectroscopy;pmids:7523381,9528781,12444928,24728074;sources:HPRD,BioGRID,I2D,BIND,IntAct
PP13_HUMAN	29124	ACTG_HUMAN	71	0.52	experiments:in vitro;pmids:15009185;sources:HPRD
MERL_HUMAN	4771	CD44_HUMAN	960	0.85	experiments:in vitro,in vivo,Affinity Capture-Western,affinity chromatography technology;pmids:12356905,17891137,16189514,24912773;sources:HPRD,BioGRID,I2D,Rual05
PTN6_HUMAN	5777	KIT_HUMAN	3815	0.9	experiments:in vitro,in vivo,Affinity Capture-Western,Reconstituted Complex,affinity chromatography technology,pull down,anti tag coimmunoprecipitation;pmids:7684496,9528781,12614164;sources:HPRD,BioGRID,I2D,MINT,IntAct
KPCA_HUMAN	5578	KIT_HUMAN	3815	0.55	experiments:in vitro,in vivo;pmids:7539802;sources:HPRD,I2D
SCF_HUMAN	4254	KIT_HUMAN	3815	0.9	experiments:in vitro,in vivo,Affinity Capture-Western,Reconstituted Complex,competition binding,x-ray crystallography,affinity chromatography technology,pull down;pmids:1375232,7680037,17662946;sources:HPRD,BioGRID,IntAct,I2D
SRC_HUMAN	6714	KIT_HUMAN	3815	0.84	experiments:in vitro,fluorescence polarization spectroscopy;pmids:12878163,12444928,24728074;sources:HPRD,I2D,BioGRID,IntAct
MATK_HUMAN	4145	KIT_HUMAN	3815	0.85	experiments:in vitro,Reconstituted Complex,pull down;pmids:9038210,7536744;sources:HPRD,BioGRID,I2D
KIT_HUMAN	3815	STAT1_HUMAN	6772	0.89	experiments:in vivo,Affinity Capture-Western,Reconstituted Complex,Biochemical Activity,enzymatic study,affinity chromatography technology,pull down,imaging technique;pmids:9355737,25241761;sources:HPRD,BioGRID,I2D,BIND,IntAct
PTPRO_HUMAN	5800	KIT_HUMAN	3815	0.73	experiments:in vivo,Affinity Capture-Western,affinity chromatography technology;pmids:10397721;sources:HPRD,BioGRID,I2D
TEC_HUMAN	7006	KIT_HUMAN	3815	0.9	experiments:in vitro,in vivo,Affinity Capture-Western,Reconstituted Complex,affinity chromatography technology,pull down,fluorescence polarization spectroscopy;pmids:7526158,11071635,24728074;sources:HPRD,BioGRID,I2D,IntAct
GRB7_HUMAN	2886	KIT_HUMAN	3815	0.89	experiments:in vitro,in vivo,Reconstituted Complex,pull down,fluorescence polarization spectroscopy;pmids:10377264,12444928,24728074;sources:HPRD,BioGRID,I2D,MINT,IntAct
GRB10_HUMAN	2887	KIT_HUMAN	3815	0.79	experiments:in vitro,in vivo,Two-hybrid,Reconstituted Complex,Affinity Capture-Western,affinity chromatography technology,pull down;pmids:11809791;sources:HPRD,BioGRID,I2D
FCG3A_HUMAN	2214	CD38_HUMAN	952	0.85	experiments:in vitro,FRET,fluorescent resonance energy transfer;pmids:11895784,16189514;sources:HPRD,BioGRID,I2D,Rual05
CRKL_HUMAN	1399	KIT_HUMAN	3815	0.88	experiments:in vivo,Reconstituted Complex,Affinity Capture-Western,affinity chromatography technology,pull down;pmids:9092574,11071635;sources:HPRD,BioGRID,I2D,STRING
DOK1_HUMAN	1796	KIT_HUMAN	3815	0.79	experiments:in vitro,in vivo,Affinity Capture-Western,Reconstituted Complex,affinity chromatography technology,pull down;pmids:11825908;sources:HPRD,BioGRID,I2D
P85B_HUMAN	5296	KIT_HUMAN	3815	0.89	experiments:in vitro,in vivo,Two-hybrid,coimmunoprecipitation,fluorescence polarization spectroscopy;pmids:7537096,10022833,24728074;sources:HPRD,BioGRID,I2D,BIND,MINT,IntAct
SOCS1_HUMAN	8651	KIT_HUMAN	3815	0.77	experiments:in vivo,Two-hybrid,Affinity Capture-Western,affinity chromatography technology;pmids:10022833;sources:HPRD,BioGRID,I2D,BIND,STRING
GRAP_HUMAN	10750	KIT_HUMAN	3815	0.86	experiments:in vitro,in vivo,Reconstituted Complex,pull down;pmids:8647802,16713569;sources:HPRD,BioGRID,I2D,Lim06
GRAP2_HUMAN	9402	KIT_HUMAN	3815	0.89	experiments:in vitro,fluorescence polarization spectroscopy;pmids:9872323,24728074;species:Mus musculus (Mouse);sources:HPRD,I2D,IntAct,STRING
SH2B3_HUMAN	10019	KIT_HUMAN	3815	0.89	experiments:in vitro,fluorescence polarization spectroscopy;pmids:11805142,24728074;species:Mus musculus (Mouse);sources:HPRD,I2D,IntAct,STRING
CD81_HUMAN	975	KIT_HUMAN	3815	0.73	experiments:in vivo,Affinity Capture-Western,affinity chromatography technology;pmids:12036870;sources:HPRD,BioGRID,I2D,STRING
MPDZ_HUMAN	8777	KIT_HUMAN	3815	0.78	experiments:in vitro,Two-hybrid,Reconstituted Complex,pull down;pmids:11018522;sources:HPRD,BioGRID,I2D
SPRE1_HUMAN	161742	KIT_HUMAN	3815	0.59	experiments:in vitro;pmids:12646235;species:Mus musculus (Mouse);sources:HPRD,I2D
LCK_HUMAN	3932	CD38_HUMAN	952	0.78	experiments:in vitro,in vivo,affinity chromatography technology;pmids:16189514,10636863,14523017;sources:HPRD,I2D,Rual05,MIPS,BioGRID,STRING
STAP1_HUMAN	26228	KIT_HUMAN	3815	0.94	experiments:in vitro,in vivo,Two-hybrid,fluorescence polarization spectroscopy;pmids:10679268,24728074;species:Mus musculus (Mouse);sources:HPRD,I2D,IntAct
SH2B2_HUMAN	10603	KIT_HUMAN	3815	0.52	experiments:in vitro;pmids:10872802;sources:HPRD,I2D
SPRE2_HUMAN	200734	KIT_HUMAN	3815	0.68	experiments:in vivo;pmids:14981116,12646235;species:Mus musculus (Mouse);sources:HPRD,I2D,STRING
FGR_HUMAN	2268	FGR_HUMAN	2268	0.55	experiments:in vitro,in vivo;pmids:7515063;sources:HPRD,I2D
CBL_HUMAN	867	FGR_HUMAN	2268	0.83	experiments:in vivo,Affinity Capture-Western,affinity chromatography technology;pmids:12435267,7721825;sources:HPRD,BioGRID,I2D,STRING
FGR_HUMAN	2268	SRC_HUMAN	6714	0.63	experiments:in vitro;pmids:12468645,12387813,7678701,9208935;sources:HPRD,I2D,STRING
WASP_HUMAN	7454	FGR_HUMAN	2268	0.96	experiments:in vitro,in vivo,Affinity Capture-Western,Reconstituted Complex,pull down,affinity chromatography technology;pmids:8824280,10358777,7565724,8805332;species:Saccharomyces cerevisiae (Baker's yeast);sources:HPRD,BioGRID,MINT,I2D,Ortho,IntAct
CD24_HUMAN	100133941	FGR_HUMAN	2268	0.73	experiments:in vivo,Affinity Capture-Western,affinity chromatography technology;pmids:8753773;sources:HPRD,BioGRID,I2D
KSYK_HUMAN	6850	FGR_HUMAN	2268	0.87	experiments:in vitro,in vivo,Affinity Capture-Western,Two-hybrid,affinity chromatography technology;pmids:11672534,15536084;sources:HPRD,BioGRID,MINT,I2D,IntAct,STRING
FAK1_HUMAN	5747	FGR_HUMAN	2268	0.73	experiments:in vivo,Affinity Capture-Western,affinity chromatography technology;pmids:12387730;sources:HPRD,BioGRID,I2D,KEGG,STRING
PECA1_HUMAN	5175	CD38_HUMAN	952	0.52	experiments:in vitro;pmids:9551996;sources:HPRD,I2D
DAB2_HUMAN	1601	FGR_HUMAN	2268	0.85	experiments:in vitro,Reconstituted Complex,pull down;pmids:12473651,16713569;sources:HPRD,BioGRID,I2D,Lim06,STRING
CCR3_HUMAN	1232	FGR_HUMAN	2268	0.73	experiments:in vivo,Affinity Capture-Western,affinity chromatography technology;pmids:10527858;sources:HPRD,BioGRID,I2D,KEGG,STRING
FGR_HUMAN	2268	HCLS1_HUMAN	3059	0.83	experiments:in vitro,in vivo,Reconstituted Complex,pull down;pmids:10066823;species:Saccharomyces cerevisiae (Baker's yeast);sources:HPRD,BioGRID,I2D,Ortho,STRING
SLAF1_HUMAN	6504	FGR_HUMAN	2268	0.74	experiments:in vitro,in vivo,Affinity Capture-Western,affinity chromatography technology;pmids:10229804;sources:HPRD,BioGRID,I2D
SHIP1_HUMAN	3635	FGR_HUMAN	2268	0.52	experiments:in vivo;pmids:10229804;sources:HPRD
EBP2_HUMAN	10969	FGF3_HUMAN	2248	0.79	experiments:in vitro,in vivo,Two-hybrid,Reconstituted Complex,Affinity Capture-Western,affinity chromatography technology,pull down;pmids:11438656;sources:HPRD,BioGRID,I2D
DLL4_HUMAN	54567	NOTC4_HUMAN	4855	0.55	experiments:in vitro,in vivo;pmids:12814948;sources:HPRD,I2D
MAML1_HUMAN	9794	NOTC4_HUMAN	4855	0.88	experiments:in vitro,in vivo,Two-hybrid,Reconstituted Complex,pull down;pmids:11101851,11585921;sources:HPRD,BioGRID,I2D
FBXW7_HUMAN	55294	NOTC4_HUMAN	4855	0.52	experiments:in vivo;pmids:11585921;sources:HPRD,I2D
INS_HUMAN	3630	NOV_HUMAN	4856	0.85	experiments:in vitro,Reconstituted Complex,pull down;pmids:10084601,16189514;sources:HPRD,BioGRID,I2D,Rual05
CD4_HUMAN	920	CD38_HUMAN	952	0.62	experiments:in vitro;pmids:7539755,16189514;sources:HPRD,I2D,Rual05,STRING
NOTC1_HUMAN	4851	NOV_HUMAN	4856	0.88	experiments:in vivo,Affinity Capture-Western,Reconstituted Complex,affinity chromatography technology,pull down;pmids:12050162,16713569;sources:HPRD,BioGRID,I2D,Lim06
DLL1_HUMAN	28514	NOV_HUMAN	4856	0.55	experiments:in vitro,in vivo;pmids:12050162;sources:HPRD,I2D
S10A4_HUMAN	6275	NOV_HUMAN	4856	0.81	experiments:in vitro,in vivo,Two-hybrid,pull down;pmids:12147716,14606958;sources:HPRD,I2D,BioGRID
NFAC1_HUMAN	4772	PIM1_HUMAN	5292	0.77	experiments:in vitro,in vivo,Biochemical Activity,Affinity Capture-Western,enzymatic study,affinity chromatography technology;pmids:11823475;sources:HPRD,BioGRID,I2D,STRING
PTPRO_HUMAN	5800	PIM1_HUMAN	5292	0.55	experiments:in vitro,in vivo;pmids:11368509;sources:HPRD,I2D
SND1_HUMAN	27044	PIM1_HUMAN	5292	0.77	experiments:in vitro,in vivo,Two-hybrid,Affinity Capture-Western,affinity chromatography technology;pmids:9809063;sources:HPRD,BioGRID,I2D
CBX3_HUMAN	11335	PIM1_HUMAN	5292	0.89	experiments:in vitro,in vivo,Two-hybrid,Biochemical Activity,Reconstituted Complex,Affinity Capture-Western,enzymatic study,affinity chromatography technology,pull down;pmids:10664448,16713569;sources:HPRD,BioGRID,I2D,Lim06
CBX1_HUMAN	10951	PIM1_HUMAN	5292	0.74	experiments:in vitro,in vivo,Affinity Capture-Western,affinity chromatography technology;pmids:12111331;sources:HPRD,BioGRID,I2D
NHEJ1_HUMAN	79840	NHEJ1_HUMAN	79840	0.65	experiments:in vivo,coimmunoprecipitation;pmids:16439205;sources:HPRD,IntAct,I2D
FZD5_HUMAN	7855	WNT5A_HUMAN	7474	0.65	experiments:in vivo,imaging technique;pmids:9054360,25241761;sources:HPRD,I2D,IntAct,BioGRID
CO9_HUMAN	735	CD59_HUMAN	966	0.85	experiments:in vitro,Reconstituted Complex,pull down;pmids:7523406,1377690;sources:HPRD,BioGRID,I2D
ROR2_HUMAN	4920	WNT5A_HUMAN	7474	0.59	experiments:in vitro;pmids:12839624;species:Mus musculus (Mouse);sources:HPRD,I2D
FZD1_HUMAN	8321	WNT5A_HUMAN	7474	0.73	experiments:in vivo,Affinity Capture-Western,affinity chromatography technology;pmids:10557084;sources:HPRD,BioGRID,I2D,MIPS
GDIB_HUMAN	2665	RAB8A_HUMAN	4218	0.95	experiments:in vitro,Reconstituted Complex,pull down,anti tag coimmunoprecipitation;pmids:10512627,16189514,26344197,26824392;species:Saccharomyces cerevisiae (Baker's yeast);sources:HPRD,BioGRID,Ortho,Rual05,IntAct
OPTN_HUMAN	10133	RAB8A_HUMAN	4218	0.97	experiments:Two-hybrid,Reconstituted Complex,Affinity Capture-Western,affinity chromatography technology,pull down,bimolecular fluorescence complementation,confocal microscopy;pmids:11137014,16189514,20634958,20085643,20161783,23357852,20388642,22854040;species:Canis familiaris (Dog);sources:HPRD,BioGRID,HomoMINT,I2D,Rual05,BIND,IntAct
M4K2_HUMAN	5871	RAB8A_HUMAN	4218	0.77	experiments:in vivo,Two-hybrid,Affinity Capture-Western,Co-fractionation,affinity chromatography technology;pmids:8643544;sources:HPRD,BioGRID,I2D
RPH3L_HUMAN	9501	RAB8A_HUMAN	4218	0.73	experiments:in vivo,Affinity Capture-Western,affinity chromatography technology;pmids:12578829;sources:HPRD,BioGRID
CO8A_HUMAN	731	CD59_HUMAN	966	0.75	experiments:in vitro,Reconstituted Complex,pull down;pmids:7544344;sources:HPRD,BioGRID,I2D
SYTL4_HUMAN	94121	RAB8A_HUMAN	4218	0.96	experiments:in vitro,in vivo,Affinity Capture-Western,Reconstituted Complex,affinity chromatography technology,pull down,anti tag coimmunoprecipitation;pmids:11773082,12590134,12176990,16189514,23140275,24700782,26824392,26553929;species:Mus musculus (Mouse);sources:HPRD,BioGRID,I2D,Rual05,IntAct
RIMS2_HUMAN	9699	RAB8A_HUMAN	4218	0.8	experiments:in vitro,Affinity Capture-Western,affinity chromatography technology;pmids:12578829;species:Mus musculus (Mouse);sources:HPRD,BioGRID,I2D
RP3A_HUMAN	22895	RAB8A_HUMAN	4218	0.89	experiments:in vitro,Affinity Capture-Western,affinity chromatography technology;pmids:12578829,28514442;species:Mus musculus (Mouse);sources:HPRD,BioGRID,I2D
VGFR1_HUMAN	2321	VGFR1_HUMAN	2321	0.55	experiments:in vitro,in vivo;pmids:11513746;sources:HPRD,I2D
VGFR2_HUMAN	3791	VGFR1_HUMAN	2321	0.85	experiments:in vivo,Biochemical Activity,enzymatic study,affinity chromatography technology;pmids:10865839,12796773,25387128;sources:HPRD,BioGRID,I2D
VEGFA_HUMAN	7422	VGFR1_HUMAN	2321	0.9	experiments:in vitro,in vivo,x-ray crystallography,coimmunoprecipitation,genetic interference,pull down,cross-linking study,competition binding,enzyme linked immunosorbent assay,solid phase assay,affinity chromatography technology;pmids:8621427,17051153,9393862,10543948,8631822,21939755,1312256,20660291,21596751,28514442;sources:HPRD,IntAct,DIP,I2D,BIND,BioGRID,KEGG,STRING
PLCG2_HUMAN	5336	VGFR1_HUMAN	2321	0.65	experiments:in vitro,Two-hybrid;pmids:9398617;sources:HPRD,I2D,STRING
SHC1_HUMAN	6464	VGFR1_HUMAN	2321	0.67	experiments:in vitro,in vivo,Two-hybrid;pmids:10749680;sources:HPRD,BioGRID,I2D
PLGF_HUMAN	5228	VGFR1_HUMAN	2321	0.9	experiments:in vitro,Reconstituted Complex,x-ray crystallography,coimmunoprecipitation,pull down,enzyme linked immunosorbent assay;pmids:9452434,14684734,8700872,20660291;sources:HPRD,BioGRID,IntAct,DIP,I2D
VEGFB_HUMAN	7423	VGFR1_HUMAN	2321	0.88	experiments:in vivo,Affinity Capture-Western,Reconstituted Complex,affinity chromatography technology,pull down;pmids:9751730,10409677;sources:HPRD,BioGRID,I2D
GNAI3_HUMAN	2773	CD59_HUMAN	966	0.55	experiments:in vitro,in vivo;pmids:8650218;sources:HPRD,I2D
ATR_HUMAN	545	VGFR1_HUMAN	2321	0.67	experiments:in vitro,in vivo,Two-hybrid;pmids:10749680;sources:HPRD,I2D,STRING
ERG_HUMAN	2078	ERG_HUMAN	2078	0.55	experiments:in vitro,in vivo;pmids:9681824;sources:HPRD,I2D
SPI1_HUMAN	6688	ERG_HUMAN	2078	0.52	experiments:in vitro;pmids:9681824;sources:HPRD,I2D
FLI1_HUMAN	2313	ERG_HUMAN	2078	0.52	experiments:in vitro;pmids:9681824;sources:HPRD,I2D
ETV1_HUMAN	2115	ERG_HUMAN	2078	0.52	experiments:in vitro;pmids:9681824;sources:HPRD,I2D
SETB1_HUMAN	9869	ERG_HUMAN	2078	0.81	experiments:in vitro,in vivo,Two-hybrid,anti bait coimmunoprecipitation;pmids:11791185;species:Mus musculus (Mouse);sources:HPRD,IntAct,I2D
SMAD7_HUMAN	4092	TTF1_HUMAN	7270	0.63	experiments:Two-hybrid;pmids:15231748;sources:HPRD,MINT,I2D,Colland04,IntAct,BioGRID
SOS1_HUMAN	6654	RRAS_HUMAN	6237	0.52	experiments:in vivo;pmids:11560935;sources:HPRD,I2D,KEGG,STRING
ARAF_HUMAN	369	RRAS_HUMAN	6237	0.75	experiments:in vitro,Two-hybrid;pmids:10848612,12620389;sources:HPRD,BioGRID,I2D,KEGG,STRING
NCK1_HUMAN	4690	RRAS_HUMAN	6237	0.89	experiments:in vivo,Two-hybrid,Reconstituted Complex,Affinity Capture-Western,peptide array,affinity chromatography technology,pull down;pmids:10671570,17474147;sources:HPRD,BioGRID,IntAct,MINT,I2D,STRING
CD9_HUMAN	928	CD59_HUMAN	966	0.62	experiments:in vitro;pmids:1377690,16189514;sources:HPRD,I2D,Rual05
EPHB2_HUMAN	2048	RRAS_HUMAN	6237	0.52	experiments:in vitro;pmids:10570155;sources:HPRD,I2D
GNDS_HUMAN	5900	RRAS_HUMAN	6237	0.78	experiments:in vitro,Two-hybrid,Reconstituted Complex,pull down;pmids:7809086;sources:HPRD,BioGRID,I2D
RASF5_HUMAN	83593	RRAS_HUMAN	6237	0.88	experiments:in vitro,in vivo,Reconstituted Complex,Affinity Capture-Western,affinity chromatography technology,pull down;pmids:11857081,16713569;sources:HPRD,BioGRID,I2D,Lim06,STRING
NAV2_HUMAN	89797	RRAS_HUMAN	6237	0.52	experiments:in vitro;pmids:15031288;sources:HPRD,I2D
RAIN_HUMAN	54922	RRAS_HUMAN	6237	0.65	experiments:in vitro,Two-hybrid;pmids:15031288;sources:HPRD,I2D
CO4A5_HUMAN	1287	ONCM_HUMAN	5008	0.52	experiments:in vitro;pmids:11711546;sources:HPRD,I2D,STRING
CO4A6_HUMAN	1288	ONCM_HUMAN	5008	0.66	experiments:in vitro,imaging technique;pmids:11711546,16189514,25241761;sources:HPRD,I2D,Rual05,IntAct,BioGRID
IL6RB_HUMAN	3572	ONCM_HUMAN	5008	0.86	experiments:in vitro,pull down,coimmunoprecipitation,affinity chromatography technology;pmids:8999038,16051226,26186194,28514442;sources:HPRD,MINT,DIP,I2D,IntAct,BioGRID
OSMR_HUMAN	9180	ONCM_HUMAN	5008	0.73	experiments:in vitro,in vivo,pull down;pmids:10997905,8999038,17028186;sources:HPRD,I2D,KEGG,STRING,BioGRID
CD2_HUMAN	914	CD59_HUMAN	966	0.62	experiments:in vitro;pmids:1377404,16189514;sources:HPRD,I2D,Rual05
LYN_HUMAN	4067	LYN_HUMAN	4067	0.83	experiments:in vitro,in vivo,protein kinase assay,enzymatic study;pmids:11943772,9171348,11744621,14993658,11157475;sources:HPRD,IntAct,I2D,BioGRID
CBL_HUMAN	867	LYN_HUMAN	4067	0.96	experiments:in vivo,Affinity Capture-Western,coimmunoprecipitation,Two-hybrid,affinity chromatography technology,pull down;pmids:12149655,8621719,12244174,9160881,7721825,15190072,7782294,18235045;species:Mus musculus (Mouse);sources:HPRD,BioGRID,MINT,DIP,I2D,BIND,IntAct
LYN_HUMAN	4067	PLCG1_HUMAN	5335	0.66	experiments:in vitro,in vivo;pmids:10586033,8885868,8657103,1689310,7682059,15144186;sources:HPRD,I2D
PECA1_HUMAN	5175	LYN_HUMAN	4067	0.74	experiments:in vitro,in vivo,Affinity Capture-Western,affinity chromatography technology;pmids:10858437;sources:HPRD,BioGRID,I2D
CD36_HUMAN	948	LYN_HUMAN	4067	0.87	experiments:in vivo,Affinity Capture-Western,affinity chromatography technology,anti bait coimmunoprecipitation,pull down;pmids:1715582,20037584;sources:HPRD,BioGRID,I2D,IntAct
PTN6_HUMAN	5777	LYN_HUMAN	4067	0.89	experiments:in vitro,in vivo,Reconstituted Complex,pull down,anti bait coimmunoprecipitation;pmids:10574931,11042209,12468540,8114715,8692915,10488096,22624718;sources:HPRD,BioGRID,I2D,IntAct
TYK2_HUMAN	7297	LYN_HUMAN	4067	0.75	experiments:in vitro,Reconstituted Complex,pull down;pmids:9633884;sources:HPRD,BioGRID,I2D
LYN_HUMAN	4067	KPCD_HUMAN	5580	0.62	experiments:in vitro;pmids:10945993,7575560;sources:HPRD,I2D
LYN_HUMAN	4067	BTK_HUMAN	695	0.87	experiments:in vitro,in vivo,Reconstituted Complex,pull down;pmids:8058772,11226282,11598012,8629002,8630736;sources:HPRD,BioGRID,I2D,KEGG
GRIA3_HUMAN	2892	LYN_HUMAN	4067	0.52	experiments:in vivo;pmids:9892356;sources:HPRD,I2D
DEST_HUMAN	11034	ACTG_HUMAN	71	0.92	experiments:in vitro,Two-hybrid,mammalian protein protein interaction trap;pmids:8399167,16189514,25416956;species:Saccharomyces cerevisiae (Baker's yeast);sources:HPRD,BioGRID,IntAct,MINT,I2D,Ortho,Rual05
SRC_HUMAN	6714	CD59_HUMAN	966	0.62	experiments:in vivo;pmids:12219031,16189514;sources:HPRD,I2D,Rual05
MATK_HUMAN	4145	LYN_HUMAN	4067	0.65	experiments:in vitro,in vivo;pmids:9171348,1722201;sources:HPRD,I2D
CD24_HUMAN	100133941	LYN_HUMAN	4067	0.86	experiments:in vivo,Affinity Capture-Western,affinity chromatography technology,anti bait coimmunoprecipitation;pmids:8753773,22731636;sources:HPRD,BioGRID,I2D,IntAct
LYN_HUMAN	4067	KSYK_HUMAN	6850	0.9	experiments:in vitro,in vivo,Affinity Capture-Western,Reconstituted Complex,coimmunoprecipitation,affinity chromatography technology,pull down;pmids:7831290,11536198,8621719,9820500;sources:HPRD,BioGRID,DIP,I2D,KEGG
PDE4A_HUMAN	5141	LYN_HUMAN	4067	0.92	experiments:in vitro,Reconstituted Complex,pull down;pmids:10206997,12810716;species:Rattus norvegicus (Rat);sources:HPRD,BioGRID,I2D
LYN_HUMAN	4067	PLCG2_HUMAN	5336	0.89	experiments:in vitro,Affinity Capture-Western,Reconstituted Complex,affinity chromatography technology,pull down;pmids:12181444,7682059,15144186,8395016,10981967;sources:HPRD,BioGRID,I2D
KPCT_HUMAN	5588	LYN_HUMAN	4067	0.52	experiments:in vivo;pmids:11358993;sources:HPRD,I2D
SHC1_HUMAN	6464	LYN_HUMAN	4067	0.85	experiments:in vitro,Affinity Capture-Western,pull down,affinity chromatography technology;pmids:7650013,7516469;sources:HPRD,BioGRID,MINT,I2D,IntAct
CASP3_HUMAN	836	LYN_HUMAN	4067	0.55	experiments:in vitro,in vivo;pmids:11526478;sources:HPRD,I2D
HNRPK_HUMAN	3190	LYN_HUMAN	4067	0.84	experiments:in vitro,affinity chromatography technology;pmids:7516469,23503679;species:Rattus norvegicus (Rat),Mus musculus (Mouse);sources:HPRD,HomoMINT,I2D,BioGRID
FAK1_HUMAN	5747	LYN_HUMAN	4067	0.89	experiments:in vivo,Affinity Capture-Western,coimmunoprecipitation,affinity chromatography technology,Two-hybrid;pmids:11389892,9169439,25814554;sources:HPRD,BioGRID,MINT,I2D,IntAct
SC6A8_HUMAN	6535	CD59_HUMAN	966	0.52	experiments:in vivo;pmids:12219031;sources:HPRD,I2D
PRKDC_HUMAN	5591	LYN_HUMAN	4067	0.75	experiments:in vitro,Reconstituted Complex,pull down;pmids:9748231;sources:HPRD,BioGRID,I2D
FAK2_HUMAN	2185	LYN_HUMAN	4067	0.73	experiments:in vivo,Affinity Capture-Western,affinity chromatography technology;pmids:11311138;sources:HPRD,BioGRID,I2D,KEGG
PK3CG_HUMAN	5294	LYN_HUMAN	4067	0.85	experiments:in vivo,Affinity Capture-Western,affinity chromatography technology,pull down;pmids:10318860,7721825;sources:HPRD,BioGRID,I2D
LYN_HUMAN	4067	HCLS1_HUMAN	3059	0.95	experiments:in vitro,in vivo,Affinity Capture-Western,anti bait coimmunoprecipitation,affinity chromatography technology,pull down;pmids:7682714,9104825,10066823,15795233,16713569;species:Mus musculus (Mouse);sources:HPRD,BioGRID,MINT,HomoMINT,I2D,Lim06,IntAct
LCP2_HUMAN	3937	LYN_HUMAN	4067	0.79	experiments:in vitro,in vivo,Affinity Capture-Western,Reconstituted Complex,affinity chromatography technology,pull down;pmids:10026222;sources:HPRD,BioGRID,I2D,BIND
MK03_HUMAN	5595	LYN_HUMAN	4067	0.86	experiments:in vivo,Affinity Capture-Western,affinity chromatography technology,anti bait coimmunoprecipitation;pmids:11131153,22731636;sources:HPRD,BioGRID,I2D,IntAct
LYN_HUMAN	4067	M4K1_HUMAN	11184	0.52	experiments:in vitro;pmids:11514608;sources:HPRD,I2D
KHDR1_HUMAN	10657	LYN_HUMAN	4067	0.89	experiments:in vitro,coimmunoprecipitation,pull down,enzymatic study,affinity chromatography technology,fluorescent resonance energy transfer;pmids:7516469,9045636,15190072,22745667;sources:HPRD,IntAct,MINT,I2D,BioGRID
LYN_HUMAN	4067	RGS16_HUMAN	6004	0.68	experiments:in vitro,in vivo,enzymatic study;pmids:12588871,11602604;sources:HPRD,I2D,BioGRID
UBX11_HUMAN	91544	ZFYV9_HUMAN	9372	0.73	experiments:Two-hybrid;pmids:16189514,15231748;sources:HPRD,MINT,I2D,Rual05,Colland04,IntAct,BioGRID
NCTR1_HUMAN	9437	CD59_HUMAN	966	0.73	experiments:in vivo,Affinity Capture-Western,affinity chromatography technology;pmids:14635045;sources:HPRD,BioGRID,I2D
LYN_HUMAN	4067	PP1R8_HUMAN	5511	0.67	experiments:in vitro,Biochemical Activity,enzymatic study;pmids:11104670;sources:HPRD,BioGRID,I2D
NPHN_HUMAN	4868	LYN_HUMAN	4067	0.52	experiments:in vivo;pmids:12846735;sources:HPRD,I2D
DLG4_HUMAN	1742	LYN_HUMAN	4067	0.59	experiments:in vivo;pmids:9892651;species:Rattus norvegicus (Rat);sources:HPRD,I2D
BCAR1_HUMAN	9564	LYN_HUMAN	4067	0.9	experiments:in vitro,in vivo,Affinity Capture-Western,affinity chromatography technology;pmids:9581808,9020138;species:Mus musculus (Mouse);sources:HPRD,BioGRID,HomoMINT,I2D
U119A_HUMAN	9094	LYN_HUMAN	4067	0.79	experiments:in vitro,in vivo,Reconstituted Complex,Affinity Capture-Western,affinity chromatography technology,pull down;pmids:12496276;sources:HPRD,BioGRID,I2D
TRAT1_HUMAN	50852	LYN_HUMAN	4067	0.85	experiments:in vitro,Reconstituted Complex,pull down;pmids:9687533,10790433;sources:HPRD,BioGRID,I2D
SKAP1_HUMAN	8631	LYN_HUMAN	4067	0.75	experiments:in vitro,Reconstituted Complex,pull down;pmids:9195899;sources:HPRD,BioGRID,I2D
SKAP2_HUMAN	8935	LYN_HUMAN	4067	0.8	experiments:in vivo,Affinity Capture-Western,affinity chromatography technology;pmids:9837776;species:Mus musculus (Mouse);sources:HPRD,BioGRID,HomoMINT,I2D
LYN_HUMAN	4067	TRPV4_HUMAN	59341	0.77	experiments:in vitro,in vivo,Biochemical Activity,Affinity Capture-Western,enzymatic study,affinity chromatography technology;pmids:12538589;sources:HPRD,BioGRID,I2D
NCTR3_HUMAN	259197	CD59_HUMAN	966	0.74	experiments:in vitro,in vivo,Affinity Capture-Western,affinity chromatography technology;pmids:14635045;sources:HPRD,BioGRID,I2D
GAB2_HUMAN	9846	LYN_HUMAN	4067	0.73	experiments:in vivo,Affinity Capture-Western,affinity chromatography technology;pmids:11971018;sources:HPRD,BioGRID,I2D,KEGG
PRAM_HUMAN	84106	LYN_HUMAN	4067	0.73	experiments:in vivo,Affinity Capture-Western,affinity chromatography technology;pmids:11301322;sources:HPRD,BioGRID,I2D
GAB3_HUMAN	139716	LYN_HUMAN	4067	0.87	experiments:in vitro,Reconstituted Complex,pull down,affinity chromatography technology;pmids:11739737,18235045;sources:HPRD,BioGRID
PR15A_HUMAN	23645	LYN_HUMAN	4067	0.79	experiments:in vitro,in vivo,Two-hybrid,Affinity Capture-Western,Reconstituted Complex,affinity chromatography technology,pull down;pmids:11517336;sources:HPRD,BioGRID,I2D,MIPS
LYN_HUMAN	4067	FCG2B_HUMAN	2213	0.69	experiments:in vitro,pull down;pmids:8756631,10382761;sources:HPRD,I2D,MINT,IntAct
SHIP1_HUMAN	3635	LYN_HUMAN	4067	0.79	experiments:in vitro,in vivo,Affinity Capture-Western,Reconstituted Complex,affinity chromatography technology,pull down;pmids:12882960;sources:HPRD,BioGRID
CBLC_HUMAN	23624	LYN_HUMAN	4067	0.75	experiments:in vitro,Reconstituted Complex,pull down;pmids:10362357;sources:HPRD,BioGRID,I2D
BANK1_HUMAN	55024	LYN_HUMAN	4067	0.79	experiments:in vitro,in vivo,Affinity Capture-Western,Reconstituted Complex,affinity chromatography technology,pull down;pmids:11782428;sources:HPRD,BioGRID,I2D
GPVI_HUMAN	51206	LYN_HUMAN	4067	0.9	experiments:in vitro,in vivo,Reconstituted Complex,Affinity Capture-Western,anti bait coimmunoprecipitation,affinity chromatography technology,pull down;pmids:11943772,1715582,12594225,20946164;sources:HPRD,BioGRID,IntAct,I2D
EVL_HUMAN	51466	LYN_HUMAN	4067	0.75	experiments:in vitro,Reconstituted Complex,pull down;pmids:10945997;sources:HPRD,BioGRID,I2D
GRB2_HUMAN	2885	CD72_HUMAN	971	0.62	experiments:in vitro;pmids:10820378,16189514;sources:HPRD,I2D,Rual05
CASL_HUMAN	4739	LYN_HUMAN	4067	0.79	experiments:in vivo,Reconstituted Complex,Affinity Capture-Western,affinity chromatography technology,pull down;pmids:9020138;sources:HPRD,BioGRID,I2D
CHSTF_HUMAN	51363	LYN_HUMAN	4067	0.52	experiments:in vivo;pmids:10749872;sources:HPRD,I2D
SH2B2_HUMAN	10603	LYN_HUMAN	4067	0.52	experiments:in vitro;pmids:10872802;sources:HPRD,I2D
DOK3_HUMAN	79930	LYN_HUMAN	4067	0.52	experiments:in vitro;pmids:10733577;sources:HPRD,I2D
JUN_HUMAN	3725	JUN_HUMAN	3725	0.99	experiments:in vitro,in vivo,Reconstituted Complex,Two-hybrid,pull down,protein complementation assay,peptide array,anti bait coimmunoprecipitation,tandem affinity purification;pmids:12080089,1631061,11278640,16511568,7848298,10488148,8440710,21675959,20102225,25609649;species:Mus musculus (Mouse),Drosophila melanogaster (Fruit fly);sources:HPRD,BioGRID,HomoMINT,I2D,Ortho,IntAct
SPI1_HUMAN	6688	JUN_HUMAN	3725	0.85	experiments:in vivo,Reconstituted Complex,pull down;pmids:12091339,9681824;sources:HPRD,BioGRID,I2D
PIT1_HUMAN	5449	JUN_HUMAN	3725	0.75	experiments:in vitro,Reconstituted Complex,pull down;pmids:8663380;sources:HPRD,BioGRID,I2D
MAF_HUMAN	4094	JUN_HUMAN	3725	0.55	experiments:in vitro,in vivo;pmids:8108109;sources:HPRD,I2D
RB_HUMAN	5925	JUN_HUMAN	3725	0.89	experiments:in vitro,in vivo,Affinity Capture-Western,Reconstituted Complex,Two-hybrid,affinity chromatography technology,pull down;pmids:10026157,9545246;sources:HPRD,BioGRID,I2D
STF1_HUMAN	2516	JUN_HUMAN	3725	0.87	experiments:in vitro,Reconstituted Complex,pull down,anti tag coimmunoprecipitation;pmids:10478848,24635384;sources:HPRD,BioGRID,I2D,IntAct
CD5_HUMAN	921	CD72_HUMAN	971	0.74	experiments:in vitro,in vivo,fluorescence-activated cell sorting,pull down;pmids:1711157,8806810;sources:HPRD,IntAct,I2D,STRING,BioGRID
NFYA_HUMAN	4800	JUN_HUMAN	3725	0.83	experiments:in vivo,Affinity Capture-Western,affinity chromatography technology;pmids:11903046,21565167;sources:HPRD,BioGRID,I2D
SP1_HUMAN	6667	JUN_HUMAN	3725	0.89	experiments:in vitro,in vivo,Reconstituted Complex,affinity chromatography technology,pull down;pmids:10506225,16713569,16478997,17215518;sources:HPRD,BioGRID,I2D,Lim06
T2FB_HUMAN	2963	JUN_HUMAN	3725	0.76	experiments:in vitro,in vivo,Reconstituted Complex,pull down;pmids:8628277;sources:HPRD,BioGRID,I2D
ABL1_HUMAN	25	JUN_HUMAN	3725	0.8	experiments:in vitro,in vivo,affinity chromatography technology,enzymatic study;pmids:10637231,19818398,18619508;sources:HPRD,I2D,BioGRID
TPM1_HUMAN	7168	JUN_HUMAN	3725	0.89	experiments:in vivo,Two-hybrid,anti bait coimmunoprecipitation;pmids:1631061,25609649;species:Drosophila melanogaster (Fruit fly);sources:HPRD,I2D,Ortho,IntAct
HCFC1_HUMAN	3054	JUN_HUMAN	3725	0.75	experiments:in vitro,anti bait coimmunoprecipitation;pmids:1448082,25609649;sources:HPRD,I2D,IntAct
TAF1_HUMAN	6872	JUN_HUMAN	3725	0.85	experiments:in vitro,Reconstituted Complex,pull down;pmids:11316804,16713569;sources:HPRD,BioGRID,I2D,Lim06
ANDR_HUMAN	367	JUN_HUMAN	3725	0.89	experiments:in vitro,in vivo,Two-hybrid,Affinity Capture-Western,coimmunoprecipitation,affinity chromatography technology;pmids:9211894,8798722,16713569;sources:HPRD,BioGRID,DIP,I2D,Lim06
TBP_HUMAN	6908	JUN_HUMAN	3725	0.89	experiments:in vitro,Reconstituted Complex,coimmunoprecipitation,pull down;pmids:7848298,16055710,7685215,16713569;sources:HPRD,BioGRID,DIP,I2D,Lim06
CBP_HUMAN	1387	JUN_HUMAN	3725	0.9	experiments:in vitro,in vivo,Reconstituted Complex,Affinity Capture-Western,affinity chromatography technology,pull down,imaging technique,far western blotting;pmids:9786917,2138276,16055710,16713569,9659924,10327051,17296604,15994313,8028671,18443043;sources:HPRD,BioGRID,I2D,Lim06
PTN6_HUMAN	5777	CD72_HUMAN	971	0.9	experiments:in vitro,in vivo,Affinity Capture-Western,Reconstituted Complex,affinity chromatography technology,pull down;pmids:9590210,9740800,15588985,12882840,11114375,16189514;sources:HPRD,BioGRID,I2D,Rual05,KEGG,STRING
RUNX2_HUMAN	860	JUN_HUMAN	3725	0.89	experiments:in vitro,in vivo,Two-hybrid,Reconstituted Complex,Affinity Capture-Western,affinity chromatography technology,pull down;pmids:11641401,11274169;sources:HPRD,BioGRID,I2D
STAT1_HUMAN	6772	JUN_HUMAN	3725	0.73	experiments:in vivo,Affinity Capture-Western,affinity chromatography technology;pmids:10490649;sources:HPRD,BioGRID,I2D
STAT4_HUMAN	6775	JUN_HUMAN	3725	0.73	experiments:in vivo,Affinity Capture-Western,affinity chromatography technology;pmids:11801649;sources:HPRD,BioGRID,I2D
HMGA1_HUMAN	3159	JUN_HUMAN	3725	0.87	experiments:in vitro,Reconstituted Complex,Two-hybrid,pull down;pmids:10357819,10428834;sources:HPRD,BioGRID,I2D
PRKDC_HUMAN	5591	JUN_HUMAN	3725	0.77	experiments:in vitro,enzymatic study,anti bait coimmunoprecipitation;pmids:8464713,25609649;sources:HPRD,I2D,BioGRID,IntAct
SMAD4_HUMAN	4089	JUN_HUMAN	3725	0.83	experiments:in vitro,affinity chromatography technology,tandem affinity purification;pmids:10220381,25609649;sources:HPRD,I2D,BioGRID,IntAct
PIN1_HUMAN	5300	JUN_HUMAN	3725	0.88	experiments:in vitro,in vivo,Reconstituted Complex,Affinity Capture-Western,affinity chromatography technology,pull down;pmids:11432833,16713569;sources:HPRD,BioGRID,I2D,Lim06
MK08_HUMAN	5599	JUN_HUMAN	3725	0.99	experiments:in vitro,in vivo,Biochemical Activity,Reconstituted Complex,Two-hybrid,protein kinase assay,enzymatic study,pull down,in-gel kinase assay,affinity chromatography technology;pmids:8137421,15302935,8654373,8224842,16291755,14633987,9774977,12052834,11479302,8621542,8586671,9207092,16533805,10393177,19527717,18003900,16713569,16983342,16740711,10419510,15894542,22327296,16157600,11108663…
NACA_HUMAN,NACAM_HUMAN,NACA_HUMAN	4666	JUN_HUMAN	3725	0.88	experiments:in vitro,in vivo,Reconstituted Complex,Two-hybrid,pull down,anti bait coimmunoprecipitation;pmids:9488446,25609649;sources:HPRD,BioGRID,I2D,IntAct
SMAD2_HUMAN	4087	JUN_HUMAN	3725	0.89	experiments:in vitro,in vivo,Affinity Capture-Western,affinity chromatography technology,pull down,anti bait coimmunoprecipitation;pmids:11371641,10220381,20195357,25609649;sources:HPRD,BioGRID,I2D,IntAct
SEM4D_HUMAN	10507	CD72_HUMAN	971	0.88	experiments:in vitro,in vivo,Affinity Capture-Western,Reconstituted Complex,affinity chromatography technology,pull down;pmids:11114375,12882840;sources:HPRD,BioGRID,I2D,STRING
TDG_HUMAN	6996	JUN_HUMAN	3725	0.65	experiments:in vivo,Two-hybrid;pmids:1631061;sources:HPRD,I2D
FOSL2_HUMAN	2355	JUN_HUMAN	3725	0.97	experiments:in vivo,Two-hybrid,affinity chromatography technology,peptide array,anti tag coimmunoprecipitation,anti bait coimmunoprecipitation,tandem affinity purification;pmids:11708771,9160889,26186194,20102225,25609649,26496610,28514442;species:Drosophila melanogaster (Fruit fly);sources:HPRD,BioGRID,I2D,Ortho,IntAct
SMRD1_HUMAN	6602	JUN_HUMAN	3725	0.75	experiments:in vitro,anti bait coimmunoprecipitation;pmids:11053448,25609649;sources:HPRD,I2D,IntAct
VDR_HUMAN	7421	JUN_HUMAN	3725	0.75	experiments:in vitro,Reconstituted Complex,pull down;pmids:10330159;sources:HPRD,BioGRID,I2D
MK03_HUMAN	5595	JUN_HUMAN	3725	0.74	experiments:in vivo,Two-hybrid,Biochemical Activity,enzymatic study;pmids:1922387;sources:HPRD,BioGRID,I2D
SUMO1_HUMAN	7341	JUN_HUMAN	3725	0.93	experiments:in vitro,in vivo,affinity chromatography technology,protein complementation assay,pull down;pmids:11867732,15469925,10788439;species:Mus musculus (Mouse);sources:HPRD,I2D,BioGRID
NCOA3_HUMAN	8202	JUN_HUMAN	3725	0.55	experiments:in vitro,in vivo;pmids:11477071;sources:HPRD,I2D
NRIP1_HUMAN	8204	JUN_HUMAN	3725	0.76	experiments:in vitro,in vivo,Reconstituted Complex,pull down;pmids:12554755;sources:HPRD,BioGRID,I2D
TGIF1_HUMAN	7050	JUN_HUMAN	3725	0.79	experiments:in vitro,in vivo,Affinity Capture-Western,Reconstituted Complex,affinity chromatography technology,pull down;pmids:11371641;sources:HPRD,BioGRID,I2D
NCOA1_HUMAN	8648	JUN_HUMAN	3725	0.89	experiments:in vitro,Reconstituted Complex,Two-hybrid,pull down;pmids:9642216,10567404,10847592,16713569;sources:HPRD,BioGRID,I2D,Lim06
BLNK_HUMAN	29760	CD72_HUMAN	971	0.83	experiments:in vivo,Affinity Capture-Western,affinity chromatography technology;pmids:10820378,16189514;sources:HPRD,BioGRID,I2D,Rual05,STRING
EP300_HUMAN	2033	JUN_HUMAN	3725	0.9	experiments:in vitro,in vivo,affinity chromatography technology,pull down,x-ray crystallography,enzymatic study,imaging technique,anti bait coimmunoprecipitation;pmids:11689449,11980644,12437352,10327051,21937452,14630807,21268080,24636898,24069158,12471036;sources:HPRD,I2D,BioGRID,IntAct
MK09_HUMAN	5601	JUN_HUMAN	3725	0.96	experiments:in vitro,Biochemical Activity,protein kinase assay,enzymatic study,Two-hybrid,pull down;pmids:9405416,8945519,16533805,19527717,1922387,10490605,8985011,8654373,8001819,16824735,19910486,17875713,12788955,11278395,17189706;species:Rattus norvegicus (Rat);sources:HPRD,BioGRID,IntAct,MINT,DIP,HomoMINT,I2D,BIND
T22D3_HUMAN	1831	JUN_HUMAN	3725	0.75	experiments:in vitro,Reconstituted Complex,pull down;pmids:11397794;sources:HPRD,BioGRID,I2D
TCF20_HUMAN	6942	JUN_HUMAN	3725	0.75	experiments:in vitro,Reconstituted Complex,pull down;pmids:8663478;sources:HPRD,BioGRID,I2D
SMAD3_HUMAN	4088	JUN_HUMAN	3725	0.9	experiments:in vitro,in vivo,Two-hybrid,Affinity Capture-Western,Reconstituted Complex,affinity chromatography technology,pull down;pmids:9732876,10903323,10220381,11306568,21829441;sources:HPRD,BioGRID
DHX9_HUMAN	1660	JUN_HUMAN	3725	0.86	experiments:in vitro,Affinity Capture-MS,affinity chromatography technology,anti bait coimmunoprecipitation;pmids:11823437,25609649;sources:HPRD,BioGRID,I2D,IntAct
ATF3_HUMAN	467	JUN_HUMAN	3725	0.97	experiments:in vitro,in vivo,Affinity Capture-Western,Reconstituted Complex,coimmunoprecipitation,affinity chromatography technology,pull down,fluorescent resonance energy transfer,peptide array,anti bait coimmunoprecipitation,tandem affinity purification;pmids:8649793,14667575,8622660,1827203,10327051,20304822,23661758,20102225,25609649,26496610;species:Drosophila melanogaster (Fruit fly);source…
HIF1A_HUMAN	3091	JUN_HUMAN	3725	0.83	experiments:in vivo,Affinity Capture-Western,affinity chromatography technology;pmids:11739718,19738058;sources:HPRD,BioGRID,I2D
TRIP4_HUMAN	9325	JUN_HUMAN	3725	0.7	experiments:in vivo,Two-hybrid,pull down;pmids:12077347;sources:HPRD,I2D,BioGRID
MBB1A_HUMAN	10514	JUN_HUMAN	3725	0.75	experiments:in vitro,anti bait coimmunoprecipitation;pmids:8302594,25609649;sources:HPRD,I2D,IntAct
AACT_HUMAN	12	AACT_HUMAN	12	0.52	experiments:in vitro;pmids:14668352;sources:HPRD,I2D
KPCD1_HUMAN	5587	JUN_HUMAN	3725	0.77	experiments:in vivo,Biochemical Activity,enzymatic study;pmids:11948398,12628923;sources:HPRD,BioGRID,I2D
DDX21_HUMAN	9188	JUN_HUMAN	3725	0.89	experiments:in vitro,in vivo,Affinity Capture-MS,Reconstituted Complex,Affinity Capture-Western,coimmunoprecipitation,experimental interaction detection,pull down,affinity chromatography technology,anti bait coimmunoprecipitation;pmids:11823437,25609649;sources:HPRD,BioGRID,MINT,I2D,IntAct
SPIB_HUMAN	6689	JUN_HUMAN	3725	0.75	experiments:in vitro,Reconstituted Complex,pull down;pmids:10196196;sources:HPRD,BioGRID,I2D
PACS1_HUMAN	55690	JUN_HUMAN	3725	0.55	experiments:in vitro,in vivo;pmids:11331585;sources:HPRD,I2D
ATF4_HUMAN	468	JUN_HUMAN	3725	0.9	experiments:in vitro,Reconstituted Complex,coimmunoprecipitation,Two-hybrid,pull down,fluorescent resonance energy transfer,imaging technique;pmids:1827203,20936779,23661758,25241761;sources:HPRD,BioGRID,DIP,I2D,IntAct
HHEX_HUMAN	3087	JUN_HUMAN	3725	0.65	experiments:in vitro,Two-hybrid;pmids:11551904;sources:HPRD,I2D
CSN5_HUMAN	10987	JUN_HUMAN	3725	0.9	experiments:in vitro,Two-hybrid,Affinity Capture-Western,Co-localization,affinity chromatography technology,imaging technique,enzymatic study,pull down,anti bait coimmunoprecipitation;pmids:8837781,16713569,10903862,10766246,20093369,25609649;sources:HPRD,BioGRID,I2D,Lim06,IntAct
MAFB_HUMAN	9935	JUN_HUMAN	3725	0.59	experiments:in vitro;pmids:12798298;species:Mus musculus (Mouse);sources:HPRD,I2D
RFWD2_HUMAN	64326	JUN_HUMAN	3725	0.9	experiments:in vivo,Affinity Capture-Western,coimmunoprecipitation,affinity chromatography technology,anti tag coimmunoprecipitation,anti bait coimmunoprecipitation,tandem affinity purification;pmids:12615916,14739464,15994960,25117710,25609649,28514442;sources:HPRD,BioGRID,MINT,I2D,BIND,IntAct
HME1_HUMAN	2019	JUN_HUMAN	3725	0.65	experiments:in vitro,Two-hybrid;pmids:11551904;sources:HPRD,I2D
TBCB_HUMAN	1155	UBP7_HUMAN	7874	0.75	experiments:pull down,Two-hybrid,affinity chromatography technology;pmids:16713569;sources:HPRD,IntAct,MINT,I2D,Lim06,BioGRID
CATG_HUMAN	1511	AACT_HUMAN	12	0.66	experiments:in vitro,in vivo;pmids:10512690,9698370,8849841,16189514;sources:HPRD,I2D,Rual05
TF2B_HUMAN	2959	JUN_HUMAN	3725	0.75	experiments:in vitro,Reconstituted Complex,pull down;pmids:7848298;sources:HPRD,BioGRID,I2D
HDAC3_HUMAN	8841	JUN_HUMAN	3725	0.73	experiments:in vivo,Affinity Capture-Western,affinity chromatography technology;pmids:12853483;sources:HPRD,BioGRID,I2D
UBC9_HUMAN	7329	JUN_HUMAN	3725	0.85	experiments:in vitro,Two-hybrid,enzymatic study;pmids:11877416,8733011,16713569,10788439;species:Mus musculus (Mouse);sources:HPRD,BioGRID,I2D,Lim06
RBM39_HUMAN	9584	JUN_HUMAN	3725	0.88	experiments:in vitro,Two-hybrid,Reconstituted Complex,pull down,anti bait coimmunoprecipitation;pmids:11704680,25609649;sources:HPRD,BioGRID,I2D,IntAct
MOK_HUMAN	5891	JUN_HUMAN	3725	0.52	experiments:in vitro;pmids:10421840;sources:HPRD,I2D
MAPK5_HUMAN	8550	JUN_HUMAN	3725	0.52	experiments:in vitro;pmids:9628874;sources:HPRD,I2D
BATF_HUMAN	10538	JUN_HUMAN	3725	0.88	experiments:in vitro,Two-hybrid,fluorescent resonance energy transfer,peptide array;pmids:8570175,23661758,20102225;sources:HPRD,I2D,BioGRID,IntAct
CREB5_HUMAN	9586	JUN_HUMAN	3725	0.9	experiments:in vitro,Reconstituted Complex,pull down,affinity chromatography technology,anti bait coimmunoprecipitation,tandem affinity purification,anti tag coimmunoprecipitation;pmids:8440710,26186194,25609649,26496610,28514442;sources:HPRD,BioGRID,I2D,IntAct
NELFB_HUMAN	25920	JUN_HUMAN	3725	0.89	experiments:in vitro,in vivo,Affinity Capture-Western,Reconstituted Complex,affinity chromatography technology,pull down,anti bait coimmunoprecipitation;pmids:15530430,25609649;sources:HPRD,BioGRID,I2D,IntAct
TPM2_HUMAN	7169	JUN_HUMAN	3725	0.65	experiments:in vivo,Two-hybrid;pmids:1631061;sources:HPRD,I2D
CTRL_HUMAN	1506	AACT_HUMAN	12	0.52	experiments:in vitro;pmids:8267879;sources:HPRD,I2D
PIAS1_HUMAN	8554	JUN_HUMAN	3725	0.62	experiments:in vitro,pull down,enzymatic study;pmids:11867732;sources:HPRD,I2D,BioGRID
RL18A_HUMAN	6142	JUN_HUMAN	3725	0.75	experiments:in vitro,anti bait coimmunoprecipitation;pmids:7662174,25609649;sources:HPRD,I2D,IntAct
JDP2_HUMAN	122953	JUN_HUMAN	3725	0.96	experiments:in vitro,in vivo,Affinity Capture-Western,affinity chromatography technology,anti tag coimmunoprecipitation,anti bait coimmunoprecipitation,tandem affinity purification;pmids:9154808,18671972,25609649;species:Mus musculus (Mouse);sources:HPRD,BioGRID,I2D,MINT,IntAct
SNRK_HUMAN	54861	JUN_HUMAN	3725	0.62	experiments:in vitro;pmids:10878360,12087103;sources:HPRD,I2D
AMPB_HUMAN	6051	ZFYV9_HUMAN	9372	0.63	experiments:Two-hybrid;pmids:15231748;sources:HPRD,MINT,I2D,Colland04,IntAct,BioGRID
FHL2_HUMAN	2274	ZFYV9_HUMAN	9372	0.73	experiments:Two-hybrid;pmids:15231748,16713569;sources:HPRD,MINT,I2D,Colland04,Lim06,IntAct,BioGRID
IF4G1_HUMAN	1981	ZFYV9_HUMAN	9372	0.63	experiments:Two-hybrid;pmids:15231748;sources:HPRD,MINT,I2D,Colland04,IntAct,BioGRID
PKCB1_HUMAN	23613	ZFYV9_HUMAN	9372	0.73	experiments:Two-hybrid;pmids:15231748,16713569;sources:HPRD,MINT,I2D,Colland04,Lim06,IntAct,BioGRID
CHD6_HUMAN	84181	ZFYV9_HUMAN	9372	0.73	experiments:Two-hybrid;pmids:15231748,16713569;sources:HPRD,MINT,I2D,Colland04,Lim06,IntAct,BioGRID
RBBP6_HUMAN	5930	ZFYV9_HUMAN	9372	0.63	experiments:Two-hybrid;pmids:15231748;sources:HPRD,MINT,I2D,Colland04,IntAct,BioGRID
CTRB1_HUMAN	1504	AACT_HUMAN	12	0.65	experiments:in vitro,in vivo;pmids:2435303,16189514;sources:HPRD,I2D,Rual05
MIRO2_HUMAN	89941	ZFYV9_HUMAN	9372	0.73	experiments:Two-hybrid;pmids:16189514,15231748;sources:HPRD,MINT,I2D,Rual05,Colland04,IntAct,BioGRID
SMAD5_HUMAN	4090	SF3B1_HUMAN	23451	0.63	experiments:Two-hybrid;pmids:15231748;sources:HPRD,MINT,I2D,Colland04,IntAct,BioGRID
MK14_HUMAN	1432	JUNB_HUMAN	3726	0.62	experiments:in vitro;pmids:9889198,8917518;sources:HPRD,I2D,KEGG,STRING
SMAD4_HUMAN	4089	JUNB_HUMAN	3726	0.88	experiments:in vitro,Reconstituted Complex,Two-hybrid,pull down;pmids:10220381,16189514,15231748;sources:HPRD,BioGRID,MINT,I2D,Rual05,Colland04,IntAct,STRING
MK08_HUMAN	5599	JUNB_HUMAN	3726	0.85	experiments:in vitro,in vivo,Affinity Capture-Western,affinity chromatography technology;pmids:9405416,9889198,8917518;sources:HPRD,BioGRID
FOSL2_HUMAN	2355	JUNB_HUMAN	3726	0.94	experiments:in vitro,affinity chromatography technology,peptide array,anti tag coimmunoprecipitation;pmids:14499865,16189514,19321746,26186194,20102225,26496610,28514442;species:Drosophila melanogaster (Fruit fly);sources:HPRD,I2D,Ortho,Rual05,BioGRID,IntAct
SMAD3_HUMAN	4088	JUNB_HUMAN	3726	0.89	experiments:in vitro,in vivo,Two-hybrid,Reconstituted Complex,pull down;pmids:10903323,10220381,16189514;sources:HPRD,BioGRID,Rual05,STRING
BATF_HUMAN	10538	JUNB_HUMAN	3726	0.88	experiments:in vitro,Two-hybrid,fluorescent resonance energy transfer,peptide array;pmids:8570175,8954125,18692475,16189514,23661758,25416956,20102225,21516116;sources:HPRD,BioGRID,IntAct,I2D,Rual05
JDP2_HUMAN	122953	JUNB_HUMAN	3726	0.77	experiments:in vitro,in vivo,anti tag coimmunoprecipitation;pmids:9154808,18671972;sources:HPRD,MINT,IntAct
TBP_HUMAN	6908	JUND_HUMAN	3727	0.62	experiments:in vitro;pmids:7848298,16713569;sources:HPRD,I2D,Lim06
CMA1_HUMAN	1215	AACT_HUMAN	12	0.52	experiments:in vitro;pmids:8226889;sources:HPRD,I2D
NF2L2_HUMAN	4780	JUND_HUMAN	3727	0.52	experiments:in vivo;pmids:9872330;sources:HPRD,I2D
SMAD4_HUMAN	4089	JUND_HUMAN	3727	0.52	experiments:in vitro;pmids:10220381;sources:HPRD,I2D
MK08_HUMAN	5599	JUND_HUMAN	3727	0.89	experiments:in vitro,Reconstituted Complex,affinity chromatography technology,pull down,enzymatic study;pmids:12052834,16264271,22327296;sources:HPRD,BioGRID
FOSL2_HUMAN	2355	JUND_HUMAN	3727	0.94	experiments:in vitro,affinity chromatography technology,peptide array,anti tag coimmunoprecipitation;pmids:10713367,12052862,26186194,20102225,26496610,28514442;species:Drosophila melanogaster (Fruit fly);sources:HPRD,I2D,Ortho,BioGRID,IntAct
MK09_HUMAN	5601	JUND_HUMAN	3727	0.71	experiments:in vitro,enzymatic study,pull down;pmids:8945519,8654373;sources:HPRD,BioGRID,KEGG,STRING
ATF3_HUMAN	467	JUND_HUMAN	3727	0.95	experiments:in vivo,Reconstituted Complex,Affinity Capture-Western,affinity chromatography technology,pull down,peptide array;pmids:8152431,20102225;species:Drosophila melanogaster (Fruit fly);sources:HPRD,BioGRID,I2D,Ortho,IntAct
CSN5_HUMAN	10987	JUND_HUMAN	3727	0.8	experiments:in vitro,Co-localization,imaging technique,affinity chromatography technology;pmids:8837781,16713569,21145461;sources:HPRD,BioGRID,I2D,Lim06
RFWD2_HUMAN	64326	JUND_HUMAN	3727	0.88	experiments:in vivo,Affinity Capture-Western,coimmunoprecipitation,affinity chromatography technology,Two-hybrid;pmids:12615916,23289756;sources:HPRD,BioGRID,MINT,I2D,IntAct
BATF_HUMAN	10538	JUND_HUMAN	3727	0.83	experiments:in vitro,Two-hybrid,peptide array;pmids:8570175,20102225;sources:HPRD,I2D,IntAct
JDP2_HUMAN	122953	JUND_HUMAN	3727	0.87	experiments:in vitro,in vivo,Affinity Capture-Western,affinity chromatography technology,anti tag coimmunoprecipitation;pmids:9154808,18671972;sources:HPRD,BioGRID,MINT,IntAct
MMP1_HUMAN	4312	AACT_HUMAN	12	0.55	experiments:in vitro,in vivo;pmids:1311327;sources:HPRD,I2D
SMAD5_HUMAN	4090	SMAD4_HUMAN	4089	0.87	experiments:Affinity Capture-Western,Two-hybrid,affinity chromatography technology;pmids:10531362,16189514,15231748,16516194;sources:HPRD,BioGRID,MINT,I2D,Rual05,Colland04,IntAct
CEBPB_HUMAN	1051	SPI1_HUMAN	6688	0.75	experiments:in vitro,Reconstituted Complex,pull down;pmids:7594592;sources:HPRD,BioGRID,I2D
NONO_HUMAN	4841	SPI1_HUMAN	6688	0.85	experiments:in vitro,in vivo,Reconstituted Complex,Affinity Capture-Western,affinity chromatography technology,pull down;pmids:8626664;species:Mus musculus (Mouse);sources:HPRD,BioGRID,I2D
GATA1_HUMAN	2623	SPI1_HUMAN	6688	0.81	experiments:in vitro,in vivo,affinity chromatography technology,pull down;pmids:10364157,12202480;sources:HPRD,I2D,BioGRID
IRF8_HUMAN	3394	SPI1_HUMAN	6688	0.7	experiments:in vitro,pull down;pmids:10734131,9593745,11483597;sources:HPRD,I2D,BioGRID
IRF4_HUMAN	3662	SPI1_HUMAN	6688	0.89	experiments:in vitro,in vivo,Reconstituted Complex,Co-crystal Structure,x-ray crystallography,pull down;pmids:10022840,12372320;sources:HPRD,BioGRID,I2D
SPIB_HUMAN	6689	SPI1_HUMAN	6688	0.75	experiments:in vitro,Reconstituted Complex,pull down;pmids:10196196;sources:HPRD,BioGRID,I2D
SMAD5_HUMAN	4090	SMAD1_HUMAN	4086	0.73	experiments:Two-hybrid;pmids:16189514,15231748;sources:HPRD,MINT,I2D,Rual05,Colland04,IntAct,BioGRID
FGFR2_HUMAN	2263	FGF5_HUMAN	2250	0.66	experiments:in vivo,imaging technique;pmids:11876253,25241761,18199118;sources:HPRD,I2D,IntAct,KEGG,STRING,BioGRID
CELA1_HUMAN	1990	AACT_HUMAN	12	0.62	experiments:in vitro;pmids:7759598,2456771;sources:HPRD,I2D
SMAD5_HUMAN	4090	MTMRA_HUMAN	54893	0.63	experiments:Two-hybrid;pmids:15231748;sources:HPRD,MINT,I2D,Colland04,IntAct,BioGRID
OPRK_HUMAN	4986	OPRD_HUMAN	4985	0.52	experiments:in vivo;pmids:11069979;sources:HPRD,I2D
KPCA_HUMAN	5578	OPRD_HUMAN	4985	0.55	experiments:in vitro,in vivo;pmids:11085981;sources:HPRD,I2D
KPCE_HUMAN	5581	OPRD_HUMAN	4985	0.55	experiments:in vitro,in vivo;pmids:11085981;sources:HPRD,I2D
KPCD_HUMAN	5580	OPRD_HUMAN	4985	0.55	experiments:in vitro,in vivo;pmids:11085981;sources:HPRD,I2D
OPRM_HUMAN	4988	OPRD_HUMAN	4985	0.83	experiments:in vivo,Affinity Capture-Western,affinity chromatography technology;pmids:11069979,21220103;sources:HPRD,BioGRID,I2D
KLHL3_HUMAN	26249	OPRD_HUMAN	4985	0.52	experiments:in vivo;pmids:11259487;sources:HPRD,I2D
ELNE_HUMAN	1991	AACT_HUMAN	12	0.77	experiments:in vitro,Biochemical Activity,enzymatic study;pmids:8718849,8011628;sources:HPRD,BioGRID,I2D
NHRF1_HUMAN	9368	OPRK_HUMAN	4986	0.89	experiments:in vitro,in vivo,Reconstituted Complex,Affinity Capture-Western,coimmunoprecipitation,affinity chromatography technology,pull down;pmids:12004055,15070904;sources:HPRD,BioGRID,MINT,I2D,IntAct
CBP_HUMAN	1387	EVI1_HUMAN	2122	0.87	experiments:in vitro,in vivo,Affinity Capture-Western,Biochemical Activity,enzymatic study,affinity chromatography technology;pmids:11568182,16713569;sources:HPRD,BioGRID,I2D,Lim06
HDAC1_HUMAN	3065	EVI1_HUMAN	2122	0.89	experiments:in vitro,in vivo,Affinity Capture-Western,Reconstituted Complex,affinity chromatography technology,pull down;pmids:11568182,11552981,16713569;sources:HPRD,BioGRID,Lim06
CTBP1_HUMAN	1487	EVI1_HUMAN	2122	0.99	experiments:in vitro,in vivo,Affinity Capture-Western,Reconstituted Complex,affinity chromatography technology,pull down;pmids:11313276,11328817,11568182,16713569,26186194,28514442;species:Mus musculus (Mouse),Drosophila melanogaster (Fruit fly);sources:HPRD,BioGRID,HomoMINT,Ortho,Lim06
CTBP2_HUMAN	1488	EVI1_HUMAN	2122	0.59	experiments:in vitro;pmids:9724649;species:Drosophila melanogaster (Fruit fly);sources:HPRD,I2D,Ortho
SMAD3_HUMAN	4088	EVI1_HUMAN	2122	0.88	experiments:in vitro,in vivo,Affinity Capture-Western,Reconstituted Complex,affinity chromatography technology,pull down;pmids:9665135,15849193;sources:HPRD,BioGRID,I2D
HDAC4_HUMAN	9759	EVI1_HUMAN	2122	0.74	experiments:in vitro,in vivo,Affinity Capture-Western,affinity chromatography technology;pmids:11568182;sources:HPRD,BioGRID,I2D
KAT2B_HUMAN	8850	EVI1_HUMAN	2122	0.87	experiments:in vitro,in vivo,Affinity Capture-Western,Biochemical Activity,enzymatic study,affinity chromatography technology;pmids:11568182,20363750;sources:HPRD,BioGRID,I2D
SMAD5_HUMAN	4090	PNKP_HUMAN	11284	0.73	experiments:Two-hybrid;pmids:16189514,15231748;sources:HPRD,MINT,I2D,Rual05,Colland04,IntAct,BioGRID
ZIC1_HUMAN	7545	GLI1_HUMAN	2735	0.85	experiments:in vitro,in vivo,Affinity Capture-Western,Reconstituted Complex,affinity chromatography technology,pull down;pmids:11238441;species:Mus musculus (Mouse);sources:HPRD,BioGRID,HomoMINT,I2D
HGFL_HUMAN	4485	AACT_HUMAN	12	0.52	experiments:in vitro;pmids:11274154;sources:HPRD,I2D
ZIC2_HUMAN	7546	GLI1_HUMAN	2735	0.8	experiments:in vitro,Affinity Capture-Western,affinity chromatography technology;pmids:11238441;species:Mus musculus (Mouse);sources:HPRD,BioGRID,HomoMINT,I2D
SUFU_HUMAN	51684	GLI1_HUMAN	2735	0.9	experiments:in vitro,in vivo,Affinity Capture-Western,Reconstituted Complex,far western blotting,anti tag coimmunoprecipitation,pull down,fluorescence microscopy,affinity chromatography technology,anti bait coimmunoprecipitation,x-ray crystallography,isothermal titration calorimetry,x ray scattering,imaging technique,tandem affinity purification;pmids:10559945,12426310,10564661,16189514,21543335,…
STK36_HUMAN	27148	GLI1_HUMAN	2735	0.87	experiments:in vivo,Affinity Capture-Western,Co-localization,anti tag coimmunoprecipitation,affinity chromatography technology,imaging technique;pmids:10806483,25241761;sources:HPRD,BioGRID,IntAct,I2D
SMAD5_HUMAN	4090	SFPQ_HUMAN	6421	0.63	experiments:Two-hybrid;pmids:15231748;sources:HPRD,MINT,I2D,Colland04,IntAct,BioGRID
ZIC1_HUMAN	7545	GLI2_HUMAN	2736	0.79	experiments:in vitro,in vivo,Affinity Capture-Western,Reconstituted Complex,affinity chromatography technology,pull down;pmids:11238441;sources:HPRD,BioGRID,I2D
ZIC2_HUMAN	7546	GLI2_HUMAN	2736	0.73	experiments:in vitro,Affinity Capture-Western,affinity chromatography technology;pmids:11238441;sources:HPRD,BioGRID,I2D
SUFU_HUMAN	51684	GLI2_HUMAN	2736	0.75	experiments:in vitro,Reconstituted Complex,pull down;pmids:10564661;sources:HPRD,BioGRID,I2D
STK36_HUMAN	27148	GLI2_HUMAN	2736	0.73	experiments:in vivo,Affinity Capture-Western,affinity chromatography technology;pmids:10806483;sources:HPRD,BioGRID,I2D,STRING
ZIC3_HUMAN	7547	GLI3_HUMAN	2737	0.92	experiments:in vitro,Reconstituted Complex,pull down;pmids:11238441,17764085;species:Mus musculus (Mouse);sources:HPRD,BioGRID,HomoMINT,I2D
CBP_HUMAN	1387	GLI3_HUMAN	2737	0.88	experiments:in vitro,in vivo,Reconstituted Complex,Affinity Capture-Western,affinity chromatography technology,pull down;pmids:10075717,17000779;sources:HPRD,BioGRID,I2D
KLK2_HUMAN	3817	AACT_HUMAN	12	0.87	experiments:in vitro,in vivo,Reconstituted Complex,pull down;pmids:9428387,9042371,10209959,16189514;sources:HPRD,BioGRID,I2D,Rual05
ZIC1_HUMAN	7545	GLI3_HUMAN	2737	0.85	experiments:in vitro,in vivo,Affinity Capture-Western,Reconstituted Complex,affinity chromatography technology,pull down;pmids:11238441;species:Mus musculus (Mouse);sources:HPRD,BioGRID,HomoMINT,I2D
SMAD4_HUMAN	4089	GLI3_HUMAN	2737	0.52	experiments:in vitro;pmids:9843199;sources:HPRD,I2D
SMAD2_HUMAN	4087	GLI3_HUMAN	2737	0.52	experiments:in vitro;pmids:9843199;sources:HPRD,I2D
SMAD1_HUMAN	4086	GLI3_HUMAN	2737	0.65	experiments:in vitro,imaging technique;pmids:9843199,25241761;sources:HPRD,IntAct,BioGRID
TWST1_HUMAN	7291	GLI3_HUMAN	2737	0.52	experiments:in vitro;pmids:12142027;sources:HPRD,I2D
ZIC2_HUMAN	7546	GLI3_HUMAN	2737	0.85	experiments:in vivo,Affinity Capture-Western,Reconstituted Complex,affinity chromatography technology,pull down;pmids:11238441;species:Mus musculus (Mouse);sources:HPRD,BioGRID,HomoMINT,I2D
SMAD3_HUMAN	4088	GLI3_HUMAN	2737	0.52	experiments:in vitro;pmids:9843199;sources:HPRD
SUFU_HUMAN	51684	GLI3_HUMAN	2737	0.88	experiments:in vitro,Reconstituted Complex,pull down,x-ray crystallography;pmids:10564661,24311597;sources:HPRD,BioGRID,IntAct,I2D
STK36_HUMAN	27148	GLI3_HUMAN	2737	0.87	experiments:in vivo,Affinity Capture-Western,anti tag coimmunoprecipitation,affinity chromatography technology,imaging technique;pmids:10806483,25241761;sources:HPRD,BioGRID,IntAct,I2D
SMAD4_HUMAN	4089	SKIL_HUMAN	6498	0.9	experiments:in vivo,Affinity Capture-MS,Affinity Capture-Western,Two-hybrid,affinity chromatography technology,tandem affinity purification;pmids:10531062,15231748,15761153,12764135,25059663,17469184,25609649;sources:HPRD,BioGRID,MINT,I2D,Colland04,IntAct
ERBB2_HUMAN	2064	AACT_HUMAN	12	0.52	experiments:in vivo;pmids:10829039;sources:HPRD,I2D
SMAD2_HUMAN	4087	SKIL_HUMAN	6498	0.89	experiments:in vivo,Affinity Capture-Western,Two-hybrid,affinity chromatography technology,tandem affinity purification;pmids:10531062,11691834,15231748,18729074,16959829,12426322,22442258,12764135,25059663;sources:HPRD,BioGRID,MINT,I2D,Colland04,BIND,IntAct
SMAD3_HUMAN	4088	SKIL_HUMAN	6498	0.89	experiments:in vivo,Affinity Capture-Western,Two-hybrid,affinity chromatography technology,pull down;pmids:10531062,11691834,15231748,11306568,16959829,12426322,22442258,12764135,17469184;sources:HPRD,BioGRID,MINT,I2D,Colland04,IntAct
CDC16_HUMAN	8881	SKIL_HUMAN	6498	0.52	experiments:in vivo;pmids:11691834;sources:HPRD,I2D
FZR_HUMAN	51343	SKIL_HUMAN	6498	0.73	experiments:in vivo,Affinity Capture-Western,affinity chromatography technology;pmids:11691834;sources:HPRD,BioGRID,I2D
CPNE1_HUMAN	8904	SKIL_HUMAN	6498	0.52	experiments:in vitro;pmids:12522145;sources:HPRD,I2D
CPNE2_HUMAN	221184	SKIL_HUMAN	6498	0.63	experiments:Two-hybrid;pmids:12522145;sources:HPRD,I2D
CPNE4_HUMAN	131034	SKIL_HUMAN	6498	0.65	experiments:in vitro,Two-hybrid;pmids:12522145;sources:HPRD,I2D
SMUF2_HUMAN	64750	SKIL_HUMAN	6498	0.73	experiments:in vivo,Affinity Capture-Western,affinity chromatography technology;pmids:11389444;sources:HPRD,BioGRID,I2D
CBL_HUMAN	867	CBL_HUMAN	867	0.9	experiments:in vitro,in vivo,Co-crystal Structure,Affinity Capture-Western,affinity chromatography technology,x-ray crystallography,enzymatic study,Two-hybrid,far western blotting;pmids:8995445,8063801,10078535,15677445,17679095,17635922,10521482,22301280,22266821,12874286,23744067,25814554,25784557;sources:HPRD,BioGRID,I2D,IntAct
NHEJ1_HUMAN	79840	DNLI4_HUMAN	3981	0.88	experiments:in vitro,in vivo,Affinity Capture-Western,pull down,coimmunoprecipitation,anti bait coimmunoprecipitation,affinity chromatography technology;pmids:16439205,17567543;sources:HPRD,BioGRID,IntAct,I2D
ADA1D_HUMAN	146	FLNC_HUMAN	2318	0.63	experiments:Two-hybrid;pmids:15525470;sources:HPRD,IntAct,I2D
KLK3_HUMAN	354	AACT_HUMAN	12	0.66	experiments:in vitro,in vivo;pmids:11317942,10759471,8732755,11735417,9261179,16189514,22806587;sources:HPRD,I2D,Rual05,IntAct
PLCG1_HUMAN	5335	CBL_HUMAN	867	0.97	experiments:in vitro,in vivo,far western blotting,Reconstituted Complex,Affinity Capture-Western,affinity chromatography technology,pull down,fluorescent resonance energy transfer,imaging technique;pmids:12061819,9712732,16467851,9234717,17372230,16713569,12803489,16503409,12941616,25241761;species:Bos taurus (Bovine);sources:HPRD,BioGRID,HomoMINT,I2D,Lim06,IntAct
PTN6_HUMAN	5777	CBL_HUMAN	867	0.74	experiments:in vitro,in vivo,Affinity Capture-Western,affinity chromatography technology;pmids:12176909;sources:HPRD,BioGRID,I2D,STRING
TYK2_HUMAN	7297	CBL_HUMAN	867	0.74	experiments:in vitro,in vivo,Affinity Capture-Western,affinity chromatography technology;pmids:8780698;sources:HPRD,BioGRID,I2D,BIND,KEGG,STRING
ZAP70_HUMAN	7535	CBL_HUMAN	867	0.9	experiments:in vitro,in vivo,Affinity Capture-Western,Co-crystal Structure,affinity chromatography technology,x-ray crystallography,pull down;pmids:11133830,10074432,8798643,10078535,11353765,9407100,16503409,10779765,9988730,22266821;sources:HPRD,BioGRID,I2D
ITK_HUMAN	3702	CBL_HUMAN	867	0.76	experiments:in vitro,in vivo,Reconstituted Complex,pull down;pmids:8810341;sources:HPRD,BioGRID,I2D
ABL1_HUMAN	25	CBL_HUMAN	867	0.9	experiments:in vitro,in vivo,Affinity Capture-Western,Biochemical Activity,far western blotting,experimental interaction detection,enzymatic study,affinity chromatography technology,pull down;pmids:12475393,11494134,15556646,16713569,20675402,9195915,19823681,10829062,16955467,14604282,19380743,14725908,8626543,9174058;sources:HPRD,BioGRID,MINT,I2D,Lim06,IntAct,STRING
SRC_HUMAN	6714	CBL_HUMAN	867	0.9	experiments:in vitro,in vivo,anti bait coimmunoprecipitation,pull down,competition binding,protein kinase assay,anti tag coimmunoprecipitation,isothermal titration calorimetry,affinity chromatography technology,enzymatic study;pmids:8635998,17141222,18273061,16713569,11994282,17094785,16636290,22203672,7782294,10829062,15135048,19861161,12941616;sources:HPRD,MINT,I2D,Lim06,BioGRID,IntAct,STRING
NOTC1_HUMAN	4851	CBL_HUMAN	867	0.75	experiments:in vivo,affinity chromatography technology;pmids:11777909,26052821;sources:HPRD,I2D,BioGRID,STRING
BLK_HUMAN	640	CBL_HUMAN	867	0.84	experiments:in vitro,in vivo,coimmunoprecipitation,affinity chromatography technology;pmids:8083187,8621719;sources:HPRD,MINT,I2D,BioGRID,IntAct
BTK_HUMAN	695	CBL_HUMAN	867	0.9	experiments:in vitro,Reconstituted Complex,pull down,affinity chromatography technology,x-ray crystallography;pmids:10427990,7629518,9408950,10826882;sources:HPRD,BioGRID,I2D,BIND,STRING
FA5_HUMAN	2153	AACT_HUMAN	12	0.52	experiments:in vitro;pmids:8216224;sources:HPRD,I2D
SH3K1_HUMAN	30011	CBL_HUMAN	867	0.97	experiments:in vitro,in vivo,Affinity Capture-Western,anti bait coimmunoprecipitation,anti tag coimmunoprecipitation,Two-hybrid,coimmunoprecipitation,nuclear magnetic resonance,pull down,isothermal titration calorimetry,affinity chromatography technology,x-ray crystallography;pmids:11894095,12618476,11071869,11894096,12177062,11152963,10679202,15090612,16713569,15962011,15107835,12135478,16407834…
KSYK_HUMAN	6850	CBL_HUMAN	867	0.97	experiments:in vitro,in vivo,Reconstituted Complex,Affinity Capture-Western,isothermal titration calorimetry,coimmunoprecipitation,pull down,experimental interaction detection,x-ray crystallography,affinity chromatography technology,enzymatic study;pmids:8621719,11133830,9857068,10540342,11331248,12435267,18273061,7721825,15556646,11742985,15577829,10570266,16289966,10617633,11042121,15536084;spe…
SCN5A_HUMAN	6331	CBL_HUMAN	867	0.52	experiments:in vivo;pmids:8621719;sources:HPRD,I2D
VAV2_HUMAN	7410	CBL_HUMAN	867	0.81	experiments:in vivo,affinity chromatography technology,pull down;pmids:11313921,15345594,20940296,11262396;sources:HPRD,I2D,MINT,BioGRID,IntAct,STRING
NCK1_HUMAN	4690	CBL_HUMAN	867	0.9	experiments:in vitro,in vivo,Affinity Capture-Western,coimmunoprecipitation,phage display,pull down,affinity chromatography technology;pmids:7517397,10204582,11494134,10372803,9851874,16503409,10829062,10967110,24287595;sources:HPRD,BioGRID,MINT,I2D,IntAct,STRING
SHC1_HUMAN	6464	CBL_HUMAN	867	0.96	experiments:in vitro,in vivo,Affinity Capture-Western,coimmunoprecipitation,pull down,affinity chromatography technology,tandem affinity purification;pmids:10570290,8621719,8662998,9234717,9461587,15677445,16713569,19380743,9434624,8950973,9541596,10025673;species:Mus musculus (Mouse);sources:HPRD,BioGRID,MINT,I2D,Lim06,IntAct
SHIP2_HUMAN	3636	CBL_HUMAN	867	0.88	experiments:in vivo,Affinity Capture-Western,affinity chromatography technology,tandem affinity purification;pmids:12504111,19380743,15668240,19880507;sources:HPRD,BioGRID,IntAct
SLAP1_HUMAN	6503	CBL_HUMAN	867	0.89	experiments:in vitro,in vivo,Reconstituted Complex,affinity chromatography technology,pull down;pmids:10449770,16327786,18193084,17237826;sources:HPRD,BioGRID,I2D
FAK2_HUMAN	2185	CBL_HUMAN	867	0.84	experiments:in vivo,Affinity Capture-Western,affinity chromatography technology;pmids:11149930,15128873,16713569,12771190;sources:HPRD,BioGRID,I2D,Lim06
UB2G1_HUMAN	7326	CBL_HUMAN	867	0.52	experiments:in vitro;pmids:11032556;sources:HPRD,I2D
DPOLA_HUMAN	5422	AACT_HUMAN	12	0.52	experiments:in vitro;pmids:3490907;sources:HPRD,I2D
LCP2_HUMAN	3937	CBL_HUMAN	867	0.88	experiments:in vivo,Affinity Capture-Western,coimmunoprecipitation,affinity chromatography technology;pmids:10204582,9716598,10477741,19635790;sources:HPRD,BioGRID,MINT,I2D,BIND,IntAct,STRING
CRKL_HUMAN	1399	CBL_HUMAN	867	0.97	experiments:in vitro,in vivo,Affinity Capture-Western,Reconstituted Complex,coimmunoprecipitation,experimental interaction detection,affinity chromatography technology,far western blotting,pull down,anti bait coimmunoprecipitation,Two-hybrid;pmids:12244174,9590251,9162067,8621483,8978305,10907644,9820532,11133830,9092574,10204582,9461587,9344843,8662998,15556646,8626543,15107835,16982329,18835194…
SPY2_HUMAN	10253	CBL_HUMAN	867	0.9	experiments:in vitro,in vivo,Two-hybrid,Reconstituted Complex,Affinity Capture-Western,Co-crystal Structure,anti bait coimmunoprecipitation,anti tag coimmunoprecipitation,x-ray crystallography,isothermal titration calorimetry,affinity chromatography technology,fluorescent resonance energy transfer,coimmunoprecipitation,pull down;pmids:11053437,12234920,18273061,17974561,15962011,16893902,12815057…
KHDR1_HUMAN	10657	CBL_HUMAN	867	0.65	experiments:in vivo,coimmunoprecipitation;pmids:9045636;sources:HPRD,IntAct,I2D
EPHB6_HUMAN	2051	CBL_HUMAN	867	0.52	experiments:in vivo;pmids:11713248;sources:HPRD,I2D,STRING
UB2D2_HUMAN	7322	CBL_HUMAN	867	0.89	experiments:in vitro,Reconstituted Complex,pull down,x-ray crystallography;pmids:10514377,20675402,18632619,15117950,22301280,22266821,24113870,27609087;sources:HPRD,BioGRID,I2D
UB2G2_HUMAN	7327	CBL_HUMAN	867	0.52	experiments:in vitro;pmids:11032556;sources:HPRD,I2D
P85B_HUMAN	5296	CBL_HUMAN	867	0.96	experiments:in vivo,Affinity Capture-Western,affinity chromatography technology,tandem affinity purification,Two-hybrid;pmids:7629144,11133830,19380743,15107835,19190244,25814554;species:Mus musculus (Mouse);sources:HPRD,BioGRID,I2D,BIND,IntAct
CD151_HUMAN	977	ITA3_HUMAN	3675	0.85	experiments:in vivo,Reconstituted Complex,pull down;pmids:14676841,10734060;sources:HPRD,BioGRID,I2D
UB2L3_HUMAN	7332	CBL_HUMAN	867	0.9	experiments:in vitro,Reconstituted Complex,Co-crystal Structure,Affinity Capture-Western,x-ray crystallography,affinity chromatography technology,pull down;pmids:10966114,10531381,11278816,12234920,16735510,15062086;sources:HPRD,BioGRID,MINT,DIP,I2D,IntAct
CTRC_HUMAN	11330	AACT_HUMAN	12	0.62	experiments:in vivo;pmids:9635374,8718849;sources:HPRD,I2D
CD2AP_HUMAN	23607	CBL_HUMAN	867	0.97	experiments:in vitro,in vivo,Affinity Capture-Western,Reconstituted Complex,Two-hybrid,coimmunoprecipitation,copurification,pull down,affinity chromatography technology,anti tag coimmunoprecipitation,anti bait coimmunoprecipitation,imaging technique;pmids:11067845,12618476,15128873,12559036,17020880,22706086,17072306,17188587,12672817,25036637,25872741;species:Mus musculus (Mouse);sources:HPRD,Bi…
CD151_HUMAN	977	ITB1_HUMAN	3688	0.83	experiments:in vivo,Affinity Capture-Western,affinity chromatography technology;pmids:14676841,12175627;sources:HPRD,BioGRID,I2D
SRBS1_HUMAN	10580	CBL_HUMAN	867	0.88	experiments:in vitro,Two-hybrid,Affinity Capture-Western,affinity chromatography technology;pmids:11001060,15128873,12504111,17548467;sources:HPRD,BioGRID,I2D
SLAP2_HUMAN	84174	CBL_HUMAN	867	0.9	experiments:in vitro,in vivo,Affinity Capture-Western,Reconstituted Complex,affinity chromatography technology,pull down;pmids:12024036,11891219,17353186,16623714,12527895,11696592;sources:HPRD,BioGRID,I2D
PTN22_HUMAN	26191	CBL_HUMAN	867	0.74	experiments:in vitro,in vivo,anti bait coimmunoprecipitation,affinity chromatography technology;pmids:10068674;sources:HPRD,I2D,IntAct,BioGRID
SHC1_HUMAN	6464	CD81_HUMAN	975	0.52	experiments:in vivo;pmids:14676841;sources:HPRD,I2D
FRS2_HUMAN	10818	CBL_HUMAN	867	0.88	experiments:in vitro,Affinity Capture-Western,Reconstituted Complex,affinity chromatography technology,pull down;pmids:11997436,17944804;sources:HPRD,BioGRID,I2D,STRING
IF2P_HUMAN	9669	CBL_HUMAN	867	0.52	experiments:in vivo;pmids:8621719;sources:HPRD,I2D
SMAD5_HUMAN	4090	SNRPA_HUMAN	6626	0.73	experiments:Two-hybrid;pmids:16189514,15231748;sources:HPRD,MINT,I2D,Rual05,Colland04,IntAct,BioGRID
DNJC1_HUMAN	64215	AACT_HUMAN	12	0.79	experiments:in vitro,in vivo,Reconstituted Complex,Two-hybrid,affinity chromatography technology,pull down;pmids:14668352;sources:HPRD,BioGRID,IntAct,I2D
CDKL2_HUMAN	8999	CBL_HUMAN	867	0.52	experiments:in vivo;pmids:7721825;sources:HPRD,I2D
UBS3B_HUMAN	84959	CBL_HUMAN	867	0.86	experiments:in vitro,Two-hybrid,affinity chromatography technology,pull down;pmids:15159412,17880946,19380743,17675467,16429130;sources:HPRD,I2D,BioGRID
PGTB1_HUMAN	5229	RHOB_HUMAN	388	0.63	experiments:in vitro;pmids:7713879,1400319,15451670;sources:HPRD,I2D
PDE6D_HUMAN	5147	RHOB_HUMAN	388	0.65	experiments:in vivo,Two-hybrid;pmids:11786539;sources:HPRD,BioGRID,I2D
GDIR3_HUMAN	398	RHOB_HUMAN	388	0.63	experiments:Two-hybrid;pmids:8939998;sources:HPRD,BioGRID,I2D
RHPN2_HUMAN	85415	RHOB_HUMAN	388	0.77	experiments:in vitro,in vivo,Two-hybrid,Affinity Capture-Western,affinity chromatography technology;pmids:12473120;sources:HPRD,BioGRID,I2D
ARHG3_HUMAN	50650	RHOB_HUMAN	388	0.78	experiments:in vivo,Biochemical Activity,Reconstituted Complex,enzymatic study,pull down;pmids:12221096;sources:HPRD,BioGRID,I2D
ROCK1_HUMAN	6093	RHOC_HUMAN	389	0.52	experiments:in vivo;pmids:8816443;sources:HPRD,I2D
RTKN_HUMAN	6242	RHOC_HUMAN	389	0.83	experiments:Two-hybrid,affinity chromatography technology;pmids:8662891,16189514,28514442;sources:HPRD,I2D,Rual05,BioGRID
CTRO_HUMAN	11113	RHOC_HUMAN	389	0.65	experiments:in vitro,Two-hybrid;pmids:8543060;sources:HPRD,BioGRID,I2D
ATN1_HUMAN	1822	PSA3_HUMAN	5684	0.63	experiments:Two-hybrid;pmids:16713569;sources:HPRD,IntAct,MINT,I2D,Lim06,BioGRID
RHOA_HUMAN	387	RHOA_HUMAN	387	0.66	experiments:in vitro,chromatography technology;pmids:15069594,16189514,9748241;sources:HPRD,I2D,Rual05,IntAct
PLCG1_HUMAN	5335	RHOA_HUMAN	387	0.79	experiments:in vitro,in vivo,Affinity Capture-Western,Reconstituted Complex,affinity chromatography technology,pull down;pmids:12071848;sources:HPRD,BioGRID,I2D
KCNA2_HUMAN	3737	RHOA_HUMAN	387	0.79	experiments:in vivo,Two-hybrid,Affinity Capture-Western,Reconstituted Complex,affinity chromatography technology,pull down;pmids:9635436;sources:HPRD,BioGRID,I2D
KPCA_HUMAN	5578	RHOA_HUMAN	387	0.52	experiments:in vivo;pmids:11284700;sources:HPRD,I2D
TGM2_HUMAN	7052	RHOA_HUMAN	387	0.62	experiments:in vivo;pmids:11350930,16189514;sources:HPRD,I2D,Rual05
FLNA_HUMAN	2316	RHOA_HUMAN	387	0.52	experiments:in vivo;pmids:10051605;sources:HPRD,I2D
OPHN1_HUMAN	4983	RHOA_HUMAN	387	0.77	experiments:in vitro,Biochemical Activity,enzymatic study;pmids:11998687,9582072;sources:HPRD,BioGRID,I2D
MCF2_HUMAN	4168	RHOA_HUMAN	387	0.75	experiments:in vitro,Reconstituted Complex,pull down;pmids:10854437;sources:HPRD,BioGRID,I2D
KTN1_HUMAN	3895	RHOA_HUMAN	387	0.78	experiments:in vitro,in vivo,Two-hybrid;pmids:8769096,11689693,12773565,11162552;sources:HPRD,BioGRID,I2D
VAV2_HUMAN	7410	RHOA_HUMAN	387	0.52	experiments:in vivo;pmids:11909943;sources:HPRD,I2D
ATN1_HUMAN	1822	PERQ1_HUMAN	64599	0.63	experiments:Two-hybrid;pmids:16713569;sources:HPRD,IntAct,MINT,I2D,Lim06,BioGRID
PKN1_HUMAN	5585	RHOA_HUMAN	387	0.9	experiments:in vitro,in vivo,Reconstituted Complex,Two-hybrid,far western blotting,x-ray crystallography,pull down;pmids:9446575,8571127,10619026,12773565,9535835,16189514;sources:HPRD,BioGRID,IntAct,I2D,Rual05
DGKQ_HUMAN	1609	RHOA_HUMAN	387	0.79	experiments:in vitro,in vivo,Affinity Capture-Western,Reconstituted Complex,affinity chromatography technology,pull down;pmids:10066731;sources:HPRD,BioGRID,I2D
KAPCA_HUMAN	5566	RHOA_HUMAN	387	0.55	experiments:in vitro,in vivo;pmids:12654918;sources:HPRD,I2D
ROCK1_HUMAN	6093	RHOA_HUMAN	387	0.97	experiments:in vitro,Two-hybrid,Reconstituted Complex,Affinity Capture-Western,far western blotting,x-ray crystallography,affinity chromatography technology,pull down;pmids:8798490,12773565,8816443,14660612,21281639;species:Mus musculus (Mouse);sources:HPRD,BioGRID,IntAct,I2D,MINT
TRIO_HUMAN	7204	RHOA_HUMAN	387	0.88	experiments:in vitro,Affinity Capture-Western,Reconstituted Complex,Co-localization,affinity chromatography technology,imaging technique,pull down;pmids:10948190,26344197;sources:HPRD,BioGRID,I2D
GDIR1_HUMAN	396	RHOA_HUMAN	387	0.97	experiments:in vitro,in vivo,Affinity Capture-MS,copurification,Affinity Capture-Western,Two-hybrid,anti bait coimmunoprecipitation,x-ray crystallography,affinity chromatography technology,pull down;pmids:11149925,10489445,17353931,15659383,9490022,11368848,16189514,20711218,20628200,25416956,26344197,14749388;species:Saccharomyces cerevisiae (Baker's yeast);sources:HPRD,BioGRID,IntAct,I2D,Rual05…
MYPT1_HUMAN	4659	RHOA_HUMAN	387	0.77	experiments:in vitro,in vivo,anti bait coimmunoprecipitation;pmids:9354661,22939629;sources:HPRD,I2D,BioGRID,IntAct
RTKN_HUMAN	6242	RHOA_HUMAN	387	0.96	experiments:in vitro,Two-hybrid,Reconstituted Complex,Affinity Capture-Western,pull down,affinity chromatography technology;pmids:8662891,14506264,12593858,19805522,12879077,18256687,16189514,19944695,16630611,22621765,22705156,15075243,19696020,14749388,22693251,19147496,26825171;species:Mus musculus (Mouse);sources:HPRD,BioGRID,IntAct,MINT,I2D,Rual05
CNTP1_HUMAN	8506	RHOA_HUMAN	387	0.85	experiments:in vitro,Reconstituted Complex,pull down;pmids:9407060,9535855;sources:HPRD,BioGRID,I2D
PLD1_HUMAN	5337	RHOA_HUMAN	387	0.9	experiments:in vitro,in vivo,Biochemical Activity,Reconstituted Complex,Affinity Capture-Western,enzymatic study,affinity chromatography technology,pull down;pmids:11311142,12593858,9565577;sources:HPRD,BioGRID,I2D
CATB_HUMAN	1508	SLPI_HUMAN	6590	0.52	experiments:in vitro;pmids:11435427;sources:HPRD,I2D
PKN2_HUMAN	5586	RHOA_HUMAN	387	0.9	experiments:in vitro,in vivo,Reconstituted Complex,far western blotting,pull down,affinity chromatography technology;pmids:8910519,9121475,9446575,28514442;sources:HPRD,BioGRID,I2D
PDE6D_HUMAN	5147	RHOA_HUMAN	387	0.75	experiments:in vivo,Two-hybrid;pmids:11786539,16189514;sources:HPRD,BioGRID,I2D,Rual05
RHG01_HUMAN	392	RHOA_HUMAN	387	0.9	experiments:in vitro,Biochemical Activity,Reconstituted Complex,x-ray crystallography,Two-hybrid,enzymatic study,affinity chromatography technology,pull down;pmids:9407060,9548756,9535855,11927263,16189514,20660160,14749388;sources:HPRD,BioGRID,IntAct,I2D,Rual05,BIND,MINT
GDIR2_HUMAN	397	RHOA_HUMAN	387	0.68	experiments:in vivo;pmids:9799233,26344197;species:Caenorhabditis elegans;sources:HPRD,I2D,BioGRID
GDIR3_HUMAN	398	RHOA_HUMAN	387	0.85	experiments:in vitro,Reconstituted Complex,pull down;pmids:9113980,26344197;sources:HPRD,BioGRID,I2D
AKP13_HUMAN	11214	RHOA_HUMAN	387	0.84	experiments:in vivo,Affinity Capture-Western,affinity chromatography technology;pmids:12423633,11696353,19696020;sources:HPRD,BioGRID,I2D
PRAF1_HUMAN	10567	RHOA_HUMAN	387	0.75	experiments:in vivo,Two-hybrid;pmids:11335720,16189514;sources:HPRD,I2D,Rual05
ARHG4_HUMAN	50649	RHOA_HUMAN	387	0.75	experiments:in vitro,Reconstituted Complex,pull down;pmids:10947987;sources:HPRD,BioGRID,I2D
VAV3_HUMAN	10451	RHOA_HUMAN	387	0.75	experiments:in vitro,Reconstituted Complex,pull down;pmids:10523675;sources:HPRD,BioGRID,I2D
ARHGC_HUMAN	23365	RHOA_HUMAN	387	0.9	experiments:in vitro,in vivo,Reconstituted Complex,x-ray crystallography,anti tag coimmunoprecipitation,pull down,affinity chromatography technology;pmids:11373293,12515866,15364580,20300064,23405219,28514442;sources:HPRD,BioGRID,IntAct,I2D,MINT
CATS_HUMAN	1520	SLPI_HUMAN	6590	0.52	experiments:in vitro;pmids:11435427;sources:HPRD,I2D
CTRO_HUMAN	11113	RHOA_HUMAN	387	0.88	experiments:in vitro,Two-hybrid,Reconstituted Complex,far western blotting,pull down;pmids:8543060,12773565;sources:HPRD,BioGRID,I2D
ARHGB_HUMAN	9826	RHOA_HUMAN	387	0.9	experiments:in vitro,Biochemical Activity,Reconstituted Complex,x-ray crystallography,enzymatic study,anti tag coimmunoprecipitation,Two-hybrid,pull down,affinity chromatography technology;pmids:10526156,15530360,20300064,21988832,28514442;sources:HPRD,BioGRID,IntAct,I2D,MINT
ICMT_HUMAN	23463	RHOA_HUMAN	387	0.67	experiments:in vitro,Biochemical Activity,enzymatic study;pmids:9614111;sources:HPRD,BioGRID,I2D
SRGP1_HUMAN	57522	RHOA_HUMAN	387	0.76	experiments:in vivo,affinity chromatography technology;pmids:11672528,16189514,20856855;sources:HPRD,I2D,Rual05,BioGRID
DAAM1_HUMAN	23002	RHOA_HUMAN	387	0.9	experiments:in vitro,in vivo,anti tag coimmunoprecipitation,surface plasmon resonance,anti bait coimmunoprecipitation,pull down,imaging technique,affinity chromatography technology;pmids:11779461,16630611,18218625,25241761,28514442;sources:HPRD,MINT,I2D,IntAct,BioGRID
RHPN2_HUMAN	85415	RHOA_HUMAN	387	0.77	experiments:in vitro,in vivo,Two-hybrid;pmids:12221077,12773565;sources:HPRD,BioGRID,I2D
3BP1_HUMAN	23616	RHOA_HUMAN	387	0.62	experiments:in vitro;pmids:9548756,16189514;sources:HPRD,I2D,Rual05
ARHG2_HUMAN	9181	RHOA_HUMAN	387	0.85	experiments:in vitro,Biochemical Activity,enzymatic study,affinity chromatography technology;pmids:9857026,16189514,22072711,28514442;sources:HPRD,BioGRID,I2D,Rual05
DEFI6_HUMAN	50619	RHOA_HUMAN	387	0.85	experiments:in vitro,Reconstituted Complex,pull down;pmids:15023524,16189514;sources:HPRD,BioGRID,I2D,Rual05
GMIP_HUMAN	51291	RHOA_HUMAN	387	0.55	experiments:in vitro,in vivo;pmids:12093360;sources:HPRD,I2D
CATL1_HUMAN	1514	SLPI_HUMAN	6590	0.52	experiments:in vitro;pmids:11435427;sources:HPRD,I2D
GDS1_HUMAN	5910	RHOA_HUMAN	387	0.89	experiments:in vitro,Two-hybrid,Reconstituted Complex,pull down,affinity chromatography technology;pmids:11948427,16189514,20709748,28514442;sources:HPRD,BioGRID,I2D,Rual05
TRPC1_HUMAN	7220	RHOA_HUMAN	387	0.79	experiments:in vitro,in vivo,Affinity Capture-Western,Reconstituted Complex,affinity chromatography technology,pull down;pmids:12766172;sources:HPRD,BioGRID,I2D
CNKR1_HUMAN	10256	RHOA_HUMAN	387	0.9	experiments:in vitro,in vivo,Two-hybrid,anti tag coimmunoprecipitation,bioluminescence resonance energy transfer,affinity chromatography technology,pull down;pmids:14749388,15670823,16189514;sources:HPRD,IntAct,MINT,I2D,Rual05,BioGRID
ARHGI_HUMAN	23370	RHOA_HUMAN	387	0.75	experiments:in vitro,Reconstituted Complex,pull down;pmids:11085924;sources:HPRD,BioGRID
ARHG3_HUMAN	50650	RHOA_HUMAN	387	0.78	experiments:in vivo,Biochemical Activity,Reconstituted Complex,enzymatic study,pull down;pmids:12221096;sources:HPRD,BioGRID,I2D
MCF2L_HUMAN	23263	RHOA_HUMAN	387	0.78	experiments:in vitro,Co-crystal Structure,x-ray crystallography;pmids:12006984;sources:HPRD,BioGRID,I2D,BIND
	64283	RHOA_HUMAN	387	0.65	experiments:in vitro,Two-hybrid;pmids:9199174;sources:HPRD
DOCK7_HUMAN	85440	RHOA_HUMAN	387	0.52	experiments:in vitro;pmids:12432077;sources:HPRD,I2D
SMAD5_HUMAN	4090	PSD11_HUMAN	5717	0.63	experiments:Two-hybrid;pmids:15231748;sources:HPRD,MINT,I2D,Colland04,IntAct,BioGRID
ADA1B_HUMAN	147	FLNC_HUMAN	2318	0.63	experiments:Two-hybrid;pmids:15525470;sources:HPRD,IntAct,I2D,STRING
ELNE_HUMAN	1991	SLPI_HUMAN	6590	0.83	experiments:in vitro,x-ray crystallography;pmids:10702419,18421166;sources:HPRD,I2D,IntAct
RHPN1_HUMAN	114822	RHOA_HUMAN	387	0.81	experiments:in vitro,in vivo,affinity chromatography technology,pull down;pmids:12221077,14749388;sources:HPRD,I2D,BioGRID
SPRE2_HUMAN	200734	RHOA_HUMAN	387	0.52	experiments:in vivo;pmids:15184877;sources:HPRD,I2D
SMAD5_HUMAN	4090	U2AF2_HUMAN	11338	0.74	experiments:Two-hybrid;pmids:16189514,15231748,16713569;sources:HPRD,MINT,I2D,Rual05,Colland04,Lim06,IntAct,BioGRID
SMAD5_HUMAN	4090	SOX5_HUMAN	6660	0.63	experiments:Two-hybrid;pmids:15231748;sources:HPRD,MINT,I2D,Colland04,IntAct,BioGRID
OAZ1_HUMAN	4946	DCOR_HUMAN	4953	0.86	experiments:in vitro,affinity chromatography technology,pull down,anti tag coimmunoprecipitation;pmids:12359729,8185631,16713569,26496610,18062773;sources:HPRD,I2D,Lim06,BioGRID,IntAct
OAZ2_HUMAN	4947	DCOR_HUMAN	4953	0.8	experiments:in vitro,anti bait coimmunoprecipitation,pull down;pmids:12359729,17353931;sources:HPRD,IntAct,I2D,BioGRID
PPA5_HUMAN	54	OSTP_HUMAN	6696	0.62	experiments:in vitro;pmids:8195113,2808373;sources:HPRD,I2D,STRING
KPCA_HUMAN	5578	OSTP_HUMAN	6696	0.52	experiments:in vitro;pmids:8663267;sources:HPRD,I2D
MMP7_HUMAN	4316	OSTP_HUMAN	6696	0.55	experiments:in vitro,in vivo;pmids:11375993;sources:HPRD,I2D,STRING
ITAV_HUMAN	3685	OSTP_HUMAN	6696	0.73	experiments:in vitro,in vivo,pull down;pmids:10835423,16713569,7592829;sources:HPRD,I2D,Lim06,BioGRID
GRN_HUMAN	2896	SLPI_HUMAN	6590	0.87	experiments:in vitro,in vivo,Two-hybrid,Affinity Capture-Western,affinity chromatography technology;pmids:12526812,16713569;sources:HPRD,BioGRID,I2D,Lim06
ITA9_HUMAN	3680	OSTP_HUMAN	6696	0.55	experiments:in vitro,in vivo;pmids:10593924;sources:HPRD,I2D,KEGG,STRING
SMAD5_HUMAN	4090	HBG2_HUMAN	3048	0.63	experiments:Two-hybrid;pmids:15231748;sources:HPRD,MINT,I2D,Colland04,IntAct,BioGRID
TITIN_HUMAN	7273	NBR1_HUMAN	4077	0.74	experiments:in vitro,Two-hybrid,enzymatic study,affinity chromatography technology;pmids:15802564;sources:HPRD,I2D,BioGRID
CIB1_HUMAN	10519	NBR1_HUMAN	4077	0.75	experiments:in vitro,Two-hybrid;pmids:11856312,16713569;sources:HPRD,BioGRID,I2D,Lim06
FEZ1_HUMAN	9638	NBR1_HUMAN	4077	0.86	experiments:in vivo,Two-hybrid,Affinity Capture-Western,affinity chromatography technology;pmids:11856312,16713569;sources:HPRD,BioGRID,I2D,Lim06
VAPA_HUMAN	9218	OSBP1_HUMAN	5007	0.97	experiments:in vitro,in vivo,Two-hybrid,Reconstituted Complex,Affinity Capture-Western,affinity chromatography technology,pull down,anti tag coimmunoprecipitation,bimolecular fluorescence complementation;pmids:12023275,26496610,25681634,28514442;species:Saccharomyces cerevisiae (Baker's yeast);sources:HPRD,BioGRID,I2D,Ortho,IntAct
SMAD5_HUMAN	4090	RBM4_HUMAN	5936	0.73	experiments:Two-hybrid;pmids:16189514,15231748;sources:HPRD,MINT,I2D,Rual05,Colland04,IntAct,BioGRID
NEU2_HUMAN	551	OXYR_HUMAN	5021	0.52	experiments:in vivo;pmids:7921229;sources:HPRD,I2D
NEU1_HUMAN	5020	OXYR_HUMAN	5021	0.52	experiments:in vitro;pmids:10698266;sources:HPRD,I2D
KLK3_HUMAN	354	SLPI_HUMAN	6590	0.52	experiments:in vitro;pmids:7539415;sources:HPRD,I2D
PCSK6_HUMAN	5046	PCSK6_HUMAN	5046	0.52	experiments:in vivo;pmids:9738469;sources:HPRD,I2D
PCSK6_HUMAN	5046	MCH_HUMAN	5367	0.55	experiments:in vitro,in vivo;pmids:10037747;sources:HPRD,I2D
PCSK6_HUMAN	5046	FILA_HUMAN	2312	0.52	experiments:in vitro;pmids:11380615;sources:HPRD,I2D
RB_HUMAN	5925	PAX2_HUMAN	5076	0.72	experiments:in vivo,affinity chromatography technology;pmids:12200151;species:Mus musculus (Mouse);sources:HPRD,I2D,BioGRID
MK08_HUMAN	5599	PAX2_HUMAN	5076	0.69	experiments:in vitro,in vivo,Biochemical Activity,enzymatic study;pmids:11700324;sources:HPRD,BioGRID
WT1_HUMAN	7490	PAX2_HUMAN	5076	0.62	experiments:in vitro,in vivo;pmids:14603255;species:Mus musculus (Mouse);sources:HPRD,I2D
PAXI1_HUMAN	22976	PAX2_HUMAN	5076	0.79	experiments:in vitro,in vivo,Two-hybrid,Affinity Capture-Western,Reconstituted Complex,affinity chromatography technology,pull down;pmids:10908331;sources:HPRD,BioGRID
SFRP2_HUMAN	6423	PAX2_HUMAN	5076	0.52	experiments:in vitro;pmids:14561758;sources:HPRD,I2D
HIRA_HUMAN	7290	PAX7_HUMAN	5081	0.65	experiments:in vitro,Two-hybrid;pmids:9731536;sources:HPRD,I2D
MEOX1_HUMAN	4222	PAX1_HUMAN	5075	0.84	experiments:in vitro,Reconstituted Complex,Two-hybrid,pull down;pmids:11423130;species:Mus musculus (Mouse);sources:HPRD,BioGRID,MINT,I2D,IntAct
TRY2_HUMAN	5645	SLPI_HUMAN	6590	0.52	experiments:in vitro;pmids:8573092;sources:HPRD,I2D
MEOX2_HUMAN	4223	PAX1_HUMAN	5075	0.94	experiments:in vitro,Two-hybrid,Reconstituted Complex,pull down;pmids:11423130,16713569;species:Mus musculus (Mouse);sources:HPRD,BioGRID,I2D,Lim06
PAX5_HUMAN	5079	PAX5_HUMAN	5079	0.52	experiments:in vivo;pmids:10022910;sources:HPRD,I2D
MYB_HUMAN	4602	PAX5_HUMAN	5079	0.73	experiments:in vivo,Affinity Capture-Western,affinity chromatography technology;pmids:11781241;sources:HPRD,BioGRID,I2D
ID3_HUMAN	3399	PAX5_HUMAN	5079	0.73	experiments:in vivo,Affinity Capture-Western,affinity chromatography technology;pmids:12054881;sources:HPRD,BioGRID,I2D
IMA2_HUMAN,IMA1_HUMAN	3838	PAX5_HUMAN	5079	0.65	experiments:in vitro,Two-hybrid;pmids:10748034;sources:HPRD,I2D
IMA1_HUMAN,IMA5_HUMAN	3836	PAX5_HUMAN	5079	0.75	experiments:in vitro,Two-hybrid;pmids:10748034,16713569;sources:HPRD,I2D,Lim06
DAXX_HUMAN	1616	PAX5_HUMAN	5079	0.79	experiments:in vitro,in vivo,Two-hybrid,Reconstituted Complex,coimmunoprecipitation,pull down;pmids:11799127;sources:HPRD,BioGRID,IntAct,I2D,BIND
BCE1_HUMAN	7091	PAX5_HUMAN	5079	0.89	experiments:in vitro,in vivo,Two-hybrid,Reconstituted Complex,Affinity Capture-Western,affinity chromatography technology,pull down;pmids:12153506,10811620;sources:HPRD,BioGRID
SMAD5_HUMAN	4090	RYR2_HUMAN	6262	0.63	experiments:Two-hybrid;pmids:15231748;sources:HPRD,MINT,I2D,Colland04,IntAct,BioGRID
NKX21_HUMAN	7080	PAX8_HUMAN	7849	0.95	experiments:in vitro,in vivo,Reconstituted Complex,Affinity Capture-Western,affinity chromatography technology,pull down;pmids:12441357,14970209;species:Rattus norvegicus (Rat);sources:HPRD,BioGRID,I2D
ATN1_HUMAN	1822	SIAH1_HUMAN	6477	0.73	experiments:Two-hybrid;pmids:16713569,21988832;sources:HPRD,IntAct,MINT,I2D,Lim06,BioGRID
SMAD3_HUMAN	4088	PAX8_HUMAN	7849	0.55	experiments:in vitro,in vivo;pmids:14623893;sources:HPRD
WBP2_HUMAN	23558	PAX8_HUMAN	7849	0.62	experiments:in vitro,in vivo;pmids:14531730;species:Rattus norvegicus (Rat);sources:HPRD,I2D
PAX9_HUMAN	5083	KDM5B_HUMAN	10765	0.88	experiments:in vivo,Two-hybrid,Affinity Capture-Western,affinity chromatography technology;pmids:12657635,17973255,17373667;sources:HPRD,BioGRID
SRF_HUMAN	6722	PRRX1_HUMAN	5396	0.55	experiments:in vitro,in vivo;pmids:9334314;sources:HPRD,I2D
GTF2I_HUMAN	2969	PRRX1_HUMAN	5396	0.6	experiments:in vitro,in vivo,copurification;pmids:9334314;sources:HPRD,BioGRID,I2D
MAFG_HUMAN	4097	PRRX1_HUMAN	5396	0.55	experiments:in vitro,in vivo;pmids:11036080;sources:HPRD,I2D
MAFF_HUMAN	23764	PRRX1_HUMAN	5396	0.52	experiments:in vitro;pmids:11036080;sources:HPRD,I2D
REG3A_HUMAN	5068	REG1A_HUMAN	5967	0.75	experiments:in vitro,Two-hybrid;pmids:10662590,16189514;sources:HPRD,I2D,Rual05
CTRC_HUMAN	11330	ISK1_HUMAN	6690	0.52	experiments:in vitro;pmids:2093478;sources:HPRD,I2D
PLS1_HUMAN	5359	SLPI_HUMAN	6590	0.86	experiments:in vitro,Affinity Capture-Western,Two-hybrid,affinity chromatography technology;pmids:10869562,16713569;sources:HPRD,BioGRID,I2D,Lim06
ENTK_HUMAN	5651	ISK1_HUMAN	6690	0.52	experiments:in vitro;pmids:2093478;sources:HPRD,I2D
NRSN1_HUMAN	140767	ISK1_HUMAN	6690	0.52	experiments:in vitro;pmids:1870127;sources:HPRD,I2D
SMAD5_HUMAN	4090	CHMP3_HUMAN	51652	0.73	experiments:Two-hybrid;pmids:16189514,15231748;sources:HPRD,MINT,I2D,Rual05,Colland04,IntAct,BioGRID
TRHDE_HUMAN	29953	REG3A_HUMAN	5068	0.65	experiments:in vitro,Two-hybrid;pmids:10662590;sources:HPRD,I2D
SMAD5_HUMAN	4090	BCAT1_HUMAN	586	0.73	experiments:Two-hybrid;pmids:16189514,15231748;sources:HPRD,MINT,I2D,Rual05,Colland04,IntAct,BioGRID
SMAD5_HUMAN	4090	PPIL4_HUMAN	85313	0.73	experiments:Two-hybrid;pmids:16189514,15231748;sources:HPRD,MINT,I2D,Rual05,Colland04,IntAct,BioGRID
SMAD5_HUMAN	4090	RU17_HUMAN	6625	0.63	experiments:Two-hybrid;pmids:15231748;sources:HPRD,MINT,I2D,Colland04,IntAct,BioGRID
NFX1_HUMAN	4799	ELAV4_HUMAN	1996	0.55	experiments:in vitro,in vivo;pmids:15358174;sources:HPRD,I2D
SMAD5_HUMAN	4090	WWP1_HUMAN	11059	0.89	experiments:Two-hybrid,affinity chromatography technology;pmids:16189514,15231748,16713569,15221015;species:Drosophila melanogaster (Fruit fly);sources:HPRD,MINT,HomoMINT,I2D,Rual05,Colland04,Lim06,BioGRID,IntAct
ANT3_HUMAN	462	ANT3_HUMAN	462	0.63	experiments:in vitro;pmids:9405673,9067613,10809774;sources:HPRD,I2D
SPG20_HUMAN	23111	ZFYV9_HUMAN	9372	0.63	experiments:Two-hybrid;pmids:15231748;sources:HPRD,MINT,I2D,Colland04,IntAct,BioGRID
PTH1R_HUMAN	5745	PTHY_HUMAN	5741	0.75	experiments:in vivo,Reconstituted Complex,pull down;pmids:9108031;sources:HPRD,BioGRID,I2D
MEP1A_HUMAN	4224	PTHY_HUMAN	5741	0.67	experiments:in vitro,Biochemical Activity,enzymatic study;pmids:11278902;sources:HPRD,BioGRID,I2D
PTH2R_HUMAN	5746	PTHY_HUMAN	5741	0.75	experiments:in vivo,Reconstituted Complex,pull down;pmids:9482662;sources:HPRD,BioGRID,I2D
PCNA_HUMAN	5111	CCND1_HUMAN	595	0.89	experiments:in vitro,Reconstituted Complex,Affinity Capture-Western,affinity chromatography technology,pull down;pmids:7908906,8101826,7903056;sources:HPRD,BioGRID,I2D
RB_HUMAN	5925	CCND1_HUMAN	595	0.9	experiments:in vivo,Reconstituted Complex,Affinity Capture-Western,affinity chromatography technology,protein kinase assay,enzymatic study,pull down;pmids:8490963,11126356,21242975,15485920,11593423,8647086,9178893,10491434,8867812,12676926,9190208,9003781,10486249,8662825,9139732;sources:HPRD,BioGRID,I2D,BIND,IntAct,BioCarta,KEGG,STRING
SP1_HUMAN	6667	CCND1_HUMAN	595	0.65	experiments:in vivo,affinity chromatography technology;pmids:10850422;sources:HPRD,I2D,BioGRID
TAF1_HUMAN	6872	CCND1_HUMAN	595	0.9	experiments:in vitro,in vivo,Two-hybrid,Affinity Capture-Western,Reconstituted Complex,affinity chromatography technology,pull down;pmids:9926939,11126356,16713569;sources:HPRD,BioGRID,I2D,BIND,Lim06
ANDR_HUMAN	367	CCND1_HUMAN	595	0.9	experiments:in vitro,in vivo,Affinity Capture-Western,Reconstituted Complex,coimmunoprecipitation,affinity chromatography technology,pull down;pmids:10344732,15558026,16713569;sources:HPRD,BioGRID,DIP,I2D,Lim06
IFI27_HUMAN	3429	CCND1_HUMAN	595	0.52	experiments:in vivo;pmids:9837900;sources:HPRD,I2D
SDC2_HUMAN	6383	ANT3_HUMAN	462	0.52	experiments:in vivo;pmids:1315572;sources:HPRD,I2D
CDN1B_HUMAN	1027	CCND1_HUMAN	595	0.97	experiments:in vitro,in vivo,Reconstituted Complex,anti tag coimmunoprecipitation,anti bait coimmunoprecipitation,affinity chromatography technology,pull down,Two-hybrid;pmids:7478582,10908655,17254966,11360184,9106657,15695403,8978686,19556892,11940657,9311993,12036906,17053782,25416956,26496610,19767775,28514442;species:Mus musculus (Mouse);sources:HPRD,BioGRID,IntAct,I2D
MYBB_HUMAN	4605	CCND1_HUMAN	595	0.55	experiments:in vitro,in vivo;pmids:10645009;sources:HPRD,I2D
KAPCA_HUMAN	5566	CCND1_HUMAN	595	0.55	experiments:in vitro,in vivo;pmids:8058338;sources:HPRD,I2D
NCOA3_HUMAN	8202	CCND1_HUMAN	595	0.73	experiments:in vivo,Affinity Capture-Western,affinity chromatography technology;pmids:9832502;sources:HPRD,BioGRID,I2D
NCOA1_HUMAN	8648	CCND1_HUMAN	595	0.79	experiments:in vitro,in vivo,Affinity Capture-Western,Reconstituted Complex,affinity chromatography technology,pull down;pmids:9832502;sources:HPRD,BioGRID,I2D
EP300_HUMAN	2033	CCND1_HUMAN	595	0.87	experiments:in vitro,Reconstituted Complex,pull down,affinity chromatography technology;pmids:11788592,15951563;sources:HPRD,BioGRID,I2D
CDK6_HUMAN	1021	CCND1_HUMAN	595	0.97	experiments:in vitro,in vivo,Reconstituted Complex,Affinity Capture-Western,protein array,inferred by curator,anti bait coimmunoprecipitation,affinity chromatography technology,pull down;pmids:11739795,15232106,17517622,19075005,10580009,11360184,14681455,16713569,17420273,9178893,24855949,11160398;species:Mus musculus (Mouse);sources:HPRD,BioGRID,IntAct,MINT,I2D,BIND,Lim06
AKAP8_HUMAN	10270	CCND1_HUMAN	595	0.77	experiments:in vivo,Affinity Capture-Western,affinity chromatography technology,anti bait coimmunoprecipitation;pmids:14641107;sources:HPRD,BioGRID,I2D,IntAct
GSK3B_HUMAN	2932	CCND1_HUMAN	595	0.69	experiments:in vitro,in vivo,imaging technique;pmids:9832503,10910956,25241761;sources:HPRD,I2D,IntAct,BioGRID
KLK2_HUMAN	3817	ANT3_HUMAN	462	0.52	experiments:in vitro;pmids:9428387;sources:HPRD,I2D
CCDB1_HUMAN	23582	CCND1_HUMAN	595	0.79	experiments:in vitro,in vivo,Affinity Capture-Western,Reconstituted Complex,affinity chromatography technology,pull down,anti tag coimmunoprecipitation;pmids:10801854;sources:HPRD,BioGRID,IntAct,MINT
KAT2B_HUMAN	8850	CCND1_HUMAN	595	0.74	experiments:in vitro,in vivo,Affinity Capture-Western,affinity chromatography technology;pmids:10318892;sources:HPRD,BioGRID,I2D
RBX1_HUMAN	9978	CCND1_HUMAN	595	0.73	experiments:in vivo,Affinity Capture-Western,affinity chromatography technology;pmids:11311237;sources:HPRD,BioGRID,I2D,STRING
THA_HUMAN	7067	CCND1_HUMAN	595	0.73	experiments:in vivo,Affinity Capture-Western,affinity chromatography technology;pmids:12048199;sources:HPRD,BioGRID,I2D
THB_HUMAN	7068	CCND1_HUMAN	595	0.79	experiments:in vitro,in vivo,Reconstituted Complex,Affinity Capture-Western,affinity chromatography technology,pull down;pmids:12048199;sources:HPRD,BioGRID,I2D
HDAC3_HUMAN	8841	CCND1_HUMAN	595	0.85	experiments:in vivo,Affinity Capture-Western,affinity chromatography technology,imaging technique;pmids:12048199,15558026,20484017,15713663;sources:HPRD,BioGRID,I2D
ORC4_HUMAN	5000	CCND1_HUMAN	595	0.7	experiments:in vitro,protein array,pull down;pmids:15232106;sources:HPRD,IntAct,MINT,I2D,BIND,BioGRID
CUL3_HUMAN	8452	CCND1_HUMAN	595	0.52	experiments:in vivo;pmids:10500095;sources:HPRD,I2D
DMTF1_HUMAN	9988	CCND1_HUMAN	595	0.52	experiments:in vivo;pmids:8887674;sources:HPRD
HERC5_HUMAN	51191	CCND1_HUMAN	595	0.75	experiments:in vivo,Reconstituted Complex,pull down;pmids:10581175;sources:HPRD,BioGRID,I2D
PLMN_HUMAN	5340	ANT3_HUMAN	462	0.52	experiments:in vitro;pmids:10974350;sources:HPRD,I2D
MCM10_HUMAN	55388	CCND1_HUMAN	595	0.7	experiments:in vitro,protein array,pull down;pmids:15232106;sources:HPRD,IntAct,MINT,I2D,BIND,BioGRID
NPDC1_HUMAN	56654	CCND1_HUMAN	595	0.75	experiments:in vitro,Reconstituted Complex,pull down;pmids:11042687;sources:HPRD,BioGRID,I2D
BMP4_HUMAN	652	ZFYV9_HUMAN	9372	0.73	experiments:Two-hybrid;pmids:16189514,15231748;sources:HPRD,MINT,I2D,Rual05,Colland04,IntAct,BioGRID,STRING
PTHR_HUMAN	5744	PTH1R_HUMAN	5745	0.85	experiments:in vivo,Reconstituted Complex,pull down;pmids:9108031,16189514;sources:HPRD,BioGRID,I2D,Rual05
NHRF1_HUMAN	9368	PTH1R_HUMAN	5745	0.77	experiments:in vitro,in vivo,far western blotting,Affinity Capture-Western,affinity chromatography technology;pmids:12075354;sources:HPRD,BioGRID,I2D
NHRF2_HUMAN	9351	PTH1R_HUMAN	5745	0.77	experiments:in vivo,far western blotting,Affinity Capture-Western,affinity chromatography technology;pmids:12075354;sources:HPRD,BioGRID,I2D
KLK3_HUMAN	354	PTHR_HUMAN	5744	0.62	experiments:in vitro;pmids:8753751,8683730;sources:HPRD,I2D
IMB1_HUMAN	3837	PTHR_HUMAN	5744	0.89	experiments:in vitro,Reconstituted Complex,Co-crystal Structure,x-ray crystallography,pull down;pmids:12504010,11401507;sources:HPRD,BioGRID,I2D
CLUS_HUMAN	1191	PON1_HUMAN	5444	0.67	experiments:in vitro,in vivo,affinity chromatography technology;pmids:8292612;sources:HPRD,I2D,BioGRID
PLAK_HUMAN	3728	DSG3_HUMAN	1830	0.74	experiments:in vitro,in vivo,Affinity Capture-Western,affinity chromatography technology;pmids:7738346;sources:HPRD,BioGRID,I2D
ADA1A_HUMAN	148	FLNC_HUMAN	2318	0.63	experiments:Two-hybrid;pmids:15525470;sources:HPRD,IntAct,I2D,STRING
THRB_HUMAN	2147	ANT3_HUMAN	462	0.84	experiments:in vitro,x-ray crystallography;pmids:3800906,11927130,7238875,15311269;sources:HPRD,IntAct,I2D
CASP3_HUMAN	836	DSG3_HUMAN	1830	0.55	experiments:in vitro,in vivo;pmids:11500511;sources:HPRD,I2D
TAP2_HUMAN	6891	TAP1_HUMAN	6890	0.9	experiments:in vitro,in vivo,Reconstituted Complex,anti bait coimmunoprecipitation,pull down,affinity chromatography technology,anti tag coimmunoprecipitation;pmids:11381133,11133832,12213826,17055437,16828748,19201886,18802093,28514442;sources:HPRD,BioGRID,IntAct,MINT,I2D
PDIA3_HUMAN	2923	TAP1_HUMAN	6890	0.88	experiments:in vitro,in vivo,Affinity Capture-MS,anti bait coimmunoprecipitation,affinity chromatography technology;pmids:9545232,17055437,16189514;sources:HPRD,BioGRID,IntAct,I2D,Rual05
TPSN_HUMAN	6892	TAP1_HUMAN	6890	0.9	experiments:in vitro,in vivo,Reconstituted Complex,Affinity Capture-Western,anti bait coimmunoprecipitation,affinity chromatography technology,pull down,anti tag coimmunoprecipitation;pmids:12213826,16828748,11884415,17055437,19201886,18802093;sources:HPRD,BioGRID,IntAct,I2D
TPSN_HUMAN	6892	TAP2_HUMAN	6891	0.89	experiments:in vitro,in vivo,Reconstituted Complex,anti bait coimmunoprecipitation,pull down;pmids:12213826,16828748,19201886;sources:HPRD,BioGRID,IntAct,I2D
KPCA_HUMAN	5578	AMD_HUMAN	5066	0.52	experiments:in vitro;pmids:8530412;sources:HPRD,I2D
KALRN_HUMAN	8997	AMD_HUMAN	5066	0.79	experiments:Two-hybrid;pmids:9139723,16713569;species:Rattus norvegicus (Rat);sources:HPRD,BioGRID,I2D,Lim06
RASF9_HUMAN	9182	AMD_HUMAN	5066	0.84	experiments:in vitro,Two-hybrid,Reconstituted Complex,pull down;pmids:9837933;species:Rattus norvegicus (Rat);sources:HPRD,BioGRID,I2D
UHMK1_HUMAN	127933	AMD_HUMAN	5066	0.74	experiments:in vitro,in vivo,Two-hybrid;pmids:10574929;species:Rattus norvegicus (Rat);sources:HPRD,I2D
P85A_HUMAN	5295	NUP85_HUMAN	79902	0.52	experiments:in vivo;pmids:7592789;sources:HPRD
VIME_HUMAN	7431	NUP85_HUMAN	79902	0.62	experiments:in vivo;pmids:12706117,16189514;sources:HPRD,Rual05
KAPCA_HUMAN	5566	NUP85_HUMAN	79902	0.52	experiments:in vivo;pmids:10753751;sources:HPRD
DC1L1_HUMAN	51143	NUP85_HUMAN	79902	0.52	experiments:in vivo;pmids:10893222;sources:HPRD
KAPCA_HUMAN	5566	PLIN1_HUMAN	5346	0.52	experiments:in vitro;pmids:11751901;sources:HPRD,I2D
PRPH2_HUMAN	5961	PERI_HUMAN	5630	0.55	experiments:in vitro,in vivo;pmids:10681511;sources:HPRD,I2D
PEX10_HUMAN	5192	PEX2_HUMAN	5828	0.94	experiments:in vivo,Two-hybrid,Reconstituted Complex,pull down;pmids:10837480,16189514;species:Saccharomyces cerevisiae (Baker's yeast);sources:HPRD,BioGRID,I2D,Rual05
ABCD3_HUMAN	5825	ABCD3_HUMAN	5825	0.73	experiments:Two-hybrid;pmids:10551832,16189514;sources:HPRD,IntAct,I2D,Rual05
CO6A2_HUMAN	1292	ABCD3_HUMAN	5825	0.52	experiments:in vivo;pmids:12176987;sources:HPRD,I2D
ABCD1_HUMAN	215	ABCD3_HUMAN	5825	0.83	experiments:in vivo,Two-hybrid,coimmunoprecipitation;pmids:10551832,22939629;sources:HPRD,BioGRID,IntAct,I2D,BIND
CAH2_HUMAN	760	SL9A1_HUMAN	6548	0.89	experiments:in vitro,in vivo,Reconstituted Complex,Affinity Capture-Western,affinity chromatography technology,pull down;pmids:12138085,16475831,16189514;sources:HPRD,BioGRID,I2D,Rual05
PEX19_HUMAN	5824	ABCD3_HUMAN	5825	0.9	experiments:in vitro,in vivo,Two-hybrid,Reconstituted Complex,far western blotting,fluorescence microscopy,pull down,anti tag coimmunoprecipitation,affinity chromatography technology;pmids:11453642,10777694,11883941,10704444,16189514,21102411,14709540;sources:HPRD,BioGRID,IntAct,I2D,Rual05,BIND,MINT
ABCD2_HUMAN	225	ABCD3_HUMAN	5825	0.72	experiments:in vivo,Two-hybrid;pmids:10551832;species:Mus musculus (Mouse);sources:HPRD,I2D,BIND
MK01_HUMAN	5594	PPARA_HUMAN	5465	0.52	experiments:in vitro;pmids:10187842;sources:HPRD,I2D
RXRA_HUMAN	6256	PPARA_HUMAN	5465	0.89	experiments:in vitro,Reconstituted Complex,genetic interference,pull down,affinity chromatography technology;pmids:10195690,7760852,16189514,12562861,22205725,15888456,23711995;sources:HPRD,BioGRID,DIP,I2D,Rual05
NCOR2_HUMAN	9612	PPARA_HUMAN	5465	0.89	experiments:in vitro,Co-crystal Structure,Two-hybrid,x-ray crystallography,affinity chromatography technology,protein complementation assay;pmids:11845213,19955185;sources:HPRD,BioGRID,MINT,I2D,IntAct,STRING
NCOR1_HUMAN	9611	PPARA_HUMAN	5465	0.9	experiments:in vitro,Two-hybrid,Reconstituted Complex,affinity chromatography technology,pull down,protein complementation assay,anti tag coimmunoprecipitation;pmids:10336495,16713569,18292238,15870285,19955185,11903058,21775429;sources:HPRD,BioGRID,I2D,Lim06,IntAct
DUT_HUMAN	1854	PPARA_HUMAN	5465	0.77	experiments:in vitro,in vivo,Two-hybrid;pmids:8910358,16189514;sources:HPRD,I2D,Rual05
MK03_HUMAN	5595	PPARA_HUMAN	5465	0.52	experiments:in vitro;pmids:10187842;sources:HPRD,I2D,STRING
RT29_HUMAN	7818	PPARA_HUMAN	5465	0.75	experiments:in vitro,Reconstituted Complex,pull down;pmids:10903152;sources:HPRD,BioGRID,I2D
NRIP1_HUMAN	8204	PPARA_HUMAN	5465	0.88	experiments:in vitro,Two-hybrid,Reconstituted Complex,pull down;pmids:10022764,9626662,16189514;sources:HPRD,BioGRID,I2D,Rual05
NCOA1_HUMAN	8648	PPARA_HUMAN	5465	0.89	experiments:Two-hybrid,Reconstituted Complex,pull down,fluorescent resonance energy transfer;pmids:9407140,9626662,10731636,15888456,12163133,21775429;sources:HPRD,BioGRID,I2D,IntAct
EP300_HUMAN	2033	PPARA_HUMAN	5465	0.88	experiments:in vitro,Two-hybrid,Reconstituted Complex,pull down;pmids:9407140,10336495,18797151;sources:HPRD,BioGRID,I2D,STRING
MED1_HUMAN	5469	PPARA_HUMAN	5465	0.62	experiments:in vitro,in vivo,pull down;pmids:9653119;sources:HPRD,I2D,IntAct
PRGC1_HUMAN	10891	PPARA_HUMAN	5465	0.88	experiments:in vitro,in vivo,Two-hybrid,Reconstituted Complex,pull down;pmids:10669761,21775429;sources:HPRD,BioGRID,I2D,STRING,IntAct
AKP13_HUMAN	11214	PPARA_HUMAN	5465	0.76	experiments:in vitro,in vivo,Reconstituted Complex,pull down;pmids:9627117;sources:HPRD,BioGRID,I2D
GA45B_HUMAN	4616	PPARA_HUMAN	5465	0.52	experiments:in vitro;pmids:10872826;sources:HPRD,I2D,STRING
GA45G_HUMAN	10912	PPARA_HUMAN	5465	0.85	experiments:in vitro,Reconstituted Complex,pull down;pmids:10872826,16189514;sources:HPRD,BioGRID,I2D,Rual05,STRING
MED24_HUMAN	9862	PPARA_HUMAN	5465	0.75	experiments:in vitro,Reconstituted Complex,pull down;pmids:9653119;sources:HPRD,BioGRID,I2D
NR1H3_HUMAN	10062	PPARA_HUMAN	5465	0.87	experiments:in vitro,Two-hybrid,Reconstituted Complex,pull down;pmids:8621574,16189514;sources:HPRD,BioGRID,I2D,Rual05
1433B_HUMAN	7529	SL9A1_HUMAN	6548	0.86	experiments:in vitro,coimmunoprecipitation,filter binding,experimental interaction detection,pull down;pmids:11279064,16717153;sources:HPRD,I2D,MINT,IntAct
AIP_HUMAN	9049	PPARA_HUMAN	5465	0.79	experiments:in vitro,in vivo,Affinity Capture-Western,Reconstituted Complex,affinity chromatography technology,pull down;pmids:12482853;sources:HPRD,BioGRID,I2D
NRBF2_HUMAN	29982	PPARA_HUMAN	5465	0.73	experiments:Two-hybrid;pmids:10786636,16189514;sources:HPRD,BioGRID,I2D,Rual05
PR285_HUMAN,HELZ2_HUMAN	85441	PPARA_HUMAN	5465	0.76	experiments:in vitro,in vivo,Reconstituted Complex,pull down;pmids:12189208;sources:HPRD,BioGRID,I2D
MECR_HUMAN	51102	PPARA_HUMAN	5465	0.78	experiments:in vitro,Two-hybrid,Reconstituted Complex,pull down;pmids:9795230;sources:HPRD,BioGRID,I2D
SCYL2_HUMAN	55681	ZFYV9_HUMAN	9372	0.63	experiments:Two-hybrid;pmids:15231748;sources:HPRD,MINT,I2D,Colland04,IntAct,BioGRID
GTR4_HUMAN	6517	ACTN4_HUMAN	81	0.72	experiments:in vivo,affinity chromatography technology;pmids:16396496;species:Rattus norvegicus (Rat);sources:HPRD,HomoMINT,I2D,BioGRID,STRING
GTR4_HUMAN	6517	G3P_HUMAN	2597	0.72	experiments:in vivo,affinity chromatography technology;pmids:16396496;species:Rattus norvegicus (Rat);sources:HPRD,I2D,BioGRID
GTR4_HUMAN	6517	ACOX1_HUMAN	51	0.72	experiments:in vivo,affinity chromatography technology;pmids:16396496;species:Rattus norvegicus (Rat);sources:HPRD,HomoMINT,I2D,BioGRID
1433Z_HUMAN	7534	PHOS_HUMAN	5132	0.65	experiments:in vitro,in vivo;pmids:11287646,11331285;sources:HPRD,I2D
KAPCA_HUMAN	5566	PHOS_HUMAN	5132	0.62	experiments:in vivo;pmids:2394752,11331285;sources:HPRD,I2D
M4K4_HUMAN	9448	SL9A1_HUMAN	6548	0.77	experiments:in vitro,in vivo,Two-hybrid;pmids:11369779,20936779;sources:HPRD,I2D,IntAct,BioGRID
KCC2A_HUMAN	815	PHOS_HUMAN	5132	0.62	experiments:in vivo;pmids:2394752,11331285;sources:HPRD
GPC4_HUMAN	2239	PPA5_HUMAN	54	0.52	experiments:in vivo;pmids:12009023;sources:HPRD,I2D
PHLD_HUMAN	2822	PPB1_HUMAN	250	0.52	experiments:in vitro;pmids:11938765;sources:HPRD,I2D
GPI8_HUMAN	10026	PPB1_HUMAN	250	0.89	experiments:in vitro,in vivo,Reconstituted Complex,anti bait coimmunoprecipitation,pull down;pmids:11278620,12616539,16189514;sources:HPRD,BioGRID,I2D,Rual05,MINT,IntAct
P85A_HUMAN	5295	P85A_HUMAN	5295	0.89	experiments:in vitro,Reconstituted Complex,coimmunoprecipitation,pull down;pmids:8139559,7522165,8294442,11337495;sources:HPRD,BioGRID,I2D,MINT,IntAct
GTR4_HUMAN	6517	KAP0_HUMAN	5573	0.72	experiments:in vivo,affinity chromatography technology;pmids:16396496;species:Rattus norvegicus (Rat);sources:HPRD,I2D,BioGRID
PGFRB_HUMAN	5159	P85A_HUMAN	5295	0.9	experiments:in vivo,Affinity Capture-Western,affinity chromatography technology,cross-linking study,Two-hybrid,surface plasmon resonance,coimmunoprecipitation,pull down,circular dichroism,nuclear magnetic resonance,classical fluorescence spectroscopy,isothermal titration calorimetry;pmids:10697503,1372092,7486683,16713569,8670861,11710529,8564419,10752619,7692233,9153411,8382612,7680644,7536927,1…
PECA1_HUMAN	5175	P85A_HUMAN	5295	0.73	experiments:in vitro,Affinity Capture-Western,affinity chromatography technology;pmids:9774384;sources:HPRD,BioGRID,I2D
PROF1_HUMAN	5216	P85A_HUMAN	5295	0.52	experiments:in vivo;pmids:9801792;sources:HPRD,I2D,STRING
PTN11_HUMAN	5781	P85A_HUMAN	5295	0.84	experiments:in vivo,Affinity Capture-Western,affinity chromatography technology;pmids:9918857,9361008,9886492,11593409,10962556;sources:HPRD,BioGRID,I2D
CHP1_HUMAN	11261	SL9A1_HUMAN	6548	0.9	experiments:in vitro,in vivo,Reconstituted Complex,Affinity Capture-Western,far western blotting,affinity chromatography technology,pull down;pmids:12576672,8901634,11350981,16189514;sources:HPRD,BioGRID,I2D,Rual05
GTR4_HUMAN	6517	RAB7A_HUMAN	7879	0.72	experiments:in vivo,affinity chromatography technology;pmids:16396496;species:Rattus norvegicus (Rat);sources:HPRD,HomoMINT,I2D,BioGRID
TYK2_HUMAN	7297	P85A_HUMAN	5295	0.55	experiments:in vitro,in vivo;pmids:10995743;sources:HPRD,I2D,KEGG,STRING
CD2A1_HUMAN,CDN2A_HUMAN,ARF_HUMAN	1029	NUCL_HUMAN	4691	0.84	experiments:in vitro,in vivo,Two-hybrid,affinity chromatography technology;pmids:16582619,14636574;sources:HPRD,BioGRID
CD28_HUMAN	940	P85A_HUMAN	5295	0.9	experiments:in vitro,in vivo,Protein-peptide,Affinity Capture-Western,affinity chromatography technology,coimmunoprecipitation,pull down,competition binding;pmids:8621607,7737275,7568038,10820259,7807015,8183372,8146197,9417079,7584133,19190244,11526404;sources:HPRD,BioGRID,I2D,MINT,IntAct,BioCarta,KEGG,STRING
CD7_HUMAN	924	P85A_HUMAN	5295	0.89	experiments:in vitro,in vivo,Reconstituted Complex,Affinity Capture-Western,affinity chromatography technology,competition binding,pull down;pmids:8918688,12594831;sources:HPRD,BioGRID,I2D,MINT,IntAct
CD4_HUMAN	920	P85A_HUMAN	5295	0.52	experiments:in vitro;pmids:8246987;sources:HPRD,I2D,STRING
TF2H1_HUMAN	2965	P85A_HUMAN	5295	0.52	experiments:in vitro;pmids:10467411;sources:HPRD,I2D
RASH_HUMAN	3265	P85A_HUMAN	5295	0.9	experiments:in vivo,Affinity Capture-Western,Reconstituted Complex,affinity chromatography technology,pull down,imaging technique;pmids:10212255,9150145,16713569,25241761;sources:HPRD,BioGRID,I2D,Lim06,IntAct
FES_HUMAN	2242	P85A_HUMAN	5295	0.73	experiments:in vitro,Affinity Capture-Western,affinity chromatography technology;pmids:8916957;sources:HPRD,BioGRID,I2D
SRC_HUMAN	6714	P85A_HUMAN	5295	0.88	experiments:in vivo,Affinity Capture-Western,anti bait coimmunoprecipitation,affinity chromatography technology,imaging technique;pmids:12210743,10487518,16713569,19903481,19861161,23065768,23397142,25241761;sources:HPRD,BioGRID,MINT,I2D,Lim06,IntAct,KEGG,STRING
TESC_HUMAN,CHP3_HUMAN	54997	SL9A1_HUMAN	6548	0.9	experiments:in vitro,in vivo,Two-hybrid,far western blotting,Reconstituted Complex,Affinity Capture-Western,affinity chromatography technology,pull down;pmids:11696366,12809501,16189514;sources:HPRD,BioGRID,I2D,Rual05
ERBB3_HUMAN	2065	P85A_HUMAN	5295	0.97	experiments:in vitro,in vivo,Two-hybrid,Affinity Capture-Western,anti bait coimmunoprecipitation,protein array,affinity chromatography technology,tandem affinity purification;pmids:10383151,11546794,10572067,16273093,20227043,21278786,21075308,22439932,9756944,9130710,24189400,18803287,15812817;species:Rattus norvegicus (Rat);sources:HPRD,BioGRID,IntAct,MINT,I2D
TGFR1_HUMAN	7046	P85A_HUMAN	5295	0.73	experiments:in vivo,Affinity Capture-Western,affinity chromatography technology;pmids:9435577;sources:HPRD,BioGRID,I2D,STRING
TBG1_HUMAN	7283	P85A_HUMAN	5295	0.62	experiments:in vivo;pmids:7592789,16713569;sources:HPRD,I2D,Lim06
SH3K1_HUMAN	30011	P85A_HUMAN	5295	0.9	experiments:in vivo,Reconstituted Complex,peptide array,affinity chromatography technology,pull down,Two-hybrid;pmids:11071869,10921882,17474147,20457601,15476827;sources:HPRD,BioGRID,IntAct,MINT,I2D
WASP_HUMAN	7454	P85A_HUMAN	5295	0.89	experiments:in vitro,Affinity Capture-Western,Reconstituted Complex,affinity chromatography technology,pull down;pmids:10358777,8805332,16713569;sources:HPRD,BioGRID,I2D,Lim06
RASE_HUMAN	3266	P85A_HUMAN	5295	0.52	experiments:in vivo;pmids:12774123;sources:HPRD,I2D
CSF2R_HUMAN	1438	P85A_HUMAN	5295	0.86	experiments:in vivo,Affinity Capture-Western,peptide array,affinity chromatography technology;pmids:12538575,17474147;sources:HPRD,BioGRID,IntAct,MINT,I2D
ARAF_HUMAN	369	P85A_HUMAN	5295	0.88	experiments:in vitro,in vivo,Reconstituted Complex,coimmunoprecipitation,phage display,pull down;pmids:11812000,10967104;sources:HPRD,BioGRID,MINT,I2D,IntAct
SYN1_HUMAN	6853	P85A_HUMAN	5295	0.74	experiments:in vitro,in vivo,Affinity Capture-Western,affinity chromatography technology;pmids:10899172;sources:HPRD,BioGRID,I2D
RRAS2_HUMAN	22800	P85A_HUMAN	5295	0.73	experiments:in vivo,Affinity Capture-Western,affinity chromatography technology;pmids:11850823;sources:HPRD,BioGRID,I2D,KEGG,STRING
UBF1_HUMAN	7343	RPA34_HUMAN	10849	0.75	experiments:in vitro,Reconstituted Complex,pull down;pmids:9426281;sources:HPRD,BioGRID,I2D
RON_HUMAN	4486	P85A_HUMAN	5295	0.52	experiments:in vivo;pmids:8918464;sources:HPRD,I2D
TIE2_HUMAN	7010	P85A_HUMAN	5295	0.67	experiments:in vitro,in vivo,Two-hybrid;pmids:10521483;sources:HPRD,I2D
TIE1_HUMAN	7075	P85A_HUMAN	5295	0.55	experiments:in vitro,in vivo;pmids:11865050;sources:HPRD,I2D
SHB_HUMAN	6461	P85A_HUMAN	5295	0.79	experiments:in vitro,Reconstituted Complex,Affinity Capture-Western,affinity chromatography technology,pull down;pmids:7537362;sources:HPRD,BioGRID,I2D
TYRO3_HUMAN	7301	P85A_HUMAN	5295	0.77	experiments:in vivo,Two-hybrid,Affinity Capture-Western,affinity chromatography technology;pmids:10627473;sources:HPRD,BioGRID,I2D
SL9A2_HUMAN	6549	P85A_HUMAN	5295	0.52	experiments:in vitro;pmids:10187839;sources:HPRD,I2D
SHC1_HUMAN	6464	P85A_HUMAN	5295	0.9	experiments:in vitro,in vivo,Reconstituted Complex,coimmunoprecipitation,pull down,tandem affinity purification,affinity chromatography technology;pmids:8662998,8621719,16219545,7537361,16713569,19380743,9541596,16135792,23397142,19889638;sources:HPRD,BioGRID,MINT,I2D,Lim06,IntAct
FAK1_HUMAN	5747	P85A_HUMAN	5295	0.88	experiments:in vivo,Affinity Capture-Western,far western blotting,affinity chromatography technology;pmids:7537275,8649427,10806474,16713569,10973983,19889638;sources:HPRD,BioGRID,I2D,Lim06
IRS2_HUMAN	8660	P85A_HUMAN	5295	0.9	experiments:in vivo,Affinity Capture-Western,far western blotting,affinity chromatography technology,anti bait coimmunoprecipitation,anti tag coimmunoprecipitation;pmids:12107746,9852124,8910607,9334184,21241768,15514089,19561084,23439647,26496610;sources:HPRD,BioGRID,I2D,IntAct,MINT
INP4A_HUMAN	3631	P85A_HUMAN	5295	0.52	experiments:in vivo;pmids:10097090;sources:HPRD,I2D,KEGG,STRING
TAF1A_HUMAN	9015	RPA34_HUMAN	10849	0.55	experiments:in vitro,in vivo;pmids:15226435;sources:HPRD,I2D
GHR_HUMAN	2690	P85A_HUMAN	5295	0.87	experiments:in vivo,Reconstituted Complex,peptide array,pull down;pmids:9632636,17474147;sources:HPRD,BioGRID,IntAct,MINT,I2D,BioCarta,KEGG,STRING
MK08_HUMAN	5599	P85A_HUMAN	5295	0.84	experiments:in vivo,anti bait coimmunoprecipitation,anti tag coimmunoprecipitation;pmids:7642542,16982329,25284480;sources:HPRD,MINT,IntAct
FAK2_HUMAN	2185	P85A_HUMAN	5295	0.62	experiments:in vivo;pmids:10797305,16713569;sources:HPRD,I2D,Lim06,STRING
GTR4_HUMAN	6517	CATD_HUMAN	1509	0.72	experiments:in vivo,affinity chromatography technology;pmids:16396496;species:Rattus norvegicus (Rat);sources:HPRD,HomoMINT,I2D,BioGRID,STRING
CRKL_HUMAN	1399	P85A_HUMAN	5295	0.89	experiments:in vivo,Affinity Capture-Western,affinity chromatography technology,anti bait coimmunoprecipitation,pull down;pmids:9461587,16982329,11418612,16135792,23397142;sources:HPRD,BioGRID,I2D,MINT,IntAct
RAC1_HUMAN	5879	P85A_HUMAN	5295	0.84	experiments:in vitro,anti tag coimmunoprecipitation,anti bait coimmunoprecipitation;pmids:12086876,8034624,7629060,25284480;sources:HPRD,IntAct
TBA1B_HUMAN	10376	P85A_HUMAN	5295	0.79	experiments:in vivo,Affinity Capture-Western,Reconstituted Complex,affinity chromatography technology,pull down;pmids:7592789;sources:HPRD,BioGRID,I2D,STRING
IL1AP_HUMAN	3556	P85A_HUMAN	5295	0.55	experiments:in vitro,in vivo;pmids:10373529;sources:HPRD,I2D,STRING
ADA12_HUMAN	8038	P85A_HUMAN	5295	0.79	experiments:in vitro,in vivo,Reconstituted Complex,Affinity Capture-Western,affinity chromatography technology,pull down;pmids:11313349;sources:HPRD,BioGRID,I2D
RHG01_HUMAN	392	P85A_HUMAN	5295	0.75	experiments:in vitro,Reconstituted Complex,pull down;pmids:8253717;sources:HPRD,BioGRID,I2D
CAN3_HUMAN	825	FLNC_HUMAN	2318	0.69	experiments:in vitro,in vivo,Biochemical Activity,enzymatic study;pmids:14506720;sources:HPRD,BioGRID,I2D
CD3E_HUMAN	916	RPA34_HUMAN	10849	0.79	experiments:in vitro,in vivo,Affinity Capture-Western,Reconstituted Complex,affinity chromatography technology,pull down;pmids:10373416;sources:HPRD,BioGRID,I2D
PK3CD_HUMAN	5293	P85A_HUMAN	5295	0.96	experiments:in vivo,Reconstituted Complex,Affinity Capture-Western,affinity chromatography technology,pull down,anti bait coimmunoprecipitation,confocal microscopy;pmids:9113989,22020336,26496610;species:Mus musculus (Mouse);sources:HPRD,BioGRID,I2D,IntAct,KEGG,STRING
PK3CB_HUMAN	5291	P85A_HUMAN	5295	0.95	experiments:in vitro,in vivo,Affinity Capture-Western,affinity chromatography technology,imaging technique,anti tag coimmunoprecipitation;pmids:10358930,8139559,22939629,20713702,25241761,26496610,26344197;species:Mus musculus (Mouse);sources:HPRD,BioGRID,HomoMINT,I2D,IntAct,KEGG,STRING
BCAR1_HUMAN	9564	P85A_HUMAN	5295	0.79	experiments:in vitro,Affinity Capture-Western,Reconstituted Complex,affinity chromatography technology,pull down;pmids:10799562;sources:HPRD,BioGRID,I2D,BioCarta,KEGG,STRING
IRS4_HUMAN	8471	P85A_HUMAN	5295	0.83	experiments:in vivo,anti tag coimmunoprecipitation,affinity chromatography technology;pmids:11912194,25036637;sources:HPRD,IntAct,BioGRID
SOCS1_HUMAN	8651	P85A_HUMAN	5295	0.75	experiments:in vitro,Two-hybrid;pmids:10022833,25814554;sources:HPRD,I2D,IntAct,BioGRID
CD2AP_HUMAN	23607	P85A_HUMAN	5295	0.52	experiments:in vitro;pmids:10339567;sources:HPRD,I2D
HGS_HUMAN	9146	P85A_HUMAN	5295	0.62	experiments:in vitro;pmids:10970851,16713569;sources:HPRD,I2D,Lim06,STRING
GAB1_HUMAN	2549	P85A_HUMAN	5295	0.97	experiments:in vitro,Reconstituted Complex,Affinity Capture-Western,far western blotting,Two-hybrid,gst pull down,affinity chromatography technology,coimmunoprecipitation,pull down,fluorescence polarization spectroscopy;pmids:11940581,16638574,9891995,8596638,9658397,10978177,9804835,24728074;species:Mus musculus (Mouse);sources:HPRD,BioGRID,IntAct,MINT,HomoMINT,I2D
TM1L1_HUMAN	10040	P85A_HUMAN	5295	0.52	experiments:in vitro;pmids:11711534;sources:HPRD,I2D
TRAT1_HUMAN	50852	P85A_HUMAN	5295	0.62	experiments:in vitro;pmids:10723796,9687533;sources:HPRD,I2D
RPA49_HUMAN	64425	RPA34_HUMAN	10849	0.89	experiments:in vitro,Co-fractionation,far western blotting,Reconstituted Complex,pull down,chromatography technology;pmids:15226435,19214185,26344197;sources:HPRD,BioGRID,I2D,MINT
1433G_HUMAN	7532	P85A_HUMAN	5295	0.86	experiments:in vivo,anti bait coimmunoprecipitation,coimmunoprecipitation,affinity chromatography technology;pmids:15324660,17353931;sources:HPRD,IntAct,MINT,I2D,BioGRID,STRING
AGAP2_HUMAN	116986	P85A_HUMAN	5295	0.79	experiments:in vivo,Reconstituted Complex,Affinity Capture-Western,affinity chromatography technology,pull down;pmids:11136977;sources:HPRD,BioGRID,I2D
VAV3_HUMAN	10451	P85A_HUMAN	5295	0.77	experiments:in vitro,in vivo,anti bait coimmunoprecipitation;pmids:11094073,16982329;sources:HPRD,I2D,MINT,IntAct
GAB2_HUMAN	9846	P85A_HUMAN	5295	0.96	experiments:in vitro,in vivo,Affinity Capture-Western,Two-hybrid,anti tag coimmunoprecipitation,pull down,affinity chromatography technology;pmids:10068651,16219545,11782427,11334882,10871282,16253990,14530346,16135792;species:Mus musculus (Mouse);sources:HPRD,BioGRID,IntAct,MINT,I2D
BCAP_HUMAN	118788	P85A_HUMAN	5295	0.62	experiments:in vitro,in vivo;pmids:11163197;species:Mus musculus (Mouse);sources:HPRD,I2D
GAB3_HUMAN	139716	P85A_HUMAN	5295	0.52	experiments:in vivo;pmids:11739737;sources:HPRD
CD3E_HUMAN	916	P85A_HUMAN	5295	0.85	experiments:in vitro,in vivo,Affinity Capture-Western,affinity chromatography technology;pmids:11855827,11689561,9312149,19190244;sources:HPRD,BioGRID,I2D,STRING
PPM1A_HUMAN	5494	P85A_HUMAN	5295	0.55	experiments:in vitro,in vivo;pmids:15016818;sources:HPRD,I2D
WBP11_HUMAN	51729	P85A_HUMAN	5295	0.52	experiments:in vitro;pmids:11375989;sources:HPRD,I2D
IFNW1_HUMAN	3467	INAR1_HUMAN	3454	0.83	experiments:in vivo,x-ray crystallography;pmids:1834641,21854986;sources:HPRD,I2D,IntAct
GTR4_HUMAN	6517	ARF3_HUMAN	377	0.72	experiments:in vivo,affinity chromatography technology;pmids:16396496;species:Rattus norvegicus (Rat);sources:HPRD,HomoMINT,I2D,BioGRID
GTR4_HUMAN	6517	HXK2_HUMAN	3099	0.72	experiments:in vivo,affinity chromatography technology;pmids:16396496;species:Rattus norvegicus (Rat);sources:HPRD,HomoMINT,I2D,BioGRID,STRING
PGFRB_HUMAN	5159	PK3CA_HUMAN	5290	0.52	experiments:in vivo;pmids:8702949;sources:HPRD,I2D
KPCD_HUMAN	5580	PK3CA_HUMAN	5290	0.52	experiments:in vitro;pmids:11676480;sources:HPRD,I2D,STRING
RASH_HUMAN	3265	PK3CA_HUMAN	5290	0.95	experiments:in vivo,Reconstituted Complex,Two-hybrid,pull down;pmids:9150145,14724584,10783161,8665852,24412244;species:Drosophila melanogaster (Fruit fly);sources:HPRD,BioGRID,HomoMINT,I2D,IntAct
SH3K1_HUMAN	30011	PK3CA_HUMAN	5290	0.55	experiments:in vitro,in vivo;pmids:10921882;sources:HPRD,I2D
GNAQ_HUMAN	2776	PK3CA_HUMAN	5290	0.73	experiments:in vivo,Affinity Capture-Western,affinity chromatography technology;pmids:12704201;sources:HPRD,BioGRID,I2D,STRING
IRS4_HUMAN	8471	PK3CA_HUMAN	5290	0.73	experiments:in vivo,Affinity Capture-MS,affinity chromatography technology;pmids:11912194;sources:HPRD,BioGRID
GTR4_HUMAN	6517	SERPH_HUMAN	871	0.72	experiments:in vivo,affinity chromatography technology;pmids:16396496;species:Rattus norvegicus (Rat);sources:HPRD,I2D,BioGRID
P55G_HUMAN	8503	PK3CA_HUMAN	5290	0.96	experiments:Two-hybrid,anti bait coimmunoprecipitation,inferred by curator,affinity chromatography technology,anti tag coimmunoprecipitation;pmids:9415396,14681455,22402981,25814554,26496610,28514442;species:Mus musculus (Mouse);sources:HPRD,BioGRID,HomoMINT,I2D,IntAct,KEGG,STRING
IFNA2_HUMAN	3440	INAR1_HUMAN	3454	0.63	experiments:in vivo,genetic interference;pmids:1834641,7592797,9334213;sources:HPRD,DIP,I2D
RASM_HUMAN	22808	PK3CA_HUMAN	5290	0.52	experiments:in vitro;pmids:10803462;sources:HPRD,I2D,KEGG,STRING
RHES_HUMAN	23551	PK3CA_HUMAN	5290	0.75	experiments:in vitro,Reconstituted Complex,pull down;pmids:14724584;sources:HPRD,BioGRID,I2D
GBRB1_HUMAN	2560	PK3CA_HUMAN	5290	0.52	experiments:in vivo;pmids:11606067;sources:HPRD,I2D
KPCA_HUMAN	5578	F262_HUMAN	5208	0.52	experiments:in vitro;pmids:1322130;sources:HPRD,I2D
AAPK2_HUMAN	5563	F262_HUMAN	5208	0.62	experiments:in vitro;pmids:12853467,1322130;sources:HPRD,I2D
1433Z_HUMAN	7534	F262_HUMAN	5208	0.8	experiments:in vivo,gst pull down,pull down;pmids:12853467,15161933;sources:HPRD,MINT,I2D,IntAct
KAPCA_HUMAN	5566	F262_HUMAN	5208	0.62	experiments:in vitro;pmids:12853467,1322130;sources:HPRD,I2D
AAPK1_HUMAN	5562	F262_HUMAN	5208	0.62	experiments:in vitro;pmids:12853467,1322130;sources:HPRD,I2D
GTR4_HUMAN	6517	COF1_HUMAN	1072	0.59	experiments:in vivo;pmids:16396496;species:Rattus norvegicus (Rat);sources:HPRD,I2D,STRING
DYL1_HUMAN	8655	K6PP_HUMAN,PFKAP_HUMAN	5214	0.59	experiments:in vitro;pmids:14760703;species:Rattus norvegicus (Rat);sources:HPRD,I2D
IFNB_HUMAN	3456	INAR1_HUMAN	3454	0.84	experiments:in vivo,coimmunoprecipitation,affinity chromatography technology;pmids:1834641,7592797,10049744,28514442;sources:HPRD,DIP,I2D,BioGRID
GTR4_HUMAN	6517	STRN3_HUMAN	29966	0.72	experiments:in vivo,affinity chromatography technology;pmids:16396496;species:Rattus norvegicus (Rat);sources:HPRD,HomoMINT,I2D,BioGRID
GTR4_HUMAN	6517	MVP_HUMAN	9961	0.72	experiments:in vivo,affinity chromatography technology;pmids:16396496;species:Rattus norvegicus (Rat);sources:HPRD,HomoMINT,I2D,BioGRID
K6PF_HUMAN,PFKAM_HUMAN	5213	K6PL_HUMAN,PFKAL_HUMAN	5211	0.95	experiments:in vitro,affinity chromatography technology,inferred by curator,Two-hybrid;pmids:6444721,14681455,21988832,22939629,26344197;species:Rattus norvegicus (Rat),Mus musculus (Mouse),Saccharomyces cerevisiae (Baker's yeast);sources:HPRD,IntAct,I2D,Ortho,BioGRID
GTR4_HUMAN	6517	PDIA6_HUMAN	10130	0.72	experiments:in vivo,affinity chromatography technology;pmids:16396496;species:Rattus norvegicus (Rat);sources:HPRD,I2D,BioGRID
GTR4_HUMAN	6517	RL40_HUMAN	7311	0.52	experiments:in vivo;pmids:16396496;sources:HPRD
GTR4_HUMAN	6517	SC65_HUMAN	10609	0.72	experiments:in vivo,affinity chromatography technology;pmids:16396496;species:Rattus norvegicus (Rat);sources:HPRD,HomoMINT,I2D,BioGRID
GTR4_HUMAN	6517	DLDH_HUMAN	1738	0.72	experiments:in vivo,affinity chromatography technology;pmids:16396496;species:Rattus norvegicus (Rat);sources:HPRD,HomoMINT,I2D,BioGRID
GTR4_HUMAN	6517	BASI_HUMAN	682	0.72	experiments:in vivo,affinity chromatography technology;pmids:16396496;species:Rattus norvegicus (Rat);sources:HPRD,HomoMINT,I2D,BioGRID
APOA1_HUMAN	335	PDE1A_HUMAN	5136	0.63	experiments:Two-hybrid;pmids:11991719;sources:HPRD,BioGRID,I2D,STRING
GTR4_HUMAN	6517	HS90A_HUMAN	3320	0.72	experiments:in vivo,affinity chromatography technology;pmids:16396496;species:Rattus norvegicus (Rat);sources:HPRD,HomoMINT,I2D,BioGRID,STRING
P85A_HUMAN	5295	INAR1_HUMAN	3454	0.73	experiments:in vivo,Affinity Capture-Western,affinity chromatography technology;pmids:10542297;sources:HPRD,BioGRID,I2D,STRING
GTR4_HUMAN	6517	UBE2N_HUMAN	7334	0.72	experiments:in vivo,affinity chromatography technology;pmids:16396496;species:Rattus norvegicus (Rat);sources:HPRD,I2D,BioGRID
GTR4_HUMAN	6517	KBTBA_HUMAN,KLH41_HUMAN	10324	0.72	experiments:in vivo,affinity chromatography technology;pmids:16396496;species:Rattus norvegicus (Rat);sources:HPRD,HomoMINT,I2D,BioGRID
GTR4_HUMAN	6517	ARFP1_HUMAN	27236	0.72	experiments:in vivo,affinity chromatography technology;pmids:16396496;species:Rattus norvegicus (Rat);sources:HPRD,HomoMINT,I2D,BioGRID
S10A1_HUMAN	6271	PGM1_HUMAN	5236	0.86	experiments:in vitro,far western blotting,Affinity Capture-Western,affinity chromatography technology;pmids:8894274,16189514;sources:HPRD,BioGRID,I2D,Rual05
S100B_HUMAN	6285	PGM1_HUMAN	5236	0.86	experiments:in vitro,far western blotting,Affinity Capture-Western,affinity chromatography technology;pmids:8894274,16189514;sources:HPRD,BioGRID,I2D,Rual05
GTR4_HUMAN	6517	P3H1_HUMAN	64175	0.72	experiments:in vivo,affinity chromatography technology;pmids:16396496;species:Rattus norvegicus (Rat);sources:HPRD,HomoMINT,I2D,BioGRID
GTR4_HUMAN	6517	ACTN1_HUMAN	87	0.72	experiments:in vivo,affinity chromatography technology;pmids:16396496;species:Rattus norvegicus (Rat);sources:HPRD,HomoMINT,I2D,BioGRID,STRING
GTR4_HUMAN	6517	MAP1S_HUMAN	55201	0.52	experiments:in vivo;pmids:16396496;sources:HPRD
GTR4_HUMAN	6517	FACR1_HUMAN	84188	0.65	experiments:in vivo,affinity chromatography technology;pmids:16396496;sources:HPRD,I2D,BioGRID
PTN11_HUMAN	5781	INAR1_HUMAN	3454	0.65	experiments:in vitro,in vivo;pmids:9029147,16189514;sources:HPRD,I2D,Rual05,STRING
GTR4_HUMAN	6517	PSD7_HUMAN,PSMD7_HUMAN	5713	0.65	experiments:in vivo,affinity chromatography technology;pmids:16396496;sources:HPRD,I2D,BioGRID
S10A1_HUMAN	6271	PPLA_HUMAN	5350	0.65	experiments:in vitro,in vivo;pmids:12804600,16189514;sources:HPRD,I2D,Rual05
PPR3A_HUMAN	5506	PPLA_HUMAN	5350	0.76	experiments:in vitro,in vivo,Reconstituted Complex,pull down;pmids:9845327;sources:HPRD,BioGRID,I2D
KAPCA_HUMAN	5566	PPLA_HUMAN	5350	0.65	experiments:in vitro,in vivo;pmids:3759968,9468536;sources:HPRD,I2D,KEGG,STRING
SARCO_HUMAN	6588	PPLA_HUMAN	5350	0.84	experiments:in vivo,Affinity Capture-Western,affinity chromatography technology;pmids:12692302,12032137,16189514;sources:HPRD,BioGRID,I2D,Rual05
GTR4_HUMAN	6517	ESYT2_HUMAN	57488	0.65	experiments:in vivo,affinity chromatography technology;pmids:16396496;sources:HPRD,BioGRID
PA2GA_HUMAN	5320	PA21B_HUMAN	5319	0.75	experiments:in vitro,Reconstituted Complex,pull down;pmids:7721806;sources:HPRD,BioGRID,I2D
PGS1_HUMAN	633	PA21B_HUMAN	5319	0.52	experiments:in vitro;pmids:9848887;sources:HPRD,I2D
PLAP_HUMAN	9373	PA21B_HUMAN	5319	0.62	experiments:in vitro;pmids:2052621,16189514;sources:HPRD,I2D,Rual05
GTR4_HUMAN	6517	C1QT5_HUMAN	114902	0.59	experiments:in vivo;pmids:16396496;species:Rattus norvegicus (Rat);sources:HPRD,HomoMINT,I2D
GTR4_HUMAN	6517	C1QT5_HUMAN	83552	0.59	experiments:in vivo;pmids:16396496;species:Rattus norvegicus (Rat);sources:HPRD,HomoMINT,I2D
PTN6_HUMAN	5777	INAR1_HUMAN	3454	0.66	experiments:in vitro,in vivo;pmids:9029147,8524272,16189514;sources:HPRD,I2D,Rual05,KEGG,STRING
GTR4_HUMAN	6517	CC116_HUMAN	164592	0.59	experiments:in vivo;pmids:16396496;species:Rattus norvegicus (Rat);sources:HPRD,HomoMINT,I2D
PLA2R_HUMAN	22925	PA2GA_HUMAN	5320	0.52	experiments:in vitro;pmids:7721806;sources:HPRD,STRING
PGFRB_HUMAN	5159	PLCG1_HUMAN	5335	0.96	experiments:in vivo,Affinity Capture-Western,affinity chromatography technology,coimmunoprecipitation,nuclear magnetic resonance;pmids:8443409,7486683,16713569,15641795,1396585,11896612,23397142,22974441;species:Mus musculus (Mouse);sources:HPRD,BioGRID,DIP,I2D,Lim06,MINT,IntAct,KEGG,STRING
PECA1_HUMAN	5175	PLCG1_HUMAN	5335	0.78	experiments:in vitro,Reconstituted Complex,far western blotting,pull down;pmids:10350061;sources:HPRD,BioGRID,I2D
PGFRA_HUMAN	5156	PLCG1_HUMAN	5335	0.89	experiments:in vitro,in vivo,Affinity Capture-Western,Reconstituted Complex,affinity chromatography technology,experimental interaction detection,pull down,imaging technique;pmids:7535778,25241761;sources:HPRD,BioGRID,I2D,MINT,IntAct,KEGG,STRING
FGFR2_HUMAN	2263	PLCG1_HUMAN	5335	0.65	experiments:in vivo,imaging technique;pmids:7999363,25241761;sources:HPRD,I2D,IntAct,BioGRID
ZAP70_HUMAN	7535	PLCG1_HUMAN	5335	0.87	experiments:in vitro,in vivo,Affinity Capture-Western,affinity chromatography technology,pull down;pmids:7629168,16467851,8906806;sources:HPRD,BioGRID,I2D
GBLP_HUMAN	10399	PLCG1_HUMAN	5335	0.67	experiments:in vitro,in vivo,far western blotting;pmids:8290562;sources:HPRD,BioGRID,I2D
SOS1_HUMAN	6654	PLCG1_HUMAN	5335	0.96	experiments:in vitro,Reconstituted Complex,Affinity Capture-Western,peptide array,fluorescence technology,affinity chromatography technology,pull down;pmids:10913276,10940929,17474147,16713569,9020117;species:Mus musculus (Mouse);sources:HPRD,BioGRID,IntAct,MINT,I2D,Lim06,STRING
CD28_HUMAN	940	PLCG1_HUMAN	5335	0.52	experiments:in vivo;pmids:8386518;sources:HPRD,I2D,STRING
TYK2_HUMAN	7297	INAR1_HUMAN	3454	0.9	experiments:in vitro,in vivo,Reconstituted Complex,Affinity Capture-Western,pull down,experimental interaction detection,affinity chromatography technology;pmids:9733772,9677371,95059042,18474601,10523853,7526154,16189514,8628273,15337770,15356134;sources:HPRD,BioGRID,MINT,DIP,I2D,Rual05,MIPS,IntAct
ITK_HUMAN	3702	PLCG1_HUMAN	5335	0.89	experiments:in vitro,in vivo,Reconstituted Complex,Affinity Capture-Western,Biochemical Activity,enzymatic study,affinity chromatography technology,pull down;pmids:12163161,10586033;sources:HPRD,BioGRID,I2D
TF2H1_HUMAN	2965	PLCG1_HUMAN	5335	0.52	experiments:in vitro;pmids:10467411;sources:HPRD,I2D
SRC_HUMAN	6714	PLCG1_HUMAN	5335	0.85	experiments:in vitro,in vivo,Affinity Capture-Western,affinity chromatography technology;pmids:7510703,8885868,8657103,1689310,7682059,16713569;sources:HPRD,BioGRID,I2D,Lim06,STRING
NTRK1_HUMAN	4914	PLCG1_HUMAN	5335	0.9	experiments:in vivo,Reconstituted Complex,Two-hybrid,coimmunoprecipitation,competition binding,pull down,affinity chromatography technology;pmids:1715690,8384556,9856458,10092678,10708759,25921289;sources:HPRD,BioGRID,I2D,MINT,IntAct,KEGG,STRING
NTRK3_HUMAN	4916	PLCG1_HUMAN	5335	0.86	experiments:in vitro,in vivo,Reconstituted Complex,pull down;pmids:7657612,10092678;sources:HPRD,BioGRID,I2D
WASP_HUMAN	7454	PLCG1_HUMAN	5335	0.86	experiments:in vitro,Reconstituted Complex,pull down;pmids:8892607,8805332,8824280,16713569;sources:HPRD,BioGRID,I2D,Lim06,IntAct
SYN1_HUMAN	6853	PLCG1_HUMAN	5335	0.52	experiments:in vitro;pmids:10899172;sources:HPRD,I2D
KSYK_HUMAN	6850	PLCG1_HUMAN	5335	0.95	experiments:in vitro,in vivo,Affinity Capture-Western,coimmunoprecipitation,affinity chromatography technology,pull down;pmids:8885868,8657103,1689310,7682059,15144186,7831290;species:Mus musculus (Mouse);sources:HPRD,BioGRID,DIP,I2D,MINT,IntAct
RON_HUMAN	4486	PLCG1_HUMAN	5335	0.73	experiments:in vivo,Affinity Capture-Western,affinity chromatography technology;pmids:8918464;sources:HPRD,BioGRID,I2D
PIPNA_HUMAN	5306	PLCG1_HUMAN	5335	0.55	experiments:in vitro,in vivo;pmids:7761838;sources:HPRD,I2D
MK01_HUMAN	5594	INAR1_HUMAN	3454	0.55	experiments:in vitro,in vivo;pmids:9029147;sources:HPRD,I2D
GTR4_HUMAN	6517	FKB10_HUMAN	60681	0.72	experiments:in vivo,affinity chromatography technology;pmids:16396496;species:Rattus norvegicus (Rat);sources:HPRD,HomoMINT,I2D,BioGRID
SHB_HUMAN	6461	PLCG1_HUMAN	5335	0.83	experiments:in vivo,Affinity Capture-Western,affinity chromatography technology;pmids:12084069,10488157;sources:HPRD,BioGRID,I2D
DDR1_HUMAN	780	PLCG1_HUMAN	5335	0.55	experiments:in vitro,in vivo;pmids:10783152;sources:HPRD,I2D
FAK1_HUMAN	5747	PLCG1_HUMAN	5335	0.92	experiments:in vitro,in vivo,Affinity Capture-Western,affinity chromatography technology;pmids:8660853,10430888,23397142;species:Mus musculus (Mouse);sources:HPRD,BioGRID,I2D,IntAct
IRS2_HUMAN	8660	PLCG1_HUMAN	5335	0.83	experiments:in vivo,Affinity Capture-Western,affinity chromatography technology;pmids:9535722,22974441;sources:HPRD,BioGRID,I2D
PTPRJ_HUMAN	5795	PLCG1_HUMAN	5335	0.67	experiments:in vitro,Biochemical Activity,enzymatic study;pmids:11259588;sources:HPRD,BioGRID,I2D,STRING
TUB_HUMAN	7275	PLCG1_HUMAN	5335	0.79	experiments:in vitro,in vivo,Reconstituted Complex,Affinity Capture-Western,affinity chromatography technology,pull down;pmids:10455176;sources:HPRD,BioGRID,I2D
SOS2_HUMAN	6655	PLCG1_HUMAN	5335	0.89	experiments:in vivo,Two-hybrid,Affinity Capture-Western,peptide array,anti bait coimmunoprecipitation,fluorescence technology,affinity chromatography technology;pmids:10940929,17474147;sources:HPRD,BioGRID,IntAct,MINT,I2D
DGKZ_HUMAN	8525	PLCG1_HUMAN	5335	0.74	experiments:in vitro,in vivo,Affinity Capture-Western,affinity chromatography technology;pmids:12890670;sources:HPRD,BioGRID,I2D,KEGG,STRING
LCP2_HUMAN	3937	PLCG1_HUMAN	5335	0.97	experiments:in vitro,in vivo,Affinity Capture-Western,Reconstituted Complex,affinity chromatography technology,anti tag coimmunoprecipitation,pull down,fluorescent resonance energy transfer;pmids:11390650,16467851,15929943,21725281;species:Bos taurus (Bovine);sources:HPRD,BioGRID,HomoMINT,I2D,IntAct
FURIN_HUMAN	5045	FLNC_HUMAN	2318	0.67	experiments:in vitro,in vivo,Two-hybrid;pmids:9412467;sources:HPRD,I2D
GBLP_HUMAN	10399	INAR1_HUMAN	3454	0.73	experiments:in vitro,in vivo,pull down;pmids:11301323,16189514,12960323;sources:HPRD,I2D,Rual05,BioGRID
3BP2_HUMAN	6452	PLCG1_HUMAN	5335	0.88	experiments:in vivo,Reconstituted Complex,far western blotting,pull down;pmids:11390470,9846481,15345594;sources:HPRD,BioGRID,I2D,MINT,IntAct
LAT_HUMAN	27040	PLCG1_HUMAN	5335	0.97	experiments:in vitro,in vivo,Co-fractionation,Affinity Capture-Western,Reconstituted Complex,anti bait coimmunoprecipitation,affinity chromatography technology,coimmunoprecipitation,pull down,fluorescent resonance energy transfer,surface plasmon resonance;pmids:9729044,11368773,16467851,9489702,16938345,16713569,10811803,24642916,27221712;species:Bos taurus (Bovine);sources:HPRD,BioGRID,IntAct,Ho…
PLD2_HUMAN	5338	PLCG1_HUMAN	5335	0.79	experiments:in vitro,in vivo,Affinity Capture-Western,Reconstituted Complex,affinity chromatography technology,pull down;pmids:12646582;sources:HPRD,BioGRID,I2D,STRING
KHDR1_HUMAN	10657	PLCG1_HUMAN	5335	0.9	experiments:in vitro,in vivo,Affinity Capture-Western,Reconstituted Complex,coimmunoprecipitation,pull down,affinity chromatography technology;pmids:9743338,7799925,11960376,10467411,9045636,7537265,16713569,8977179;sources:HPRD,BioGRID,IntAct,I2D,Lim06
PKN2_HUMAN	5586	PLCG1_HUMAN	5335	0.75	experiments:in vitro,Reconstituted Complex,pull down;pmids:8910519;sources:HPRD,BioGRID,I2D
PAK1_HUMAN	5058	PLCG1_HUMAN	5335	0.76	experiments:in vitro,in vivo,Reconstituted Complex,pull down;pmids:12085993;sources:HPRD,BioGRID,I2D
PICAL_HUMAN	8301	PLCG1_HUMAN	5335	0.75	experiments:in vitro,Reconstituted Complex,pull down;pmids:10926122;sources:HPRD,BioGRID,I2D
DAB1_HUMAN	1600	PLCG1_HUMAN	5335	0.59	experiments:in vitro;pmids:15062102;species:Mus musculus (Mouse);sources:HPRD,I2D
BAG3_HUMAN	9531	PLCG1_HUMAN	5335	0.88	experiments:in vitro,in vivo,Affinity Capture-Western,Reconstituted Complex,affinity chromatography technology,pull down;pmids:10980614,21233200;sources:HPRD,BioGRID,I2D
GAB1_HUMAN	2549	PLCG1_HUMAN	5335	0.96	experiments:in vivo,Affinity Capture-Western,far western blotting,affinity chromatography technology,fluorescence polarization spectroscopy;pmids:8596638,11507676,24728074;species:Mus musculus (Mouse);sources:HPRD,BioGRID,HomoMINT,I2D,IntAct,STRING
STAT2_HUMAN	6773	INAR1_HUMAN	3454	0.9	experiments:in vitro,in vivo,Reconstituted Complex,Affinity Capture-Western,affinity chromatography technology,surface plasmon resonance,anti bait coimmunoprecipitation,pull down;pmids:8605876,11786546,7559568,9121453,12220192,9677371,15356134;sources:HPRD,BioGRID,I2D,MINT,IntAct
KPCD1_HUMAN	5587	PLCG1_HUMAN	5335	0.73	experiments:in vitro,Affinity Capture-Western,affinity chromatography technology;pmids:8885868;sources:HPRD,BioGRID,I2D
AGAP2_HUMAN	116986	PLCG1_HUMAN	5335	0.62	experiments:in vitro,in vivo;pmids:11823862;species:Rattus norvegicus (Rat);sources:HPRD,HomoMINT,I2D
VAV3_HUMAN	10451	PLCG1_HUMAN	5335	0.55	experiments:in vitro,in vivo;pmids:11094073;sources:HPRD,I2D
AP180_HUMAN	9892	PLCG1_HUMAN	5335	0.55	experiments:in vitro,in vivo;pmids:11779129;sources:HPRD,I2D
GIT1_HUMAN	28964	PLCG1_HUMAN	5335	0.79	experiments:in vitro,in vivo,Affinity Capture-Western,Reconstituted Complex,affinity chromatography technology,pull down;pmids:14523024;sources:HPRD,BioGRID,I2D
USO1_HUMAN	8615	PLCG1_HUMAN	5335	0.55	experiments:in vitro,in vivo;pmids:12507498;sources:HPRD,I2D
NTAL_HUMAN	7462	PLCG1_HUMAN	5335	0.85	experiments:in vitro,in vivo,Affinity Capture-Western,affinity chromatography technology;pmids:12514734,14722116,16713569;sources:HPRD,BioGRID,I2D,Lim06
TNK1_HUMAN	8711	PLCG1_HUMAN	5335	0.75	experiments:in vitro,Reconstituted Complex,pull down;pmids:10873601;sources:HPRD,BioGRID,I2D
TRPM7_HUMAN	54822	PLCG1_HUMAN	5335	0.78	experiments:in vitro,Two-hybrid,Reconstituted Complex,pull down;pmids:11941371;sources:HPRD,BioGRID,I2D
KAPCA_HUMAN	5566	INAR1_HUMAN	3454	0.55	experiments:in vitro,in vivo;pmids:9029147;sources:HPRD,I2D
SOCS7_HUMAN	30837	PLCG1_HUMAN	5335	0.52	experiments:in vitro;pmids:9344857;sources:HPRD,I2D,STRING
TRPC3_HUMAN	7222	PLCG1_HUMAN	5335	0.75	experiments:in vitro,Two-hybrid;pmids:15744307,15766521;sources:HPRD
GTR4_HUMAN	6517	IDHP_HUMAN	3418	0.59	experiments:in vivo;pmids:16396496;species:Rattus norvegicus (Rat);sources:HPRD,HomoMINT,I2D,STRING
PLMN_HUMAN	5340	ENOA_HUMAN	2023	0.86	experiments:in vitro,in vivo,Reconstituted Complex,pull down;pmids:11169399,16713569;sources:HPRD,BioGRID,Lim06
PLAK_HUMAN	3728	ZFYV9_HUMAN	9372	0.73	experiments:Two-hybrid;pmids:16189514,15231748;sources:HPRD,MINT,I2D,Rual05,Colland04,IntAct,BioGRID
NIT1_HUMAN	4817	ZFYV9_HUMAN	9372	0.73	experiments:Two-hybrid;pmids:15231748,16713569;sources:HPRD,MINT,I2D,Colland04,Lim06,IntAct,BioGRID
ZBT44_HUMAN	29068	SMAD1_HUMAN	4086	0.73	experiments:Two-hybrid;pmids:16189514,15231748;sources:HPRD,Rual05,Colland04
TTF2_HUMAN	8458	SMAD1_HUMAN	4086	0.63	experiments:Two-hybrid;pmids:15231748;sources:HPRD,MINT,I2D,Colland04,IntAct,BioGRID
PHKG1_HUMAN	5260	PHKG1_HUMAN	5260	0.52	experiments:in vivo;pmids:7935360;sources:HPRD,I2D
CRKL_HUMAN	1399	INAR1_HUMAN	3454	0.55	experiments:in vitro,in vivo;pmids:11167825;sources:HPRD,I2D
CTRC_HUMAN	11330	PHKG1_HUMAN	5260	0.52	experiments:in vitro;pmids:2365696;sources:HPRD,I2D
UBC9_HUMAN	7329	SNIP1_HUMAN	79753	0.74	experiments:Two-hybrid;pmids:16189514,15231748,16713569;sources:HPRD,MINT,I2D,Rual05,Colland04,Lim06,IntAct
PHKG1_HUMAN	5260	PHKG2_HUMAN	5261	0.75	experiments:in vivo,affinity chromatography technology;pmids:9362479,28514442;sources:HPRD,I2D,BioGRID
FAF1_HUMAN	11124	SNIP1_HUMAN	79753	0.63	experiments:Two-hybrid;pmids:15231748;sources:HPRD,MINT,I2D,Colland04,IntAct
PIAS2_HUMAN	9063	SNIP1_HUMAN	79753	0.73	experiments:Two-hybrid;pmids:16189514,15231748;sources:HPRD,I2D,Rual05,Colland04
HERC1_HUMAN	8925	LAPM5_HUMAN	7805	0.63	experiments:Two-hybrid;pmids:15231748;sources:HPRD,Colland04
TDG_HUMAN	6996	SMAD4_HUMAN	4089	0.63	experiments:Two-hybrid;pmids:15231748;sources:HPRD,MINT,I2D,Colland04,IntAct,BioGRID
TDG_HUMAN	6996	SNIP1_HUMAN	79753	0.63	experiments:Two-hybrid;pmids:15231748;sources:HPRD,MINT,I2D,Colland04,IntAct
PITX1_HUMAN	5307	PIT1_HUMAN	5449	0.78	experiments:in vitro,Two-hybrid,Reconstituted Complex,pull down;pmids:8755540;sources:HPRD,BioGRID,I2D
NR1I2_HUMAN	8856	PIT1_HUMAN	5449	0.75	experiments:in vitro,Reconstituted Complex,pull down;pmids:11891224;sources:HPRD,BioGRID,I2D
ANM1_HUMAN	3276	INAR1_HUMAN	3454	0.88	experiments:in vitro,in vivo,Two-hybrid,Reconstituted Complex,pull down;pmids:9029147,16713569;sources:HPRD,BioGRID,I2D,Lim06
NR1I3_HUMAN	9970	PIT1_HUMAN	5449	0.75	experiments:in vitro,Reconstituted Complex,pull down;pmids:11891224;sources:HPRD,BioGRID,I2D
ZMYM5_HUMAN	9205	SNIP1_HUMAN	79753	0.63	experiments:Two-hybrid;pmids:15231748;sources:HPRD,I2D,IntAct
SETB1_HUMAN	9869	SNIP1_HUMAN	79753	0.73	experiments:Two-hybrid;pmids:16189514,15231748;sources:HPRD,MINT,I2D,Rual05,Colland04,IntAct
RNAS1_HUMAN	6035	RINI_HUMAN	6050	0.89	experiments:in vitro,affinity technology,x-ray crystallography,affinity chromatography technology;pmids:11342552,9311977,16189514,17350650,28514442;sources:HPRD,I2D,Rual05,IntAct,BioGRID
PLMN_HUMAN	5340	SPB6_HUMAN	5269	0.52	experiments:in vitro;pmids:7548163;sources:HPRD,I2D
PROC_HUMAN	5624	SPB6_HUMAN	5269	0.62	experiments:in vitro;pmids:7548163,16189514;sources:HPRD,I2D,Rual05
THRB_HUMAN	2147	SPB6_HUMAN	5269	0.86	experiments:in vitro,Reconstituted Complex,pull down;pmids:8415716,9851866,7548163;sources:HPRD,BioGRID,I2D
UROK_HUMAN	5328	SPB6_HUMAN	5269	0.62	experiments:in vitro;pmids:7548163,16189514;sources:HPRD,I2D,Rual05
FA10_HUMAN	2159	SPB6_HUMAN	5269	0.52	experiments:in vitro;pmids:8136380;sources:HPRD,I2D
MYOD1_HUMAN	4654	SMAD4_HUMAN	4089	0.63	experiments:Two-hybrid;pmids:15231748;sources:HPRD,MINT,I2D,Colland04,IntAct,BioGRID
CALX_HUMAN	821	INGR1_HUMAN	3459	0.52	experiments:in vivo;pmids:8136357;sources:HPRD,I2D
HIPK1_HUMAN	204851	SNIP1_HUMAN	79753	0.73	experiments:Two-hybrid;pmids:16189514,15231748;sources:HPRD,MINT,I2D,Rual05,Colland04,IntAct
PECA1_HUMAN	5175	PLAK_HUMAN	3728	0.78	experiments:in vitro,in vivo,Affinity Capture-Western,pull down,anti bait coimmunoprecipitation,fluorescence microscopy,affinity chromatography technology;pmids:10801826;sources:HPRD,BioGRID,IntAct,I2D
APC_HUMAN	324	PLAK_HUMAN	3728	0.97	experiments:in vitro,Reconstituted Complex,Affinity Capture-Western,affinity chromatography technology,Two-hybrid,pull down,imaging technique,anti tag coimmunoprecipitation;pmids:11707392,11348595,11136974,9298899,8074697,7651399,20936779,25241761,26496610;species:Mus musculus (Mouse);sources:HPRD,BioGRID,I2D,IntAct
PTPRF_HUMAN	5792	PLAK_HUMAN	3728	0.75	experiments:in vitro,Reconstituted Complex,pull down;pmids:9245795;sources:HPRD,BioGRID,I2D
CADH1_HUMAN	999	PLAK_HUMAN	3728	0.96	experiments:in vitro,in vivo,Affinity Capture-Western,Reconstituted Complex,affinity chromatography technology,pull down;pmids:8207061,7542250,10959047,1639850,7890674,11226248,8074697,9535896,22375065,25468996;species:Mus musculus (Mouse);sources:HPRD,BioGRID,I2D
DSC3_HUMAN	1825	PLAK_HUMAN	3728	0.73	experiments:in vivo,Affinity Capture-Western,affinity chromatography technology;pmids:10769211;sources:HPRD,BioGRID,I2D
PTPRJ_HUMAN	5795	PLAK_HUMAN	3728	0.59	experiments:in vitro,pull down;pmids:12370829;sources:HPRD,I2D,MINT,IntAct
CTND1_HUMAN	1500	PLAK_HUMAN	3728	0.52	experiments:in vivo;pmids:7876318;sources:HPRD,I2D
CADH5_HUMAN	1003	PLAK_HUMAN	3728	0.88	experiments:in vitro,in vivo,Two-hybrid,Affinity Capture-Western,affinity chromatography technology;pmids:9739078,12003790,9434630;sources:HPRD,BioGRID,I2D
PKD1_HUMAN	5310	PLAK_HUMAN	3728	0.55	experiments:in vitro,in vivo;pmids:11274246;sources:HPRD,I2D
INGR2_HUMAN	3460	INGR1_HUMAN	3459	0.52	experiments:in vivo;pmids:7673114;sources:HPRD,I2D
TF7L2_HUMAN	6934	PLAK_HUMAN	3728	0.88	experiments:in vitro,Reconstituted Complex,pull down,anti bait coimmunoprecipitation,coimmunoprecipitation;pmids:11711551,16306047;sources:HPRD,BioGRID,IntAct,I2D
PTPRK_HUMAN	5796	PLAK_HUMAN	3728	0.79	experiments:in vitro,in vivo,Reconstituted Complex,Affinity Capture-Western,affinity chromatography technology,pull down;pmids:8663237;sources:HPRD,BioGRID,I2D
PKP2_HUMAN	5318	PLAK_HUMAN	3728	0.77	experiments:in vivo,Affinity Capture-Western,Two-hybrid,affinity chromatography technology;pmids:11790773;sources:HPRD,BioGRID,I2D
PTN14_HUMAN	5784	PLAK_HUMAN	3728	0.73	experiments:in vitro,Affinity Capture-MS,affinity chromatography technology;pmids:12808048;sources:HPRD,BioGRID,I2D
FBW1A_HUMAN	8945	PLAK_HUMAN	3728	0.85	experiments:in vivo,Affinity Capture-Western,affinity chromatography technology,imaging technique;pmids:10803460,16189514,25900982;sources:HPRD,BioGRID,I2D,Rual05
SVEP1_HUMAN	79987	SMAD9_HUMAN	4093	0.63	experiments:Two-hybrid;pmids:15231748;sources:HPRD,MINT,I2D,IntAct,BioGRID
PLMN_HUMAN	5340	PLMN_HUMAN	5340	0.65	experiments:in vitro,in vivo;pmids:11729324,9737862;sources:HPRD,I2D
PAI1_HUMAN	5054	PLMN_HUMAN	5340	0.85	experiments:in vitro,Reconstituted Complex,pull down;pmids:11113116,16713569;sources:HPRD,BioGRID,I2D,Lim06,STRING
TPA_HUMAN	5327	PLMN_HUMAN	5340	0.52	experiments:in vitro;pmids:11928826;sources:HPRD,I2D
IFNG_HUMAN	3458	INGR1_HUMAN	3459	0.9	experiments:in vitro,in vivo,Co-crystal Structure,Reconstituted Complex,x-ray crystallography,pull down,affinity chromatography technology;pmids:12165521,10986460,11250200,7673114,10860730,7617032,28514442;sources:HPRD,BioGRID,IntAct,DIP,I2D,BIND
PAPP1_HUMAN	5069	PLMN_HUMAN	5340	0.67	experiments:in vitro,Biochemical Activity,enzymatic study;pmids:7586586;sources:HPRD,BioGRID,I2D
PRIO_HUMAN,APRIO_HUMAN,PRIO_HUMAN	5621	PLMN_HUMAN	5340	0.68	experiments:in vivo;pmids:11100730,16713569;species:Mus musculus (Mouse);sources:HPRD,I2D,Lim06
KLK3_HUMAN	354	PLMN_HUMAN	5340	0.52	experiments:in vitro;pmids:10604721;sources:HPRD,I2D
MMP7_HUMAN	4316	PLMN_HUMAN	5340	0.62	experiments:in vitro;pmids:9360944,9548733;sources:HPRD,I2D,STRING
SPRC_HUMAN	6678	PLMN_HUMAN	5340	0.85	experiments:in vitro,Reconstituted Complex,pull down;pmids:2745554,7982919;sources:HPRD,BioGRID,I2D
TETN_HUMAN	7123	PLMN_HUMAN	5340	0.52	experiments:in vitro;pmids:10964919;sources:HPRD,I2D
TSP1_HUMAN	7057	PLMN_HUMAN	5340	0.85	experiments:in vitro,Reconstituted Complex,pull down;pmids:2522013,6438154;sources:HPRD,BioGRID,I2D
UROK_HUMAN	5328	PLMN_HUMAN	5340	0.63	experiments:in vitro;pmids:3920216,2829380,4226004;sources:HPRD,I2D,KEGG,STRING
CO7_HUMAN	730	PLMN_HUMAN	5340	0.75	experiments:in vitro,Reconstituted Complex,pull down;pmids:7814888;sources:HPRD,BioGRID,I2D
JAK1_HUMAN	3716	INGR1_HUMAN	3459	0.88	experiments:in vivo,Reconstituted Complex,pull down,affinity chromatography technology;pmids:12133952,21689637,28514442;sources:HPRD,BioGRID,I2D
FA10_HUMAN	2159	PLMN_HUMAN	5340	0.75	experiments:in vitro,Reconstituted Complex,pull down;pmids:11371191;sources:HPRD,BioGRID,I2D,STRING
KNG1_HUMAN	3827	PLMN_HUMAN	5340	0.75	experiments:in vitro,Reconstituted Complex,pull down;pmids:9428707;sources:HPRD,BioGRID,I2D,STRING
A2AP_HUMAN	5345	PLMN_HUMAN	5340	0.89	experiments:in vitro,Reconstituted Complex,Biochemical Activity,enzymatic study,pull down;pmids:2437112,3334852,158022,134998;sources:HPRD,BioGRID,I2D
AMOT_HUMAN	154796	PLMN_HUMAN	5340	0.52	experiments:in vitro;pmids:11257124;sources:HPRD,I2D
PLMN_HUMAN	5340	PCOC1_HUMAN	5118	0.62	experiments:in vitro;pmids:10625689,24117177;sources:HPRD,I2D,IntAct
PLMN_HUMAN	5340	MEP1A_HUMAN	4224	0.52	experiments:in vitro;pmids:12189145;sources:HPRD,I2D
LAMA3_HUMAN	3909	PLMN_HUMAN	5340	0.59	experiments:in vitro,pull down;pmids:10956663;sources:HPRD,I2D,BioGRID
PLMN_HUMAN	5340	PAR2_HUMAN	2150	0.66	experiments:in vitro,in vivo;pmids:12604689,10978167,9020112;sources:HPRD,I2D
NEUS_HUMAN	5274	PLMN_HUMAN	5340	0.52	experiments:in vitro;pmids:12228252;sources:HPRD,I2D
CBPB2_HUMAN	1361	PLMN_HUMAN	5340	0.58	experiments:in vitro,copurification;pmids:1939207;sources:HPRD,BioGRID,I2D
DEK_HUMAN	7913	AP2A_HUMAN	7020	0.87	experiments:in vitro,in vivo,Affinity Capture-MS,Affinity Capture-Western,affinity chromatography technology;pmids:12595566,16189514;sources:HPRD,BioGRID,I2D,Rual05
SPB13_HUMAN	5275	PLMN_HUMAN	5340	0.52	experiments:in vitro;pmids:10512713;sources:HPRD,I2D
IC1_HUMAN	710	PLMN_HUMAN	5340	0.52	experiments:in vitro;pmids:9234243;sources:HPRD,I2D,STRING
CMGA_HUMAN	1113	PLMN_HUMAN	5340	0.67	experiments:in vitro,Biochemical Activity,enzymatic study;pmids:11342539;sources:HPRD,BioGRID,I2D
NGF_HUMAN	4803	PLMN_HUMAN	5340	0.55	experiments:in vitro,in vivo;pmids:11729324;sources:HPRD,I2D
TFPI2_HUMAN	7980	PLMN_HUMAN	5340	0.52	experiments:in vitro;pmids:8555184;sources:HPRD,I2D
RUVB1_HUMAN	8607	PLMN_HUMAN	5340	0.52	experiments:in vitro;pmids:11027681;sources:HPRD,I2D,STRING
CDCP1_HUMAN	64866	PLMN_HUMAN	5340	0.52	experiments:in vivo;pmids:14739293;sources:HPRD,I2D
PR40A_HUMAN	55660	SMAD4_HUMAN	4089	0.74	experiments:Two-hybrid;pmids:16189514,15231748,16713569;sources:HPRD,MINT,I2D,Rual05,Colland04,Lim06,IntAct,BioGRID
TPA_HUMAN	5327	PAI1_HUMAN	5054	0.88	experiments:in vitro,in vivo,Reconstituted Complex,pull down,comigration in gel electrophoresis;pmids:2110366,8607113,3090045,16189514,16713569,22449964;sources:HPRD,BioGRID,I2D,Rual05,Lim06,MINT,IntAct,KEGG,STRING
THRB_HUMAN	2147	PAI1_HUMAN	5054	0.86	experiments:in vitro,Reconstituted Complex,pull down;pmids:10543954,12709053,16713569;sources:HPRD,BioGRID,I2D,Lim06,STRING
SHIP2_HUMAN	3636	FLNC_HUMAN	2318	0.77	experiments:in vitro,in vivo,Two-hybrid,Affinity Capture-Western,affinity chromatography technology;pmids:11739414;sources:HPRD,BioGRID
CASP1_HUMAN	834	AP2A_HUMAN	7020	0.55	experiments:in vitro,in vivo;pmids:11438643;sources:HPRD,I2D
MMP3_HUMAN	4314	PAI1_HUMAN	5054	0.52	experiments:in vitro;pmids:10967118;sources:HPRD,I2D
UROK_HUMAN	5328	PAI1_HUMAN	5054	0.9	experiments:in vitro,in vivo,Reconstituted Complex,pull down,comigration in gel electrophoresis,x-ray crystallography;pmids:2161846,2544876,3090045,9184208,22449964,21199867;sources:HPRD,BioGRID,I2D,MINT,IntAct,KEGG,STRING
VTNC_HUMAN	7448	PAI1_HUMAN	5054	0.9	experiments:in vitro,in vivo,Reconstituted Complex,x-ray crystallography,pull down;pmids:8830783,11796824,9065424,12808446,11113116,16189514,16713569;sources:HPRD,BioGRID,IntAct,MINT,I2D,Rual05,Lim06
LRP2_HUMAN	4036	PAI1_HUMAN	5054	0.62	experiments:in vitro;pmids:8344937,16713569;sources:HPRD,I2D,Lim06,STRING
LRP1B_HUMAN	53353	PAI1_HUMAN	5054	0.52	experiments:in vivo;pmids:11384978;sources:HPRD,I2D
MK01_HUMAN	5594	TPA_HUMAN	5327	0.52	experiments:in vitro;pmids:15861134;sources:HPRD,I2D
SPRC_HUMAN	6678	TPA_HUMAN	5327	0.62	experiments:in vitro;pmids:2745554,16189514;sources:HPRD,I2D,Rual05
TETN_HUMAN	7123	TPA_HUMAN	5327	0.85	experiments:in vitro,Reconstituted Complex,pull down;pmids:12694198,16189514;sources:HPRD,BioGRID,I2D,Rual05
UROK_HUMAN	5328	TPA_HUMAN	5327	0.85	experiments:in vitro,Reconstituted Complex,pull down;pmids:7721771,16189514;sources:HPRD,BioGRID,I2D,Rual05,STRING
FA10_HUMAN	2159	TPA_HUMAN	5327	0.75	experiments:in vitro,Reconstituted Complex,pull down;pmids:11371191;sources:HPRD,BioGRID,I2D,STRING
YBOX1_HUMAN	4904	AP2A_HUMAN	7020	0.86	experiments:in vitro,in vivo,Reconstituted Complex,pull down;pmids:9830047,11973333;sources:HPRD,BioGRID,I2D
LAMA3_HUMAN	3909	TPA_HUMAN	5327	0.59	experiments:in vitro,pull down;pmids:10956663;sources:HPRD,I2D,BioGRID
MK03_HUMAN	5595	TPA_HUMAN	5327	0.52	experiments:in vitro;pmids:15861134;sources:HPRD,I2D,STRING
IPSP_HUMAN	5104	TPA_HUMAN	5327	0.85	experiments:in vivo,Reconstituted Complex,pull down;pmids:2551064,16189514;sources:HPRD,BioGRID,I2D,Rual05
TPA_HUMAN	5327	NEUS_HUMAN	5274	0.89	experiments:in vitro,in vivo,Biochemical Activity,Reconstituted Complex,enzymatic study,pull down;pmids:12354288,12228252,16189514;sources:HPRD,BioGRID,I2D,Rual05
IC1_HUMAN	710	TPA_HUMAN	5327	0.75	experiments:in vivo,affinity chromatography technology;pmids:7586269,28514442;sources:HPRD,I2D,STRING,BioGRID
PR40A_HUMAN	55660	RU17_HUMAN	6625	0.74	experiments:Two-hybrid;pmids:15231748,16713569,26344197;sources:HPRD,MINT,I2D,Colland04,Lim06,IntAct,BioGRID
LRP1B_HUMAN	53353	TPA_HUMAN	5327	0.52	experiments:in vivo;pmids:11384978;sources:HPRD,I2D
CKAP4_HUMAN	10970	TPA_HUMAN	5327	0.55	experiments:in vitro,in vivo;pmids:12913003;sources:HPRD,I2D
RB_HUMAN	5925	PAI2_HUMAN	5055	0.89	experiments:in vitro,in vivo,Affinity Capture-Western,Reconstituted Complex,affinity chromatography technology,pull down;pmids:12944478,16189514,16397580;sources:HPRD,BioGRID,I2D,Rual05,BIND
UROK_HUMAN	5328	PAI2_HUMAN	5055	0.87	experiments:in vitro,in vivo,Reconstituted Complex,pull down;pmids:2161846,8388810,2166055,16189514;sources:HPRD,BioGRID,I2D,Rual05
RB_HUMAN	5925	AP2A_HUMAN	7020	0.71	experiments:in vitro,in vivo,affinity chromatography technology,pull down;pmids:9632747;sources:HPRD,I2D,BioGRID
IRF3_HUMAN	3661	PAI2_HUMAN	5055	0.77	experiments:in vitro,in vivo,Two-hybrid;pmids:12883638,16189514;sources:HPRD,I2D,Rual05
UROK_HUMAN	5328	UPAR_HUMAN	5329	0.9	experiments:in vitro,in vivo,Reconstituted Complex,molecular sieving,pull down,affinity chromatography technology,anti bait coimmunoprecipitation;pmids:3031025,11501527,3023326,18376415,16189514,16879932,19017363,24457100;sources:HPRD,BioGRID,DIP,I2D,Rual05,KEGG,STRING,IntAct
VTNC_HUMAN	7448	UPAR_HUMAN	5329	0.65	experiments:in vitro,in vivo;pmids:8830783,16189514;sources:HPRD,I2D,Rual05
KNG1_HUMAN	3827	UPAR_HUMAN	5329	0.75	experiments:in vivo,Reconstituted Complex,pull down;pmids:14764580;sources:HPRD,BioGRID,I2D,STRING
SEPR_HUMAN	2191	UPAR_HUMAN	5329	0.76	experiments:in vitro,in vivo,FRET,fluorescent resonance energy transfer;pmids:12376466;sources:HPRD,BioGRID,I2D
MMP12_HUMAN	4321	UPAR_HUMAN	5329	0.55	experiments:in vitro,in vivo;pmids:12195704;sources:HPRD,I2D
LRP1B_HUMAN	53353	UPAR_HUMAN	5329	0.62	experiments:in vivo;pmids:11384978,12194987;sources:HPRD,I2D
ARRC_HUMAN	407	PTAFR_HUMAN	5724	0.74	experiments:in vitro,in vivo,Affinity Capture-Western,affinity chromatography technology;pmids:11729201;sources:HPRD,BioGRID,I2D
RGS4_HUMAN	5999	PTAFR_HUMAN	5724	0.52	experiments:in vitro;pmids:11297424;sources:HPRD,I2D
PGFRB_HUMAN	5159	PGFRB_HUMAN	5159	0.96	experiments:in vitro,in vivo,Affinity Capture-Western,far western blotting,comigration in sds page,affinity chromatography technology;pmids:10821867,9207175,8195171,8617789,7935391,8940081,12062403,10391677,7523122,11046132,18505839;species:Mus musculus (Mouse);sources:HPRD,BioGRID,DIP,I2D
P53_HUMAN	7157	AP2A_HUMAN	7020	0.9	experiments:in vitro,in vivo,Two-hybrid,Co-localization,Reconstituted Complex,Affinity Capture-Western,affinity chromatography technology,imaging technique,pull down;pmids:12226108,16189514,16713569;sources:HPRD,BioGRID,I2D,Rual05,BIND,Lim06
ITB3_HUMAN	3690	PGFRB_HUMAN	5159	0.74	experiments:in vitro,in vivo,Affinity Capture-Western,affinity chromatography technology;pmids:10964931;sources:HPRD,BioGRID,I2D
PGFRA_HUMAN	5156	PGFRB_HUMAN	5159	0.9	experiments:in vitro,in vivo,Affinity Capture-Western,Reconstituted Complex,affinity chromatography technology,pull down,enzyme linked immunosorbent assay;pmids:2542288,7523122,2161888,1847074,16189514,11331882,28514442;sources:HPRD,BioGRID,I2D,Rual05,IntAct
E2AK2_HUMAN	5610	PGFRB_HUMAN	5159	0.73	experiments:in vivo,Affinity Capture-Western,affinity chromatography technology;pmids:11350938;sources:HPRD,BioGRID,I2D
PTN11_HUMAN	5781	PGFRB_HUMAN	5159	0.99	experiments:in vitro,in vivo,Two-hybrid,Reconstituted Complex,enzymatic study,surface plasmon resonance,experimental interaction detection,x-ray crystallography,pull down,affinity technology,anti tag coimmunoprecipitation,anti bait coimmunoprecipitation;pmids:7691811,12681492,8041791,11266449,16189514,7530043,8183548,7688466,8119896,8538796,12614164,23397142;species:Rattus norvegicus (Rat),Mus mu…
PTN1_HUMAN	5770	PGFRB_HUMAN	5159	0.98	experiments:in vivo,phosphatase assay,anti tag coimmunoprecipitation,affinity technology;pmids:7545675,19167335,9355745,12614164;species:Mus musculus (Mouse),Rattus norvegicus (Rat);sources:HPRD,IntAct,MINT,HomoMINT,I2D,STRING
PDGFB_HUMAN	5155	PGFRB_HUMAN	5159	0.9	experiments:in vitro,in vivo,enzyme linked immunosorbent assay,coimmunoprecipitation,competition binding,affinity chromatography technology,pull down;pmids:11903042,17981115,11297552,16189514,10806482,7679113,20577048;sources:HPRD,IntAct,DIP,I2D,Rual05,KEGG,STRING,BioGRID
NCK1_HUMAN	4690	PGFRB_HUMAN	5159	0.87	experiments:in vitro,in vivo,Affinity Capture-Western,affinity chromatography technology,pull down;pmids:9362449,1333047,10026169,16189514,7692233,11027258;sources:HPRD,BioGRID,I2D,Rual05,BIND,MINT,IntAct
SHC1_HUMAN	6464	PGFRB_HUMAN	5159	0.84	experiments:in vivo,Affinity Capture-Western,affinity chromatography technology;pmids:8195171,16189514,16713569;sources:HPRD,BioGRID,I2D,Rual05,BIND,Lim06
FAK1_HUMAN	5747	PGFRB_HUMAN	5159	0.66	experiments:in vitro,in vivo;pmids:10806474,16189514,16713569;sources:HPRD,I2D,Rual05,Lim06,KEGG,STRING
PTPRJ_HUMAN	5795	PGFRB_HUMAN	5159	0.87	experiments:in vitro,in vivo,phosphatase assay,coimmunoprecipitation;pmids:12062403,19167335,10821867;sources:HPRD,IntAct,I2D,MINT,STRING
CASP3_HUMAN	836	AP2A_HUMAN	7020	0.55	experiments:in vitro,in vivo;pmids:11438643;sources:HPRD,I2D
COPB_HUMAN	1315	PGFRB_HUMAN	5159	0.63	experiments:in vivo;pmids:9207175,16189514,16713569;sources:HPRD,I2D,Rual05,Lim06
SNX1_HUMAN	6642	PGFRB_HUMAN	5159	0.87	experiments:in vitro,in vivo,Two-hybrid,Affinity Capture-Western,affinity chromatography technology;pmids:9819414,16189514;sources:HPRD,BioGRID,I2D,Rual05
BAG1_HUMAN	573	PGFRB_HUMAN	5159	0.62	experiments:in vivo;pmids:8947043,16189514;sources:HPRD,I2D,Rual05
GRB10_HUMAN	2887	PGFRB_HUMAN	5159	0.69	experiments:in vitro,pull down;pmids:9006901,10454568;sources:HPRD,I2D,MINT,IntAct
GRB14_HUMAN	2888	PGFRB_HUMAN	5159	0.76	experiments:in vitro,in vivo,Reconstituted Complex,pull down;pmids:8647858;sources:HPRD,BioGRID,I2D
COPA_HUMAN	1314	PGFRB_HUMAN	5159	0.74	experiments:in vitro,in vivo,Affinity Capture-Western,affinity chromatography technology;pmids:9207175;sources:HPRD,BioGRID,I2D
S1PR1_HUMAN	1901	PGFRB_HUMAN	5159	0.83	experiments:in vivo,Affinity Capture-Western,affinity chromatography technology;pmids:12480944,16189514;sources:HPRD,BioGRID,I2D,Rual05
NCK2_HUMAN	8440	PGFRB_HUMAN	5159	0.9	experiments:in vitro,Reconstituted Complex,Affinity Capture-Western,affinity chromatography technology,pull down,far western blotting;pmids:11027258,9737977,10026169,16189514,16713569;sources:HPRD,BioGRID,I2D,Rual05,Lim06,MINT,IntAct,STRING
NHRF1_HUMAN	9368	PGFRB_HUMAN	5159	0.97	experiments:in vitro,in vivo,far western blotting,Reconstituted Complex,Affinity Capture-Western,filter binding,affinity chromatography technology,pull down;pmids:11046132,16456542,24012959,23397142;species:Mus musculus (Mouse);sources:HPRD,BioGRID,MINT,HomoMINT,I2D,IntAct
HAP28_HUMAN	11333	PGFRB_HUMAN	5159	0.62	experiments:in vitro;pmids:11331882,16189514;sources:HPRD,I2D,Rual05
CASP6_HUMAN	839	AP2A_HUMAN	7020	0.55	experiments:in vitro,in vivo;pmids:11438643;sources:HPRD,I2D
PTN2_HUMAN	5771	PGFRB_HUMAN	5159	0.65	experiments:in vitro,in vivo;pmids:14966296,15588985;sources:HPRD,I2D
SNX2_HUMAN	6643	PGFRB_HUMAN	5159	0.77	experiments:in vitro,in vivo,Two-hybrid,Affinity Capture-Western,affinity chromatography technology;pmids:9819414;sources:HPRD,BioGRID,I2D
SNX4_HUMAN	8723	PGFRB_HUMAN	5159	0.73	experiments:in vitro,Affinity Capture-Western,affinity chromatography technology;pmids:9819414;sources:HPRD,BioGRID,I2D
PDGFD_HUMAN	80310	PGFRB_HUMAN	5159	0.52	experiments:in vivo;pmids:14514732;sources:HPRD,I2D
PDGFA_HUMAN	5154	PDGFA_HUMAN	5154	0.66	experiments:in vitro,inferred by curator;pmids:10681572,14681455,7679113;sources:HPRD,I2D,IntAct
PGFRA_HUMAN	5156	PDGFA_HUMAN	5154	0.9	experiments:in vitro,in vivo,Reconstituted Complex,coimmunoprecipitation,pull down,enzyme linked immunosorbent assay,competition binding,imaging technique;pmids:2544881,11297552,7679113,25241761,15767546;sources:HPRD,BioGRID,DIP,I2D,IntAct,KEGG,STRING
SPRC_HUMAN	6678	PDGFA_HUMAN	5154	0.52	experiments:in vitro;pmids:1311092;sources:HPRD,I2D
DUS3_HUMAN	1845	PDGFA_HUMAN	5154	0.52	experiments:in vitro;pmids:1281549;sources:HPRD,I2D,STRING
HAP28_HUMAN	11333	PDGFA_HUMAN	5154	0.58	experiments:in vitro,copurification;pmids:8780057;sources:HPRD,BioGRID,I2D
PECA1_HUMAN	5175	PECA1_HUMAN	5175	0.85	experiments:in vitro,Reconstituted Complex,pull down;pmids:10350061,10425179;sources:HPRD,BioGRID,I2D
WWP1_HUMAN	11059	AP2A_HUMAN	7020	0.52	experiments:in vitro;pmids:9169421;sources:HPRD,I2D
ITB3_HUMAN	3690	PECA1_HUMAN	5175	0.58	experiments:in vivo,Co-localization,imaging technique;pmids:10982404;sources:HPRD,BioGRID,I2D
PTN11_HUMAN	5781	PECA1_HUMAN	5175	0.9	experiments:in vitro,in vivo,Affinity Capture-Western,Reconstituted Complex,far western blotting,affinity chromatography technology,surface plasmon resonance,pull down,lambda phage display;pmids:9054388,10801826,10350061,9774457,9312087,10704309;sources:HPRD,BioGRID,I2D,MINT,IntAct
PTN6_HUMAN	5777	PECA1_HUMAN	5175	0.89	experiments:in vitro,in vivo,Reconstituted Complex,far western blotting,Affinity Capture-Western,affinity chromatography technology,surface plasmon resonance,pull down;pmids:9774457,10350061;sources:HPRD,BioGRID,I2D,MINT,IntAct
KPCE_HUMAN	5581	PECA1_HUMAN	5175	0.7	experiments:in vitro,protein kinase assay;pmids:10801826;sources:HPRD,IntAct,I2D
SRC_HUMAN	6714	PECA1_HUMAN	5175	0.89	experiments:in vitro,in vivo,Affinity Capture-Western,protein kinase assay,affinity chromatography technology,pull down;pmids:10858437,10801826,9162084,12775720;sources:HPRD,BioGRID,IntAct,I2D,MINT
SHIP1_HUMAN	3635	PECA1_HUMAN	5175	0.78	experiments:in vitro,Reconstituted Complex,far western blotting,pull down;pmids:10350061;sources:HPRD,BioGRID
PROC_HUMAN	5624	PLF4_HUMAN	5196	0.75	experiments:in vitro,Reconstituted Complex,pull down;pmids:9395524;sources:HPRD,BioGRID,I2D
SRGN_HUMAN	5552	PLF4_HUMAN	5196	0.65	experiments:in vitro,in vivo;pmids:8613703,16713569;sources:HPRD,I2D,Lim06
TRBM_HUMAN	7056	PLF4_HUMAN	5196	0.75	experiments:in vitro,Reconstituted Complex,pull down;pmids:9395524;sources:HPRD,BioGRID,I2D
WWP2_HUMAN	11060	AP2A_HUMAN	7020	0.52	experiments:in vitro;pmids:9169421;sources:HPRD,I2D
CXCR3_HUMAN	2833	PLF4_HUMAN	5196	0.75	experiments:in vitro,Reconstituted Complex,pull down;pmids:12782716;sources:HPRD,BioGRID,I2D
LDLR_HUMAN	3949	PLF4_HUMAN	5196	0.75	experiments:in vivo,Reconstituted Complex,pull down;pmids:11986215;sources:HPRD,BioGRID,I2D,STRING
PIR_HUMAN	8544	SMAD9_HUMAN	4093	0.73	experiments:Two-hybrid;pmids:16189514,15231748;sources:HPRD,MINT,I2D,Rual05,Colland04,IntAct,BioGRID
ITB3_HUMAN	3690	ITB3_HUMAN	3690	0.85	experiments:in vitro,in vivo,lex-a dimerization assay,comigration in non denaturing gel electrophoresis,cosedimentation in solution;pmids:12606711,14681217,11606749;sources:HPRD,IntAct,I2D
PGFRA_HUMAN	5156	ITB3_HUMAN	3690	0.74	experiments:in vitro,in vivo,Affinity Capture-Western,affinity chromatography technology;pmids:11953315;sources:HPRD,BioGRID,I2D
CD36_HUMAN	948	ITB3_HUMAN	3690	0.73	experiments:in vivo,Affinity Capture-Western,affinity chromatography technology;pmids:11238109;sources:HPRD,BioGRID,I2D
TLN1_HUMAN	7094	ITB3_HUMAN	3690	0.97	experiments:in vitro,in vivo,Reconstituted Complex,affinity technology,enzyme linked immunosorbent assay,saturation binding,pull down;pmids:11932255,10497223,12606711,16546176;species:Mus musculus (Mouse);sources:HPRD,BioGRID,MINT,HomoMINT,I2D,IntAct,KEGG
TSP1_HUMAN	7057	ITB3_HUMAN	3690	0.87	experiments:in vitro,Reconstituted Complex,pull down,affinity chromatography technology;pmids:2478219,14963009;sources:HPRD,BioGRID,I2D,KEGG
SRC_HUMAN	6714	ITB3_HUMAN	3690	0.55	experiments:in vitro,in vivo;pmids:11723131;sources:HPRD,I2D,KEGG
TGM2_HUMAN	7052	ITB3_HUMAN	3690	0.55	experiments:in vitro,in vivo;pmids:10684262;sources:HPRD,I2D
MAGI1_HUMAN	9223	AP2A_HUMAN	7020	0.52	experiments:in vitro;pmids:9169421;sources:HPRD,I2D
ITAV_HUMAN	3685	ITB3_HUMAN	3690	0.9	experiments:in vitro,Co-crystal Structure,x-ray crystallography,solid phase assay,inferred by curator,enzyme linked immunosorbent assay,anti bait coimmunoprecipitation,imaging technique;pmids:9686320,11884718,11546839,15299032,1694173,14681455,16099422,20639902,25792870;sources:HPRD,BioGRID,IntAct,MINT,I2D
P2RY2_HUMAN	5029	ITB3_HUMAN	3690	0.55	experiments:in vitro,in vivo;pmids:11331301;sources:HPRD,I2D
EPS8_HUMAN	2059	ITB3_HUMAN	3690	0.59	experiments:in vitro,pull down;pmids:12606711;sources:HPRD,MINT,I2D,IntAct
FAK1_HUMAN	5747	ITB3_HUMAN	3690	0.9	experiments:in vitro,in vivo,Reconstituted Complex,Affinity Capture-Western,affinity chromatography technology,pull down;pmids:8649427,11927607,9169439,19889638;sources:HPRD,BioGRID,I2D
FAK2_HUMAN	2185	ITB3_HUMAN	3690	0.76	experiments:in vitro,in vivo,Reconstituted Complex,pull down;pmids:11683411;sources:HPRD,BioGRID,I2D
DAB2_HUMAN	1601	ITB3_HUMAN	3690	0.59	experiments:in vitro;pmids:12606711;species:Mus musculus (Mouse);sources:HPRD,HomoMINT,I2D
[truncated: 339,557+ more rows]

## Sheet: Supplementary table 9
V1	V2
ILF2	MCM4
CDT1	MCM4
MCM2	CSE1L
SLC25A3	NDUFB5
ATP5F1	NDUFB5
HSPD1	ATP6V1A
ATP5C1	ATP6V1A
SLC25A5	ATP6V1A
DDX28	ATP6V1A
[truncated: 609 more rows]
